# Supplementary material for: Single‐cell transcriptomics provides new insights into the role of fibroblasts during peritoneal fibrosis
Source: Clin Transl Med. 2021 Feb 26;11(3):e321. doi: 10.1002/ctm2.321 (PMC7908046; doi:10.1002/ctm2.321)
Supplement: Supplementary file 2 — Supporting Information [file CTM2-11-e321-s002.xlsx]

## Sheet: celltype_specific_genes
Table S1 specific genes for different cell types
Cluster ID (cell type ID)
c0:Monocyte	c1:Mesothelial cell	c2:Macrophage	c3:T cell 1	c4:T cell 2	c5:T cell 3	c6:Fibroblast	c7:cDC2	c8:T cell 4	c9:NK cell	c10:Myofibroblast	c11:B cell	c12:Peritoneal cell	c13:pDC	c14:Unclassified cells
S100A8	ITLN1	C1QA1	KLRB1	LTB3	CCL51	IGFBP7	HLA-DQA14	STMN12	GNLY1	SEPP11	IGKC1	HSPA1A1	JCHAIN1	FLT3
S100A9	TM4SF1	C1QB1	LTB2	IL7R1	GZMA1	FN12	FCER1A1	HIST1H4C1	CCL31	PHGDH1	CD79A	GADD45G	FAM129C1	TACSTD2
LYZ	KRT18	FABP5	IL7R	SELL2	GZMK2	VIM2	AREG	HMGB22	CCL41	HCFC1R11	MS4A1	RRAD	GZMB	HLA-DPB11
FCN1	KRT19	C1QC1	IL32	CCR72	NKG7	CD92	HLA-DPB13	KIAA01011	CMC11	TMSB4X	TNFRSF13C	HSPA1B1	TCF4	HLA-DQA12
RP11-1143G9.4	KRT8	APOC1	TRAC	LDHB2	GZMH	GSN2	HLA-DQB13	H2AFZ2	NKG72	GCSH1	CD79B	HSPA6	IGKC2	CD743
MNDA	ADIRF	APOE1	CD2	ISG202	IL322	SPARC1	HLA-DPA13	TUBB1	CCL3L31	BCHE1	LINC00926	HSPA21	PLAC82	DAPP1
VCAN	IGFBP6	RNASE1	CD3E	CLEC2D2	CST71	PTGDS2	CD1C1	HMGN22	TRDC	KRT71	LTB	GADD45B	IRF7	LGALS21
AIF1	KRT7	FTL2	CD521	CXCR42	TRBC22	CFD2	CD745	MKI67	KLRD11	CXCL81	BANK1	HSPB12	DERL31	CLNK
TYROBP	SLPI	CTSB1	RORA	TRBC21	TRAC2	CAV12	CLEC10A2	TUBA1B2	KLRC1	RPLP01	CXCR4	ARC	PLD4	NDRG2
AP1S2	MGP	TREM2	CD3D	ETS11	CD8A	COL1A21	CST34	DUT1	XCL21	IL1R2	RALGPS2	DNAJB1	IRF81	CD832
LST1	UPK3B	SPP13	SYNE2	CD3E1	TRBC12	COL1A11	HLA-DRA4	PTTG1	CCL4L21	KRT81	RP11-693J15.5	HSPH11	PTPRS	CADM1
CD14	MT2A	CD681	TRBC2	MAL1	CD3D2	CCDC801	HLA-DRB13	NUSAP1	CTSW2	LGALS2	COBLL11	HSP90AA12	SERPINF11	C1orf54
FCER1G	ID4	FN11	CXCR41	LCK1	CD8B1	EMP12	HLA-DRB54	CENPF	XCL1	CD1C	LAPTM51	HSP90AB12	ITM2C	DUSP4
CYBB	ID1	CTSD1	LCK	IL321	CD21	DCN1	MS4A6A2	TOP2A	CCL53	SNHG19	CD52	PHLDA21	UGCG	HLA-DPA11
CSTA	PRG4	LGMN	ETS1	ZFP36L22	CD3E2	AKAP12	RGS23	CKS1B	CD73	RARRES21	CD741	RASD1	CCDC50	NET1
CLEC7A	S100A16	MSR11	TRBC1	TRAC1	CCL4	COL6A21	HLA-DMB4	HIST1H1D1	KLRB11	C19orf331	CD83	PEG10	PLXNA4	HLA-DRA2
MAFB	CALD1	PLIN22	AC092580.4	CD3D1	CXCR43	CRABP21	HLA-DMA3	PCNA	GZMA3	PSMB51	CD24	PLK21	PPP1R14B1	HLA-DQB11
SERPINA1	RARRES2	CD141	SPOCK2	CD271	GZMM2	CLU2	HERPUD13	RRM2	CLIC33	FHL11	CPNE5	PPP1R15A1	SCN9A	BASP1
TYMP	LMNA	CTSL	ZFP36L21	CD8B	DUSP22	S100A132	CSF2RA2	IDH21	KLRF1	IGHG4	CD22	H2AFX	C12orf75	PLEK2
CTSS	CYSTM1	FTH12	GZMA	SYNE21	CD3G2	CTGF2	FCGR2B1	TYMS	IL2RB1	IMPDH21	BCL11A	2019-06-01	TMIGD2	TMSB102
STXBP2	PLA2G2A	GPNMB1	CD3G	ARID5B4	CD522	IGFBP21	CD1E2	CKS21	STK17A4	EEF1A1	JCHAIN	HBEGF	MYBL2	IRF82
GPX1	CCDC80	NPC22	CD691	DUSP21	PYHIN11	COL6A11	RNASE64	BIRC5	CD694	SERPINF1	BIRC31	DNAJA11	SMPD31	RNF144B
S100A11	CAV1	PSAP1	IL2RG	BCL11B1	KLRD1	COL3A11	CXCL162	H2AFV1	GZMK3	G0S2	HLA-DOB	ADM	SPIB1	BATF3
C1orf162	PTRF	TYROBP1	CLEC2D1	SOCS11	IL2RG1	TIMP31	GPR1832	HMGB11	HOPX3	MYL91	CD19	PMAIP11	GAPT1	CSF2RA
ZFP36L1	TNFRSF12A	GPX11	CD6	ACAP11	KLRG1	CYR612	CD862	C12orf753	MATK2	KIAA0101	RPS21	TUBB4B1	VIPR2	ACTN11
PSAP	MSLN	HLA-DRB12	CCL5	EEF1A13	RARRES31	DST1	CPVL3	ASPM	CST73	ALOX5AP1	PKIG1	UBC1	COBLL12	TMSB4X1
NPC2	CLU	MARCKS1	PIM1	GZMK1	STK17A2	PMP221	CEBPD2	ANP32B	GZMH2	CRIP21	ISG20	KCNQ1OT11	TSPAN13	CDKN2D1
SRGN	TPM2	HLA-DRB53	SOCS1	TXK	CTSW	CNN31	SPINT22	SMC41	GZMM3	IGKC	FAM129C	HSPA82	ALOX5AP2	CLECL11
FOS	DSTN	FCGR3A1	OCIAD2	NPM11	LCK2	NBL11	MRC11	TK1	TXK1	MS4A4A	IGLC2	RPPH1	IGFBP3	CXCL16
S100A4	ID3	MAFB2	ACAP1	RPS22	ZFP36L23	CALU	JAML1	UBE2C	TMIGD21	TPT11	EEF1A11	RSRC2	BCL11A1	HLA-DRB11
ZEB2	SERPING1	CSTB2	ISG201	NELL2	ACAP12	TSHZ2	NR4A2	ANP32E	PYHIN13	DYNLL11	SPIB	RP11-467L13.7	TNNI2	SLAMF71
MARCKS	HSPB1	HLA-DRA3	RARRES3	CISH1	PRF11	HSPG2	PHACTR12	DEK	NCAM1	RPS2	CCR7	UBE2S	EPHA2	NR4A3
FTL	S100A10	C1orf1622	HMGB2	CD71	LYAR2	LUM1	LST13	GAPDH1	LBH3	ANXA41	CLEC2D	CCL8	AQP3	RAB7B
KCTD12	LINC01133	FCER1G1	PRF1	NUCB21	CD72	MFGE8	CTSH2	TMPO	SPRY2	FTH11	EZR1	CKS2	VIMP1	SPINT21
SPI1	TAGLN	CD744	DUSP2	PIM11	TUBA4A2	TSC22D12	ETS21	RPA31	CD2472	MT1E1	PLAC81	ZFAND2A	MZB11	FBXO27
DUSP6	EZR	MS4A71	PTGER2	LYAR1	C12orf752		IGSF62	NKG71	GATA32	SLPI1	MEF2C1	SERPINH11	HERPUD11	LSP1
MS4A6A	TIMP11	LIPA1	ARHGAP15	OCIAD21	LBH1		VSIG42	DNAJC9	PRF13	LGALS12	HLA-DRA1	IER5	FAM43A	MAP3K13
CYP1B1	TPM1	DAB23	RAC21	ARL4C2	CLEC2D3		CDKN1A2	HIST1H1E1	RARRES33	PTMS1	PMAIP1	BAG3	NRP1	ALDH2
MEF2C	MT1E	HLA-DMA2	CST7	MYC2	CORO1A1		C1orf1623	CDT1	EGR11	HPGDS	ADAM28	HEXIM1	ADAM19	GSN
CD36	SOD2	VSIG41	GZMK	LEF1	HOPX1		SRGN2	CENPM	GZMB3	STMN1	REL1	UBB2	SPINT2	TNNI21
CFD	ERRFI1	LGALS31	ARL4C1	KLF23	AC092580.41		ADAM282	SMC2	B3GNT7	TMSB101	RGS2	SNHG12	ADA	ADAM281
CLEC12A	PROCR	CTSZ2	MZT2A2	ARHGAP151	RORA1		FCER1G2	GZMA2	IER21	C1QA	KLF21	SNAI1	FCER1A	IL4I1
GRN	HAS1	FPR31	PIM2	GYPC2	TBC1D10C3		ARL4C4	MZT2A4	ID23	S100B	IKZF3	PLOD21	TPM22	TCF41
ASGR1	EFEMP1	A2M	ARHGDIB	CD692	HMGB21		BASP11	ACTG13	DDIT43	C1QB	ZNF331	HES1	CD742	ENTPD11
S100A12	MGST1	SPI12	HOPX	CD3G1	CD693		PLAUR3	TPX2	HCST3	MT1F	SELL	TUBB2A1	CDKN2D	GSTP12
SLC11A1	S100A6	HLA-DPA12	PRDM1	GZMM1	CCL4L2		CD834	HIST2H2AC	ACAP13	ISYNA1	MZB1	FAM46A	HIST1H1C	VMO1
FCGRT	IGFBP4	BLVRB2	TRGC2	SOCS3	GZMB1		CFP2	CDCA7	ZFP36L24	FTL1	IGHG41	DDIT3	HIST1H1D	TMEM14A2
FPR1	MYL9	AIF11	PYHIN1	EIF4A23	DDIT42		GPAT3	DLGAP5	ITM2C2	CLIC41	NCF11	ANKRD37	CH17-373J23.11	CD1E1
IER3	TIMP3	ADAP21	CORO1A	TBC1D10C2	UBC4		CKLF2	CORO1A2	IL2RG3	CLECL1	HLA-DQB1	RND31	STMN11	EGLN3
IFI30	C19orf33	CD631	LBH	RAC22	CD991		MEF2C4	HIST1H1C1	C12orf754	S100A161	HERPUD1	TFPI21	PLEK1	SERPINB9
TGFBI	ANXA2	MS4A6A1	BCL11B	LAT1	IKZF32		REL3	CLSPN	GIMAP73	S100A101	ZFP36L2	CTGF1	SELL1	REL2
CXCL8	OGN	LPAR61	CISH	TUBA4A1	HCST2		GRN3	CDKN3	CORO1A3	PKM1	DERL3	HSPA5	MAP1A	TMEM701
FGL2	EMP1	HLA-DQB12	ARID5B3	ITGB11	PPDPF1		RGS14	RAN3	HMGB23	IFI271	IRF8	KLF101	CLIC31	DUSP51
LPAR6	CD9	BRI32	HPGD	BEX2	F2R		MAP3K83	GZMH1	HIST1H1E2	ARPC1B1	IGHG11	EIF4A3	PPP1R14A	CPVL1
LINC01272	CAV2	HLA-DPB12	PPDPF	PIM21	ARHGDIB1		PLD41	IL323	NR4A21	TMEM14A1	EVI2B2	FOSB	IRF4	HLA-DOB1
BCL2A1	TSC22D1	S100A112	IKZF31	CREM1	IL2RB		FCGRT2	ZWINT	ANXA62	ACTB1	ARID5B1	DYNLL12	CTSC	BIRC32
CST3	CXADR	FCGBP	NCR3	DNAJB12	LSP11		RP6-91H8.3	RAC24	OPTN4	ARF41	TBC1D10C	HSPE12	PDLIM21	RAB321
CD300E	CNN3	MS4A4A1	UBC3	TRBC11	HMGB1		LY863	CD992	TRBC14	HSPE11	2019-03-11	TSPYL2	PIM3	FSCN1
BLVRB	ANXA3	FCGRT1	DNAJB11	S1PR41	ITGA1		ATP2B12	SLC25A52	TRGC22	CKLF1	POU2F21	KLF51	GAS6	CTSZ1
CTSB	IFI27	GLUL1	DPP41	CD61	XCL2		LSP12	CARHSP11	NUCB23	FAM26F1	CD69	FNIP2	SLC20A11	P2RY141
CD68	PDLIM1	EMP31	MAL	SPOCK21	SLAMF72		RP11-404O13.5	USP1	BTG21	RAB131	SNHG7	EGR1	PLP21	HN1
ALOX5AP	CYR61	GRN2	HIST1H1E	CD51	SYTL2		IL1R21	LDHB3	ARHGDIB3	UBC		HSPD11	LTB1	KYNU1
Match1	C3	CST33	GMFG1	GIMAP41	TRGC21		SGK13	KIF20B	DUSP23	GYPC		WBP51	PHACTR11	PMAIP12
ACTB	KLK11	ZEB21	FKBP11	ITM2A1	LAT3		ARPC1B3	CENPN	FGFBP21	ITLN11		NEU1	HSP90B11	CLIC2
HLA-DMA	TMEM98	TGFBI2	RP11-347P5.1	AQP31	MATK		FCGR2A2	RRM1	GCHFR1	CD1E		DNAJB4	LAIR11	PPA12
SH3BGRL3	CRYAB	VMO11	CD27	GPR1711	ITM2A2		COTL12	PFN1	LY6E2	MORF4L21		MEG31	RPPH11	RGS22
GLIPR1	SPARC	TYMP1	TNFRSF4	S1PR1	ETS12		AXL2	DTYMK	RORA2	PRDX21		TSC22D11	P2RY14	LAMP3
MS4A7	CPE	CXCL161	ITM2A	STK17A1	GMFG2		FAM26F2	UBE2S1	IDH22	SPP11		RGS21	RNASE61	CST32
FCGR3A	CD59	HLA-DMB3	TBC1D10C1	TAF1D1	TNFAIP32		CLEC4A	MZT2B	HMGB12	LY961		KLF41	SMIM5	SNX33
COTL1	CLIC4	IFI301	GATA3	RGS12	FGFBP2		JUNB2	CD3D3	SLAMF73	NQO11		KRT182	TRAF4	HLA-DMB2
LCP1	CD151	SLC11A11	GIMAP7	TNFAIP31	2019-06-02		INSIG12	ARHGDIB2	GIMAP44	GUK11		RHOB1	TXN1	HLA-DRB52
NEAT1	C1R	CYBB1	DDIT41		GIMAP71		RNF1303	HN11	SRGN3	RPS27L1		MGLL1	DDIT4	CCND1
FN1	CRIP2	MAP3K82	CD99		CD2471		LGALS22	TMEM106C	TUBA4A4	C1QC		SGK1	MPEG11	RNASE62
FCGR2A	TFPI2	LY962	STK17A		SYNE22		ENTPD12	HELLS	AREG1	FBXO21		PTRF1	CDK2AP2	SAT12
LTA4H	S100A13	C5AR11	GIMAP4		DUSP41		GSN3	TRAC3	CD25	MT1M1		EIF4A22	HIST1H4C	ATP2B11
CKLF	C1S	PDK42	GZMM		IDH2		ENHO	GGH	ETS13	DUT		CITED21	PECAM11	BCL2A12
CTSD	TXN	HMOX12	OPTN1		GATA31		CD1D	DNMT1	ARL4C5	EVI2B1		ATP1B11	NCF12	PPP1R14A1
LY86	IFITM3	CSF1R1	LAT		BCL11B2		NAMPT1	MAD2L1	IKZF33	RPA3		FBXO32	DPYSL2	IRF41
CFP	PDPN	CTSS1	LDHB1		RAC23		RNF144B1	GINS2	ARRDC31	SNX31		ERRFI11	GPR183	HDAC9
MSR1	AK1	CD91	PDCD1		SMC4		GPX12	LSM4	APOBEC3C2	CAV21		CHORDC1	CXXC5	GPR1831
IFNGR2	PTMS	ACP5	GYPC1		ISG203		2019-03-14	CENPW	GMFG3	TIMP12		SERTAD1	FAM213A	CD861
PID1	TXNRD1	GPX42	CREM		OPTN2		ALDH21	CDK2AP22	RHOF3	CRABP2		ID11	NOTCH4	LGALS91
HLA-DRA	RRAS2	RNF1302	GPR171		ITM2C1		PKIB	CCNB2	PLA2G163	MT1X1		BCL2A11	PLA2G161	H2AFZ1
RNF130	UPK1B	SAT13	C12orf751		DNAJB13		DAPP11	HSPA83	RAC25	GSTM31		ATF41	LILRB41	KCNK6
FTH1	NNMT	2020-03-13	CD247		S1PR42		GLIPR11	GTSE1	CDKN2D3	NGFRAP11		TAF1D	DAAM11	RHOF1
ADAP2	SDC4	C3AR11	LYAR		LAG3		EVI2B4	ASF1B	MAFF2	KRT191		EMP11	SNHG71	TAGLN23
CSF3R	CH17-360D5.2	CD1631	TUBA4A		CD62		NDRG21	CEP55	TBC1D10C5	KRT181		MGP2	HLA-DQA11	MARCKSL11
NAMPT	CLDN1	FOLR2	S1PR4		FKBP111		KCNK61	VIM3	LSP14	RAN1		DUSP12	RASD11	MPEG12
CXCL2	TAGLN2	MPP1	CD7		ANXA6		CLECL13	HMGB3	CXXC51	DAB21		CD831	RAC2	PTMS2
GLRX	GADD45A	FABP41	ADAM192		GYPC3		FOS3	RANBP1	RP11-347P5.12	ADIRF1		CDKN1C	DNAJB91	PRCP
FCGR1A	NUPR1	ENG1	SIT1		OCIAD22		PRCP1	CCNA2	ISG204	EIF5A1		ANXA11	TAGLN22	TNFSF13B2
FBP1	RHOB	CLEC10A1	TNFAIP3		RUNX3		TNFSF13B3	MCM7	SELL3	SEPW1		CAV11	UCP2	SERPINF12
CD163	ARID5B	NEAT12	CD5		SLC9A3R11		GAS61	NASP1	GYPC5	MGP1		FOS1	SNX32	HCK1
MPEG1	ALDH1A3	MEF2C3	C1orf56		CLIC32		FGL23	CENPU	AC092580.43	ACTG11		OGN2	EIF4A31	TXN2
HLA-DRB5	TUBA1C	PLEK3	RGS11		SIT11		CREM2	TUBB4B2	LAT22	DSTN1		MYC1	IL3RA	CDK2AP21
RNASE6	SLC39A8	HLA-DQA13	ITGB1		SPOCK22		KLF43	H2AFX1	OCIAD24	S100A131		TM4SF12	TGFBI1	SPI11
CCR1	COL6A2	LRP11	H1FX1		GNLY		TMEM14C3	PHF19	PLAC83	UBB1		ATF31	JAML	RGS1
LY96	SQSTM1	STAB11			ARRDC3		SLC25A51	ATAD2	NCR31	HLA-DPA1		MAFB1	2019-03-12	FGL21
IGSF6	YBX3	FCGR2B			ITGB21		CD331	CRIP13	IRF1	IGHG1		UAP11	TUBB61	PTGIR
RETN	PERP	FCGR2A1			LINC00152		SPI13	DHFR	TNFRSF18	PPA11		GADD45A1	NUCB2	HLA-DMA1
HLA-DRB1	RHOC	OLR11			CD272		PMAIP13	CD23		NPM1		DNAJA4	SEC11C	MZT2A1
CPVL	CTTN	IGSF61			ARL4C3		PLEK4	DDX39A		HLA-DRB51		RP11-670E13.6	BRI31	TUBA1A1
VAMP5	MORF4L2	CXCL31			ABI3		RAB312	CDK1		C15orf48		CRYAB2	MEF2C2	EEF1A12
ARPC1B	WBP5	LAIR12			PLA2G162		LAP32	HOPX2		FGF11		DAB22	GRN1	TMEM14C2
ID2	HTRA1	RBM471			RGS13		SAT14	MCM51		HSP90AB11		MAFF1	HLA-DMB1	ZFAS13
HCST	IGFBP2	CEBPD1			RP11-347P5.11		HBEGF1	ANXA61		CSTB1		SOX41	FLNB	TBC1D41
SAT1	PRDX5	YBX12			MZT2A3		IL182	HMGA11		GSTP11		IER2	B4GALT1	MAP3K81
HMOX1	ANXA1	RNASE63			GPR1712		TMSB103	CCL52		AXL1		CCL3	NPC21	RAB9A1
CD93	MEDAG	KCTD121			APOBEC3C		TUBA1A2	SLBP		CAPG		PLAUR1	PROC	UGCG1
GLUL	SEPP1	LIMS11			GIMAP42		CCDC502	AURKB		SELM1		LMNA1	CAPG1	EVI2B3
LINC00936	PRSS23	CFD1			GCHFR		PPA13	EZH2		MT1G1		MARCKSL1	MZT2A	PPP1R15A2
VSIG4	LGALS3	IFNGR21			CD53		ITGB22	HMMR		YWHAQ1		NASP	ARL4C	UCP21
LILRA5	TUBB4B	S100A41			CMC1		RASSF41	APOBEC3H		OLA11		MORF4L22	HMGN21	BTG2
C5AR1	MAP1B	CD361			ARHGAP152		NR4A31	NPM12		CALB21		ID31	TNFRSF211	MCM5
TNFSF13B	DSP	LST12					TYROBP2	CKAP2		APOE		SLC3A21	RNF1301	HERPUD12
LILRB2	SERPINB2	LGALS92					GSTP13	CDKN2C		SPATS2L1		RPL22L1	TSPYL21	COTL11
NCF2	FHL1	SCARB21					HCK2	RAD51AP1		PDLIM11		PLCG2	ARL6IP11	ATF5
NCF1	ADI1	SH3BGRL31					C1orf542	CCDC34		C1orf1621		INSIG1	TNFSF13B1	JUNB1
RP6-159A1.4	UCHL1	UCP22					LAT21	SPC25		IFITM31		ODC11	TAX1BP32	ADAM191
RAB31	ZFAS1	CALR1					FLT31	FEN1		TAGLN1		CYR611	KTN11	FGD2
CTSZ	NGFRAP1	CEBPB1					LGALS93	PLP22		TAX1BP31		MYADM1	LHFPL2	DSC21
CCL2	DES	CTSH1					SNX34	CDC20		TPPP31		PLIN21	DNAJA12	ACTG12
PLAC8	TPPP3	CLEC7A1					LY963	CDCA5		NENF1		ZFAS12	SLC25A5	S100B1
LRP1	CARHSP1	IER32					CD721	FBXO5		LDHA		TUBA1C1	GLRX1	CDKN1A1
PDK4	PHLDA2	YWHAH3					CTSS2	CENPA		LINC011331		PRDX12	H1FX	CRIP12
PLEK	GPRC5A	SGK12					SYK2	PRDX22		PRDX11		MIR22HG1	RP11-783K16.5	CCDC501
CSF1R	DMKN	ZFP36L12					ZNF385A1	SPC24		HMGN2		RAN2	SYK1	GPR157
CTSH	RARRES1	TIMP21					CLEC7A2	WDR76		RHOC1		CLU1	H2AFV	ID22
SDF2L1	PRKCDBP	CHCHD101					HDAC91	LCK3		PRDX51		GDF15	RP11-386I14.41	G0S22
LAIR1	TJP2	CPVL2					EEF1A14	MCM3		OGN1		JUNB	HIVEP1	RGCC1
HCK	NQO1	GSN1					GAPT2	CD3G3		LDHB		JUND	SCARB2	SGK11
CHCHD10	ODC1	C15orf482					IFITM32	ATAD5		YWHAH1		SAT11	DUSP5	FNIP21
CDA	CTNNAL1	FOS2					ITGAX	CD8A1		ZFAS11		SLC38A21	TBC1D4	CFP1
MCEMP1	PDLIM4	RAB311					VMO12	STRA13		HSPA81		TRIB1	SLAMF7	TRAF1
GAPT	BSG	CXCL22						CDKN2A		CRIP11		ARL6IP1	RHOF	UBC2
LAPTM5	FBXO2	LAPTM52						HSPD12		CRYAB1		ID21	PMEPA1	C15orf481
THBS1	CRIP1	SEPP12						BRCA1		TPD52L11		ARID5B2	PTGDS1	RASSF4
SLC43A2	LY6E	EPS8						CENPE		GNG121		ARL4A		TNFAIP2
CEBPB	BDKRB1	INSIG11						ARHGAP11A		TMEM14C1		SLC20A1		CCR71
CECR1	LIMA1	HAVCR2						MIR4435-2HG		PRKCDBP1		KLF61		NRP2
HSP90B1	COL6A1	SDF2L11						LYAR3		TPM41		EFNA1		GPX41
RBM47	CLTB	HSPA51						TRBC23		CLTB1		PDK41
GSTP1	CPB1	ARHGAP181						ITGB3BP		NNMT1		SPP12
LIPA	CST6	C1orf541						YWHAQ2		LY861		H2AFZ
LGALS9	NBL1	GPR34						MT2A1		TPM11		RGCC
MAP3K8	PDLIM3	MRC1						MCM4		FCGR1A1		ADAMTS1
SLC16A3	SEMA3B	ARPC1B2						LAT4		DMKN1		KLF22
TIMP1	MGLL	CYP27A1						NDC80		AP1M21		TNFRSF12A1
LAP3	CD63	RTN42						TESC		HSPB11		ZFP36L11
ENG	TGM1	ALCAM						ACOT7		S100A111		YWHAH2
HLA-DMB	GAS1	SRGN1						LIG1		IL181		ABL2
EMP3	IL6ST	MITF						ORC6		TM4SF11		CDKN1A
ENTPD1	HMGA1	PHLDA11						C21orf58		HLA-DQA1		HMOX11
FGR	FAM153B	DPYSL21						TACC3		YBX11		RGS161
STAB1	PTGIS	FAM20C						CTSW1		HLA-DPB1		IER31
GMFG	ATP1B1	AP1S21						SIT12		BLVRB1		GPNMB
CEBPD	CDC42EP1	RASGEF1B						FAM111B		TPM21		RTN41
PHACTR1	TMEM14C	CECR11						LINC001521		TAGLN21		CXCL82
PLIN2	PLP2	GAS71						TUBA4A3		UCHL11		SQSTM11
SYK	NENF	FCGR1A2						ITGB12		LST11		GEM
PILRA	LGALS11	LY862						CDCA4		MGST11		TOB11
GPX4	GJA1	FGR1						CENPH		TUBA1B		PHLDA1
FAM26F	CLDN15	PRDX13						CLEC2D4		CALD11		TMEM70
LAT2	TFG	TPM42						LY6E1		CST31		FKBP4
MT-CO2	SPATS2L	DUSP61						NCAPG		EIF4A21		NFKBIA2
GLIPR2	HEG1	LAP31						PRIM1				NEAT11
GAS7	SEMA3C	PLAUR2						TCF19				TUBA1A
TREM1	RPRM	FUOM1						KIF2C				ISG15
CD74	MAF	SLC16A31						TRBC13				NR4A1
TMSB10	GNG12	ETS2						APOBEC3C1				FABP4
DUSP1	COL1A1	VIM1						ITM2A3				MT1X2
FPR3	NFKBIA1	CLEC12A1						CST72				CCL22
LGALS1	PMP22	LILRB42						MYBL21				G0S21
PKM	SERPINH1	RGL1						AURKA				CXCL21
BRI3	TSPAN3	HCST1						ESCO2
ZNF385A	DST	KLF42						ARHGAP11B
RNASE2	SLC38A2	FBP11						KIF11
F13A1	YWHAH	DYNLL13						SYNE23
CALR	YWHAQ	SDS						NUF2
RBP7	UBB	FGL22						CASC5
CD86	CAPN2	CTSC1						CD8B2
FUOM	UAP1	EHD4						CDCA8
NFKBIA	FSTL1	TUBA1B1						CD64
CSTB	DAB2	CSF2RA1						E2F1
POU2F2	HSP90AB1	PLA2G7						MATK1
ITGB2	PPA1	CLECL12						MCM2
CCL3L3	LGALS3BP	RPS27L2						MCM6
SNX3	MT1X	DDAH2						LBH2
LIMS1	SOX4	CCR11						IL2RG2
CCR2	TSPAN4	OTOA						PYHIN12
PECAM1	TNFRSF1A	CD833						GIMAP72
RIN2	CITED2	SLC43A21						UHRF1
CD33	SLC16A1	NCF13						LAG31
YBX1	MT1M							ADA1
CLEC10A	TUBB6							GIMAP43
EVI2B	CRB2							PRF12
QPCT	KRT5							ARHGAP153
LILRB4	TJP1							KLRG11
REL	TMEM176B							TBC1D10C4
RPS27L	MYADM							RHOF2
ADGRE2	RTN4							OPTN3
TIMP2	ATF3							AC092580.42
HSP90AA1	FAS							KIF15
HHEX	ARL4D							STK17A3
ARHGAP18	REXO2							KPNA2
PLAUR	DSG2							PRC1
MT-CO1	CYB5A							ACTB2
KYNU	CLIC3							GZMB2
THBD	SELM							GYPC4
OLR1	PSMB5							CDC25B
IL1B	TRIP6							KIF23
IFI6	NPDC1							MT-CO3
CH17-373J23.1	PLOD2							CD523
TNFRSF1B	ACTN4							PPDPF2
CXCL3	RND3							OCIAD23
MARCO	UGP2							SGOL21
C3AR1	GNG11							CDKN2D2
EREG	LAMA4							PKMYT1
RP11-386I14.4	RCN1							RARRES32
SPP1	ATF4							TXN3
	VIM							COTL13
	KLF6							CENPK
	PDLIM5							FDPS
	PTGDS							LDHA1
	ANXA8L1							RP11-620J15.3
	MUC16							TROAP
	IL18							ACAT2
	AAMDC							GMNN
	BIRC3							NUCB22
	DNAJA1							CD320
	EFEMP2							CHAF1A
	AHNAK2							SPTBN11
	FGFR1							ARL6IP12
	TAX1BP3							SLC9A3R12
	PAPPA							MT1E2
	TPD52L1							KIFC1
	CYBRD1							SPDL1
	FAM127A							MXD3
	PPP1R14B							FOXM1
	TOB1							TAGLN24
	KLF4							MND1
	MEG3							SAC3D1
	CALB2							RPS27L3
	PARD6B							LSP13
	BAMBI							UBE2T
	CRIM1							RPL39L
	JUN							EIF5A2
	MEIS2							C19orf48
	ARPC1A							PRR11
	LMO7							RACGAP1
	KLF5							RNASEH2A
	DCN							CKAP2L
	ARF4							CCNB1
	PDZK1IP1							WDR34
	C9orf3							PBK
	CFL2
	AADAC
	NFIA
	PLLP
	PAWR
	RHOD
	DUSP11
	NFIB
	GOLIM4
	TMEM14A
	LXN
	EHD1
	PLAT
	SDPR
	COL8A1
	COL3A1
	ABI3BP
	PTGER3
	BCHE
	DYNLL1
	FLNC
	TUBB
	AHNAK
	ACTG1
	CD55
	GSTM3
	SPRY1
	TNFRSF21
	MYC
	MAL2
	ASPHD1
	FAM3C
	TUBB2A
	GATA6
	HSPA8
	SLC40A1
	SORBS2
	GPC1
	PCOLCE2
	SPTBN1
	SGMS2
	GFPT2
	PVRL2
	TMEM151A
	RAB13
	SNCG
	SMPD3
	ENO1
	PRDX1
	VIMP
	BCAM
	DPP4
	FERMT2
	COBLL1
	TPM4
	ATP2B4
	TPBG
	BCAR1
	AP1M2
	DPYSL3
	HCFC1R1
	CHPF
	TRIM47
	NFIC
	MLLT4
	ACTA2
	ATP2B1
	NCKAP1
	CKAP4
	SLC9A3R1
	FGF1
	CD200
	PLS3
	DFNA5
	RDH10
	PDLIM2
	CFI
	MYO1C
	PTPRF
	MT1G
	GPRC5B
	EIF5A
	PGRMC1
	MPZL1
	FAM114A1
	RBMS1
	EVA1C
	EIF4A2
	RAMP1
	OBSL1
	GCSH
	NDFIP2
	SERTM1
	RNF24
	HSPD1
	PBX1
	LRRC59
	RASSF8
	MAP1LC3A
	BNIP3
	PPP1R15A
	EPHB6
	COL1A2
	RBP4
	FAM110B
	ALDH1A2
	MFI2
	CCL21
	SPTAN1
	SELENBP1
	DAAM1
	MALL
	APOA1BP
	HYI
	FSTL3
	CFH
	RGS16
	RAB9A
	ADGRD1
	SQLE
	DAPK3
	NDN
	RAB32
	ARHGAP29
	KLK10
	MAFF
	RAN
	MYH10
	C1QL1
	DHCR24
	FXYD1
	FHL2
	MMP14
	ANTXR1
	PRDX2
	AFAP1
	EBNA1BP2
	SULF1
	TMEM176A
	IL1R1
	EHD2
	LAYN
	ALDH3A2
	LOXL1
	HSD3B7
	FAM134B
	PPIC
	NR2F1
	SLC3A2
	MLF1
	FILIP1L
	PHGDH
	GAPDH
	MIR22HG
	FLRT2
	CCNYL1
	ITGB8
	KCNK1
	GIPC1
	HSP90AA11
	ANXA8
	UGDH
	ANXA4
	GLS
	HAND2
	KTN1
	CHI3L1
	C2
	PKIG
	FMOD
	KCNQ1OT1
	TPT1
	SLC25A4
	SUN1
	KLF10
	TMBIM1
	MANBAL
	TNFRSF11B
	ANGPTL2
	GALNT9
	IQCK
	OPTN
	TCEAL2
	HSPA1B
	CDC42EP2
	AQP1
	CD81
	TGFB1I1
	DKK1
	SBSPON
	PFN2
	LSR
	ITSN1
	ITGA3
	RPLP0
	S100A2
	MGARP
	KLF2
	H1F0
	HSPE1
	SH2D4A
	TCEAL4
	NHSL1
	ACTN1
	IMPDH2
	HSPA2
	HSPA1A
	BTG3
	HSPH1
	IFT22
	TMEM37
	GUK1
	RBP1
	FOSL1
	CSRP1
	EPHX1
	MAP2K3
	MT-ND1
	TUSC3
	RBPMS
	AXL
	RAMP2
	OLA1
	PLA2G16
	SMOX
	SPEG
	SGOL2
	TNNT1
	PLK2
	DNAJB9
	MET
	KDELR3
	EMP2
	DSC2
	CTGF
	VTN
	TNXB
	MYRF
	MRGPRF
	AMOTL2
	CCDC64
	WT1
	MT1A
	AEBP1
	VCAM1
	IL6
	CDON
	COL18A1
	VGLL3
	PARVA
	AOX1
	BICC1
	YAP1
	CFB
	EFNA5
	C1QTNF1
	CXCL1
	MST1
	SLIT3
	LUM
	SEZ6L2

## Sheet: maker_genes
Table S2 marker genes used for cell type identification
Cluster ID	Cell type	Marker genes
0	Monocyte	S100A8,CD14
1	Mesothelial cell	UPK3B,KRT7,CDH2,PECAM1
2	Macrophage	CD14
3	T cell 1	IL7R
4	T cell 2	TRAC,CD8A,IL7R
5	T cell 3	TRAC,CD8A
6	Fibroblast	MMP2,COL1A1
7	cDC2	CD1C,MRC1
8	T cell 4	MKI67,TOP2A
9	NK cell	NKG7,KLRB1
10	Myofibroblast	ACTA2
11	B cell	MS4A1, CD79B
12	Peritoneal cell	KRT5,UPK3B
13	pDC	IL3RA
14	Unclassified cells
