# Supplementary material for: Single‐cell transcriptomics provides new insights into the role of fibroblasts during peritoneal fibrosis
Source: Clin Transl Med. 2021 Feb 26;11(3):e321. doi: 10.1002/ctm2.321 (PMC7908046; doi:10.1002/ctm2.321)
Supplement: Supplementary file 3 — Supporting Information [file CTM2-11-e321-s003.xlsx]

## Sheet: hc.vs.st
Gene_symbol	p_val	avg_logFC	pct.hc	pct.lt	p_val_adj
PLA2G2A	0	3.09633	0.96	0.341	0
HP	0	2.7412	0.847	0.101	0
RARRES1	0	2.12912	0.911	0.324	0
C3	0	2.10432	0.976	0.605	0
SLPI	0	1.8691	0.944	0.877	0
TIMP1	0	1.79421	0.999	0.984	0
COL1A2	0	1.65318	0.872	0.187	0
COL3A1	0	1.42765	0.833	0.328	0
GAS1	0	1.3974	0.841	0.33	0
IFITM3	0	1.36876	0.995	0.9	0
DCN	0	1.35594	0.804	0.332	0
C1R	0	1.31785	0.919	0.497	0
TFPI2	0	1.30075	0.744	0.297	0
CCDC80	0	1.2942	0.952	0.781	0
AQP1	0	1.27055	0.654	0.242	0
NNMT	0	1.23834	0.849	0.444	0
C1S	0	1.19751	0.921	0.525	0
CALB2	0	1.18417	0.836	0.398	0
FOSB	0	1.17284	0.822	0.246	0
CFI	0	1.13833	0.681	0.125	0
ADH1B	0	1.12607	0.459	0.055	0
TRDC	0	1.07407	0.456	0.031	0
COL1A1	0	1.07033	0.816	0.466	0
MT1E	0	1.06613	0.942	0.773	0
IGFBP5	0	1.05863	0.561	0.115	0
IFITM2	0	1.04606	0.954	0.688	0
OGN	0	1.03178	0.896	0.583	0
CFH	0	0.991634	0.698	0.205	0
EGR1	0	0.984849	0.843	0.434	0
FOS	0	0.970159	0.932	0.731	0
ADIRF	0	0.950659	0.992	0.933	0
NR4A1	0	0.946192	0.681	0.216	0
ITM2B	0	0.93515	0.919	0.719	0
SERPING1	0	0.933648	0.954	0.813	0
SLC40A1	0	0.911513	0.633	0.241	0
SOCS3	0	0.911452	0.665	0.307	0
LGALS3BP	0	0.907989	0.763	0.387	0
EFEMP1	0	0.902863	0.876	0.577	0
BCHE	0	0.890022	0.693	0.287	0
NR4A2	0	0.872828	0.479	0.1	0
RARRES2	0	0.861274	0.948	0.779	0
COL8A1	0	0.837027	0.576	0.201	0
JUNB	0	0.822297	0.927	0.787	0
NFKBIZ	0	0.796224	0.637	0.264	0
PODXL	0	0.786024	0.526	0.124	0
METTL7A	0	0.78334	0.552	0.114	0
IFI16	0	0.781236	0.679	0.32	0
WSB1	0	0.781169	0.73	0.406	0
AOX1	0	0.770426	0.564	0.147	0
UPK3B	0	0.731159	0.889	0.723	0
GNG11	0	0.715061	0.671	0.303	0
SULF1	0	0.712459	0.562	0.186	0
SEPP1	0	0.705997	0.789	0.493	0
SELENBP1	0	0.698432	0.569	0.167	0
DUSP1	0	0.69037	0.96	0.856	0
AC090498.1	0	0.67319	0.757	0.464	0
MT-ND3	0	0.658931	0.997	0.976	0
LAPTM4A	0	0.656626	0.87	0.71	0
B2M	0	0.608041	0.999	0.996	0
MT-ND4	0	0.603132	0.999	0.988	0
SSR4	0	0.600409	0.89	0.793	0
FCER1G	0	-0.58563	0.041	0.327	0
LST1	0	-0.597499	0.024	0.32	0
EIF5A	0	-0.599748	0.489	0.797	0
RPL17	0	-0.60049	0.652	0.897	0
OAZ1	0	-0.609773	0.882	0.965	0
RNF145	0	-0.609825	0.268	0.637	0
PFN1	0	-0.616868	0.933	0.981	0
PLP2	0	-0.620547	0.6	0.84	0
SERPINB2	0	-0.645716	0.144	0.495	0
CD52	0	-0.656249	0.036	0.385	0
HEBP2	0	-0.686479	0.26	0.663	0
BAMBI	0	-0.69392	0.098	0.436	0
RRAS2	0	-0.696599	0.267	0.647	0
EMP3	0	-0.70303	0.807	0.937	0
LRRFIP1	0	-0.705203	0.488	0.803	0
RHOC	0	-0.711651	0.556	0.833	0
DRAP1	0	-0.716927	0.56	0.825	0
PRELID1	0	-0.722229	0.508	0.836	0
GADD45A	0	-0.733677	0.189	0.63	0
RPL36A	0	-0.750993	0.946	0.972	0
BRI3	0	-0.764151	0.343	0.732	0
CDV3	0	-0.76527	0.373	0.784	0
TNFRSF12A	0	-0.768964	0.374	0.858	0
GPX4	0	-0.782274	0.68	0.903	0
ODC1	0	-0.78605	0.323	0.735	0
MGLL	0	-0.795692	0.159	0.598	0
RAB32	0	-0.79582	0.154	0.619	0
TXNRD1	0	-0.858034	0.248	0.62	0
LYZ	0	-0.910896	0.049	0.414	0
PPP1R14B	0	-0.929519	0.371	0.794	0
ATF4	0	-0.957739	0.456	0.853	0
ZFAS1	0	-0.959397	0.809	0.956	0
HLA-DPB1	0	-0.970622	0.091	0.377	0
TYROBP	0	-1.00658	0.053	0.465	0
ID1	0	-1.02351	0.437	0.769	0
YWHAH	0	-1.03513	0.48	0.859	0
ID3	0	-1.06791	0.357	0.727	0
FTH1	0	-1.0856	0.997	0.997	0
RPS10	0	-1.09458	0.865	0.978	0
HMGA1	0	-1.15489	0.253	0.714	0
SQSTM1	0	-1.27159	0.477	0.849	0
S100A16	0	-1.28173	0.512	0.908	0
FTL	0	-1.47863	0.973	0.996	0
MGST2	8.92966e-307	0.793059	0.517	0.144	2.04507e-302
HSP90B1	1.28817e-306	0.622537	0.83	0.592	2.95016e-302
CST6	2.38441e-304	-0.803412	0.173	0.497	5.46078e-300
TNXB	1.19045e-298	0.794151	0.59	0.235	2.72637e-294
IL1R1	5.7432e-297	0.693254	0.641	0.307	1.31531e-292
BTG2	3.714e-293	0.873605	0.595	0.256	8.5058e-289
SEMA3C	2.55347e-291	0.735077	0.686	0.374	5.84795e-287
BAG1	3.07885e-290	-0.581854	0.316	0.647	7.05118e-286
CD44	6.45924e-287	-0.632883	0.32	0.649	1.4793e-282
USP53	8.82053e-285	-0.656629	0.153	0.462	2.02008e-280
CITED2	1.38137e-282	-0.62655	0.255	0.598	3.16362e-278
FLRT2	7.25574e-281	0.6921	0.532	0.17	1.66171e-276
INMT	1.68381e-280	0.692368	0.388	0.035	3.85625e-276
KRT7	3.98763e-275	-0.776704	0.571	0.838	9.13246e-271
PDLIM4	5.28409e-275	-0.618952	0.276	0.597	1.21016e-270
ID2	2.86578e-273	-0.673243	0.567	0.818	6.56321e-269
COL6A2	8.94914e-273	0.670893	0.812	0.571	2.04953e-268
MT1M	6.72187e-272	0.937417	0.7	0.395	1.53944e-267
MAF	8.3117e-267	-0.665367	0.367	0.663	1.90355e-262
LUM	7.90701e-255	1.19706	0.488	0.134	1.81086e-250
PBX1	4.89962e-254	0.641206	0.602	0.291	1.12211e-249
CYBRD1	1.00961e-252	0.600413	0.745	0.478	2.31221e-248
NFIA	7.62784e-250	0.602484	0.618	0.311	1.74693e-245
RARRES3	9.84356e-249	0.635386	0.652	0.359	2.25437e-244
ZFP36	4.87919e-248	0.810766	0.846	0.673	1.11743e-243
MEST	5.31629e-246	0.624279	0.527	0.196	1.21754e-241
CLDN1	1.90675e-242	0.680375	0.784	0.572	4.36683e-238
NR2F1	4.79025e-241	0.631104	0.5	0.169	1.09706e-236
THY1	6.31436e-237	0.623623	0.407	0.079	1.44611e-232
VMP1	2.839e-236	0.837471	0.616	0.333	6.50188e-232
LAMA4	3.06632e-235	0.590171	0.684	0.408	7.0225e-231
IFI27	5.32941e-233	0.876286	0.705	0.443	1.22054e-228
IGFBP7	8.0586e-226	1.11274	0.521	0.193	1.84558e-221
LGALS3	4.39506e-224	-0.626658	0.663	0.847	1.00656e-219
DES	5.0714e-224	-0.799791	0.275	0.559	1.16145e-219
MT2A	1.06288e-222	0.911201	0.993	0.971	2.43421e-218
ZNF331	1.17035e-221	0.790611	0.409	0.107	2.68033e-217
PCOLCE	3.52355e-218	0.674232	0.385	0.082	8.06964e-214
SPARCL1	8.70763e-213	1.1759	0.316	0.03	1.99422e-208
WFDC2	3.82258e-211	0.6661	0.439	0.136	8.75448e-207
COL18A1	5.0897e-210	0.599395	0.524	0.227	1.16564e-205
FBLN1	4.54226e-200	0.717403	0.356	0.071	1.04027e-195
TXNIP	4.28431e-189	0.610178	0.588	0.31	9.81193e-185
MT1X	6.55824e-183	1.12107	0.722	0.506	1.50197e-178
HAS1	1.848e-181	1.01496	0.712	0.529	4.23229e-177
CPE	1.78365e-176	0.717148	0.67	0.484	4.08493e-172
CXCL1	5.24314e-176	1.08598	0.402	0.132	1.20078e-171
CFD	1.56816e-171	0.724485	0.388	0.12	3.5914e-167
CXCL2	2.11458e-155	1.15147	0.31	0.075	4.84281e-151
MSLN	7.27721e-155	0.683538	0.768	0.645	1.66663e-150
AADAC	3.61986e-152	0.597447	0.444	0.19	8.29021e-148
NAMPT	3.70957e-151	0.912791	0.578	0.381	8.49565e-147
TNFSF14	1.00495e-131	0.860189	0.21	0.02	2.30153e-127
PTGDS	1.20253e-129	0.646455	0.474	0.239	2.75403e-125
XIST	1.81756e-111	0.602274	0.18	0.015	4.16257e-107
GSN	6.31637e-111	0.618417	0.636	0.466	1.44658e-106
PRG4	9.79957e-107	0.706985	0.8	0.775	2.2443e-102
ALDH1A3	3.97251e-106	0.662461	0.51	0.325	9.09783e-102
MT1A	1.66783e-98	0.857919	0.368	0.18	3.81966e-94
IL6	2.53079e-69	0.780284	0.213	0.073	5.79602e-65
MYL9	3.05708e-17	0.655621	0.687	0.614	7.00133e-13
ACTA2	8.21479e-10	0.876362	0.337	0.277	1.88135e-05

## Sheet: hc.vs.lt
Gene_symbol	p_val	avg_logFC	pct.hc	pct.lt	p_val_adj
HP	0	2.53492	0.847	0.162	0
PLA2G2A	0	2.02882	0.96	0.64	0
C3	0	1.83315	0.976	0.599	0
TIMP1	0	1.36734	0.999	0.955	0
OGN	0	1.3263	0.896	0.349	0
RARRES2	0	1.14098	0.948	0.603	0
IFITM3	0	1.02235	0.995	0.877	0
CXCR4	0	-0.596843	0.012	0.251	0
SERPINE1	0	-0.815993	0.077	0.54	0
KCNMA1	0	-0.824746	0.013	0.447	0
CD52	0	-0.849641	0.036	0.509	0
SLC12A8	0	-0.941328	0.137	0.618	0
TYROBP	0	-1.00173	0.053	0.484	0
CD44	0	-1.15518	0.32	0.813	0
CRABP2	0	-1.20233	0.091	0.529	0
HMGA1	0	-1.34696	0.253	0.761	0
FTL	0	-1.44654	0.973	0.987	0
C1R	1.10285e-300	1.1787	0.919	0.593	2.52574e-296
FOS	2.68013e-296	1.25944	0.932	0.626	6.13803e-292
FOSB	2.23647e-292	1.34028	0.822	0.212	5.12196e-288
SERPING1	9.32692e-292	1.04782	0.954	0.707	2.13605e-287
GAS1	2.69381e-285	1.29358	0.841	0.31	6.16937e-281
EGR1	8.83103e-278	1.1893	0.843	0.306	2.02248e-273
FHL2	1.17046e-274	-0.588235	0.098	0.527	2.68058e-270
ADIRF	5.73616e-272	1.06318	0.992	0.854	1.31369e-267
FTH1	4.73763e-271	-1.06964	0.997	0.994	1.08501e-266
RHOD	2.06433e-266	-0.655511	0.139	0.591	4.72774e-262
HLA-DPB1	1.48421e-261	-0.943893	0.091	0.494	3.39915e-257
RARRES1	3.79428e-260	1.41174	0.911	0.618	8.68965e-256
JUNB	9.74713e-249	1.0954	0.927	0.637	2.23229e-244
SLPI	1.61402e-247	1.70967	0.944	0.808	3.69642e-243
C1S	2.46589e-247	0.902166	0.921	0.672	5.64739e-243
S100A16	1.13664e-244	-1.55201	0.512	0.796	2.60314e-240
IGFL2	8.05583e-240	-0.870477	0.118	0.526	1.84495e-235
DUSP1	1.44168e-229	0.926968	0.96	0.787	3.30174e-225
FCER1G	9.63624e-228	-0.589315	0.041	0.323	2.20689e-223
COTL1	1.60831e-226	-0.784134	0.191	0.643	3.68336e-222
SQLE	3.70752e-222	-0.600503	0.145	0.575	8.49097e-218
SRGN	2.51148e-221	-0.962799	0.08	0.432	5.7518e-217
PFN1	1.25024e-218	-0.79421	0.933	0.919	2.86331e-214
MGLL	2.20853e-218	-0.624396	0.159	0.589	5.05798e-214
LRRFIP1	9.93528e-218	-0.965177	0.488	0.812	2.27538e-213
PPP1R14B	1.25026e-215	-0.915337	0.371	0.766	2.86334e-211
SH3BGRL3	5.03685e-215	-1.10366	0.817	0.893	1.15354e-210
EFEMP1	4.04159e-213	0.806224	0.876	0.603	9.25606e-209
HLA-DPA1	2.32097e-210	-0.699897	0.053	0.349	5.31548e-206
IFITM2	3.65083e-210	0.713836	0.954	0.79	8.36113e-206
SERPINB2	1.40459e-207	-0.781055	0.144	0.559	3.21679e-203
BRI3	2.02794e-204	-0.855429	0.343	0.747	4.64439e-200
NR4A1	3.22296e-204	0.941583	0.681	0.152	7.38122e-200
C12orf75	6.0169e-202	-0.635225	0.196	0.624	1.37799e-197
BCHE	7.45242e-200	0.990977	0.693	0.201	1.70675e-195
SEPP1	1.88733e-197	0.924855	0.789	0.418	4.32236e-193
OAZ1	3.29406e-196	-0.729379	0.882	0.902	7.54406e-192
MGP	2.6915e-194	0.889323	0.94	0.631	6.16407e-190
ZFP36	3.14128e-194	1.07479	0.846	0.519	7.19417e-190
NNMT	3.33434e-189	0.895784	0.849	0.563	7.6363e-185
RPS10	2.54436e-188	-0.706321	0.865	0.904	5.82709e-184
YWHAH	5.88118e-186	-0.950177	0.48	0.797	1.34691e-181
LINC00152	6.69477e-184	-0.591979	0.257	0.706	1.53324e-179
RGCC	2.75028e-183	-0.633662	0.027	0.238	6.29869e-179
HN1	5.81252e-182	-0.701413	0.253	0.667	1.33118e-177
ATF4	1.1674e-180	-0.876242	0.456	0.789	2.67358e-176
PAPPA	2.0867e-180	-0.850306	0.218	0.612	4.77895e-176
CALB2	1.44604e-178	0.863957	0.836	0.576	3.31172e-174
CFH	1.83895e-177	0.955263	0.698	0.274	4.21155e-173
RAC1	2.14596e-176	-0.699854	0.825	0.871	4.91469e-172
CFI	1.29061e-171	0.890134	0.681	0.256	2.95575e-167
RHOC	4.15151e-170	-0.825082	0.556	0.817	9.50779e-166
TPM3	3.92364e-165	-0.706143	0.466	0.811	8.98592e-161
IGFBP5	1.6116e-163	1.04263	0.561	0.065	3.69088e-159
ODC1	1.71987e-161	-0.753309	0.323	0.706	3.93886e-157
S100A9	1.06602e-158	-0.60308	0.102	0.43	2.44141e-154
TPPP3	8.5933e-158	-1.17968	0.303	0.677	1.96804e-153
SLC40A1	8.9068e-158	0.839178	0.633	0.188	2.03984e-153
SLC39A8	1.58739e-157	0.829592	0.704	0.316	3.63543e-153
METTL7A	1.57202e-156	0.821716	0.552	0.085	3.60024e-152
NPY	6.33654e-155	-0.71511	0.022	0.199	1.45119e-150
TXN	8.03525e-153	-0.786467	0.861	0.894	1.84023e-148
VIM	1.00926e-151	-0.920791	0.957	0.92	2.31141e-147
CLDN1	2.47563e-150	0.800652	0.784	0.479	5.66969e-146
LYZ	1.12724e-147	-0.814532	0.049	0.282	2.5816e-143
IFI16	1.97657e-147	0.859338	0.679	0.349	4.52675e-143
SSR4	5.92735e-147	0.634696	0.89	0.807	1.35748e-142
CCDC80	6.40324e-147	0.731812	0.952	0.815	1.46647e-142
MSLN	6.42967e-146	0.936308	0.768	0.442	1.47252e-141
NFKBIA	4.28787e-145	0.748077	0.837	0.599	9.82009e-141
S100A6	2.13941e-144	-0.677433	1	0.991	4.89967e-140
PRELID1	4.79193e-144	-0.664631	0.508	0.792	1.09745e-139
ATP6V0B	1.55521e-141	-0.619184	0.35	0.732	3.56174e-137
PTMS	3.55825e-141	-0.834191	0.751	0.827	8.14911e-137
AOX1	5.74248e-139	0.764089	0.564	0.157	1.31514e-134
SQSTM1	4.01201e-135	-1.07239	0.477	0.792	9.18831e-131
PDLIM4	5.95742e-134	-0.621844	0.276	0.645	1.36437e-129
S100A11	1.00391e-131	-0.656986	0.92	0.905	2.29914e-127
BTG2	1.11144e-131	0.860927	0.595	0.215	2.54543e-127
UCHL1	1.23746e-131	-0.618342	0.22	0.585	2.83404e-127
ITM2B	4.60614e-131	0.653753	0.919	0.825	1.0549e-126
LAMA4	1.54659e-129	0.679	0.684	0.388	3.54201e-125
CYBRD1	4.73248e-127	0.61778	0.745	0.504	1.08383e-122
SELENBP1	7.83624e-127	0.684448	0.569	0.185	1.79466e-122
FLRT2	1.25818e-125	0.73052	0.532	0.144	2.88148e-121
DCN	2.13662e-125	0.841347	0.804	0.539	4.89328e-121
GPX4	4.03211e-125	-0.699114	0.68	0.848	9.23434e-121
GUK1	1.77035e-123	-0.626773	0.8	0.851	4.05446e-119
LGALS3BP	3.09727e-123	0.699419	0.763	0.577	7.09336e-119
CYB5A	1.24588e-121	0.618001	0.66	0.353	2.8533e-117
AEBP1	5.64858e-121	0.700815	0.526	0.148	1.29364e-116
ADH1B	7.16988e-121	0.891606	0.459	0.04	1.64205e-116
NFIB	9.50381e-119	0.646125	0.672	0.404	2.17656e-114
NFKBIZ	1.69964e-118	0.666586	0.637	0.323	3.89252e-114
PSMA7	4.50607e-117	-0.602569	0.746	0.853	1.03198e-112
TAGLN2	8.05417e-117	-0.643882	0.787	0.851	1.84457e-112
PROCR	2.25478e-116	0.668551	0.752	0.551	5.1639e-112
AC090498.1	1.97076e-115	0.619112	0.757	0.595	4.51342e-111
PRG4	1.01625e-114	0.950727	0.8	0.575	2.32742e-110
ARPC2	3.80487e-114	-0.601711	0.789	0.863	8.7139e-110
NFIA	1.11586e-112	0.622725	0.618	0.316	2.55554e-108
TRDC	2.08802e-112	0.948511	0.456	0.07	4.78198e-108
COL1A2	8.20193e-111	0.719035	0.872	0.62	1.87841e-106
TNFRSF12A	3.31628e-110	-0.603056	0.374	0.727	7.59494e-106
ITLN1	9.27416e-108	0.922489	0.745	0.387	2.12397e-103
NR4A2	6.80887e-107	0.798937	0.479	0.117	1.55937e-102
MGST2	2.15357e-105	0.786495	0.517	0.183	4.9321e-101
WSB1	3.57893e-104	0.675347	0.73	0.545	8.19645e-100
UPK3B	7.6736e-103	0.60745	0.889	0.722	1.75741e-98
DRAP1	9.0802e-100	-0.59086	0.56	0.794	2.07955e-95
RHOA	8.45543e-99	-0.589633	0.762	0.84	1.93646e-94
INMT	1.54292e-98	0.712441	0.388	0.037	3.53359e-94
PTGDS	8.15622e-98	0.926386	0.474	0.125	1.86794e-93
SOCS3	3.16516e-94	0.717787	0.665	0.428	7.24885e-90
EMP3	1.24625e-93	-0.741326	0.807	0.864	2.85416e-89
ZNF331	2.72173e-91	0.852967	0.409	0.081	6.23331e-87
GSTM3	7.32209e-91	0.61831	0.534	0.252	1.67691e-86
MGAT4C	8.1165e-90	0.631159	0.339	0.016	1.85884e-85
TFPI2	1.55768e-86	0.661084	0.744	0.538	3.56739e-82
PCOLCE	1.64728e-85	0.699202	0.385	0.071	3.77261e-81
CRIP2	3.70111e-85	-0.594934	0.569	0.772	8.47627e-81
EMP1	1.01507e-84	-0.713124	0.547	0.78	2.32472e-80
PDLIM1	1.53521e-83	-0.589457	0.499	0.732	3.51593e-79
CLU	5.52918e-81	0.593455	0.791	0.645	1.26629e-76
NR2F1	6.62203e-77	0.613347	0.5	0.222	1.51658e-72
AQP1	3.10532e-76	0.876048	0.654	0.476	7.11181e-72
VGLL3	1.55836e-74	0.584096	0.447	0.178	3.56896e-70
TXNIP	1.63393e-74	0.591602	0.588	0.343	3.74203e-70
MT1M	3.62211e-74	0.770519	0.7	0.503	8.29535e-70
CFD	4.28957e-74	0.734948	0.388	0.096	9.82398e-70
SPARCL1	1.30814e-68	1.16326	0.316	0.043	2.99591e-64
MT1E	1.84132e-68	0.68312	0.942	0.797	4.21699e-64
CXCL1	1.80673e-67	1.05655	0.402	0.122	4.13777e-63
LUM	5.59002e-65	0.90078	0.488	0.203	1.28023e-60
SNCG	4.76959e-63	0.659729	0.492	0.262	1.09233e-58
MYL9	9.73728e-59	0.968335	0.687	0.538	2.23003e-54
CXCL2	5.5696e-53	1.10447	0.31	0.079	1.27555e-48
FBLN1	7.11632e-52	0.640829	0.356	0.133	1.62978e-47
MT1A	1.59034e-50	0.956737	0.368	0.157	3.6422e-46
NAMPT	2.33956e-47	0.773983	0.578	0.446	5.35805e-43
VMP1	3.20999e-45	0.613619	0.616	0.553	7.35152e-41
TNFSF14	2.18191e-43	0.811811	0.21	0.024	4.99702e-39
PLAC9	2.37343e-42	0.594771	0.242	0.053	5.43562e-38
SOD2	1.67931e-39	0.611733	0.713	0.614	3.84596e-35
HAS1	2.04769e-39	0.751634	0.712	0.622	4.68961e-35
MT1G	3.00592e-36	-0.898121	0.149	0.316	6.88416e-32
MT1X	6.72701e-30	0.711239	0.722	0.65	1.54062e-25
ACTA2	4.43077e-27	1.20213	0.337	0.197	1.01474e-22
TAGLN	2.39241e-25	1.18074	0.56	0.438	5.47911e-21
HLA-DRB1	6.24759e-10	-0.588095	0.287	0.417	1.43082e-05
IGFBP7	2.42047e-07	0.62535	0.521	0.503	0.00554336

## Sheet: st vs lt
Gene_symbol	p_val	avg_logFC	pct.st	pct.lt	p_val_adj
CRABP2	5.84283e-282	-1.28157	0.041	0.529	1.33813e-277
IGFL2	4.75432e-207	-0.933716	0.081	0.526	1.08884e-202
ITLN1	2.98665e-205	0.946528	0.904	0.387	6.84003e-201
IFI27	7.55324e-160	-1.22909	0.443	0.807	1.72984e-155
COL1A2	4.3313e-158	-0.934149	0.187	0.62	9.91954e-154
KCNMA1	7.66725e-156	-0.61572	0.074	0.447	1.75595e-151
PODXL	1.34144e-145	-0.596515	0.124	0.517	3.07216e-141
ID3	1.87084e-128	0.975103	0.727	0.297	4.28459e-124
IGFBP2	4.73475e-128	-0.983558	0.31	0.668	1.08435e-123
SERPINE1	1.35816e-114	-0.723315	0.17	0.54	3.11045e-110
SLC12A8	1.34199e-106	-0.734992	0.258	0.618	3.07342e-102
B2M	9.52713e-105	-0.614274	0.996	0.988	2.1819e-100
COL3A1	1.46558e-103	-0.874433	0.328	0.65	3.35648e-99
COL1A1	7.24681e-97	-1.06456	0.466	0.702	1.65966e-92
CST6	5.07349e-96	0.948144	0.497	0.139	1.16193e-91
TPPP3	7.6155e-93	-0.844853	0.33	0.677	1.7441e-88
COL8A1	7.19933e-92	-0.584212	0.201	0.548	1.64879e-87
ID1	5.00734e-88	0.845581	0.769	0.537	1.14678e-83
SEPW1	1.4662e-82	-0.755744	0.485	0.72	3.35789e-78
ID4	1.3601e-81	0.659289	0.802	0.577	3.1149e-77
TIMP2	1.84872e-77	-0.625388	0.49	0.729	4.23394e-73
NBL1	1.61705e-76	-0.604488	0.426	0.692	3.70337e-72
NPY	8.98566e-76	-0.682496	0.025	0.199	2.05789e-71
MT2A	5.29164e-75	-0.745395	0.971	0.923	1.21189e-70
PLA2G2A	4.59132e-73	-1.0675	0.341	0.64	1.0515e-68
RARRES1	1.54544e-65	-0.717389	0.324	0.618	3.53936e-61
CPB1	1.23407e-63	0.937438	0.322	0.043	2.82626e-59
DES	2.15834e-61	0.763369	0.559	0.294	4.94302e-57
SPARC	5.93774e-60	-0.679366	0.746	0.773	1.35986e-55
TFPI2	3.88361e-39	-0.639668	0.297	0.538	8.89424e-35
S100A4	2.52342e-26	-0.692179	0.712	0.809	5.77913e-22
