# Supplementary material for: Single‐cell transcriptomics provides new insights into the role of fibroblasts during peritoneal fibrosis
Source: Clin Transl Med. 2021 Feb 26;11(3):e321. doi: 10.1002/ctm2.321 (PMC7908046; doi:10.1002/ctm2.321)
Supplement: Supplementary file 4 — Supporting Information [file CTM2-11-e321-s004.xlsx]

## Sheet: hc.vs.st
Gene_symbol	p_val	avg_logFC	pct.1	pct.2	p_val_adj
DCN	0	3.55182	0.679	0.059	0
COL1A2	0	3.31159	0.706	0.044	0
LUM	0	3.31151	0.614	0.036	0
MGP	0	3.23133	0.891	0.187	0
SPARCL1	0	3.21476	0.901	0.015	0
IGFBP7	0	3.13799	0.917	0.118	0
COL3A1	0	3.11303	0.655	0.067	0
COL1A1	0	3.08392	0.635	0.079	0
PLA2G2A	0	3.04453	0.622	0.051	0
FBLN1	0	2.60469	0.572	0.012	0
COL6A2	0	2.44262	0.677	0.083	0
C3	0	2.42648	0.725	0.12	0
GSN	0	2.40621	0.85	0.31	0
CCDC80	0	2.31534	0.66	0.132	0
CLU	0	2.24419	0.694	0.134	0
SPARC	0	2.24409	0.801	0.125	0
C1R	0	2.22166	0.629	0.063	0
IGFBP4	0	2.11621	0.826	0.127	0
ADIRF	0	2.07385	0.877	0.244	0
CALD1	0	2.04562	0.766	0.165	0
COL6A1	0	2.04531	0.614	0.065	0
TIMP3	0	2.00735	0.686	0.076	0
IFI27	0	2.00714	0.656	0.1	0
IFITM3	0	1.99042	0.974	0.564	0
C1S	0	1.94212	0.622	0.076	0
NNMT	0	1.90974	0.654	0.068	0
PLAC9	0	1.88906	0.575	0.009	0
SERPING1	0	1.65584	0.726	0.154	0
CAV1	0	1.58555	0.689	0.129	0
CD59	0	1.55369	0.698	0.167	0
NFIB	0	1.50895	0.634	0.062	0
CNN3	0	1.43677	0.651	0.088	0
IFITM2	0	1.20028	0.843	0.523	0
HSPB1	0	1.14856	0.87	0.573	0
RPS15A	0	-0.587211	0.966	0.999	0
UBA52	0	-0.599065	0.905	0.992	0
FAM26F	0	-0.611226	0.009	0.298	0
MPEG1	0	-0.613936	0.006	0.298	0
RPS29	0	-0.616703	0.965	1	0
JAML	0	-0.6196	0.004	0.298	0
PRKCB	0	-0.619982	0.005	0.316	0
RPS27	0	-0.621894	0.992	1	0
RPS16	0	-0.622313	0.93	0.996	0
CD3G	0	-0.623455	0.001	0.277	0
CYTIP	0	-0.642104	0.003	0.314	0
GPR65	0	-0.651803	0.005	0.316	0
EVI2A	0	-0.652849	0.01	0.327	0
RPL28	0	-0.653636	0.963	0.998	0
NCKAP1L	0	-0.66136	0.005	0.329	0
IL2RG	0	-0.667072	0.007	0.322	0
CD48	0	-0.671403	0.002	0.334	0
FCGR2A	0	-0.674105	0.018	0.351	0
CFP	0	-0.681931	0.007	0.317	0
RAC2	0	-0.686864	0.008	0.345	0
ADAP2	0	-0.689629	0.017	0.348	0
CSF1R	0	-0.694183	0.007	0.335	0
LYN	0	-0.695139	0.022	0.365	0
PLEK	0	-0.70019	0.007	0.335	0
ARHGAP30	0	-0.717619	0.004	0.374	0
IGSF6	0	-0.723219	0.002	0.325	0
FPR1	0	-0.725147	0.003	0.327	0
TMSB4X	0	-0.734189	0.997	1	0
RNASE6	0	-0.738037	0.006	0.359	0
RP5-1171I10.5	0	-0.741946	0.005	0.351	0
CXCL16	0	-0.753303	0.039	0.401	0
IL10	0	-0.760397	0.002	0.37	0
2020-03-01	0	-0.780549	0.007	0.383	0
IL7R	0	-0.786935	0.003	0.277	0
DOK2	0	-0.788434	0.002	0.39	0
SLC11A1	0	-0.79714	0.014	0.364	0
C5AR1	0	-0.801393	0.013	0.335	0
CD3E	0	-0.804804	0.002	0.372	0
UCP2	0	-0.823846	0.011	0.425	0
STK17B	0	-0.830724	0.079	0.488	0
ARRB2	0	-0.838391	0.026	0.47	0
MS4A7	0	-0.839844	0.011	0.392	0
PFN1	0	-0.840866	0.801	0.982	0
STK4	0	-0.844081	0.098	0.527	0
FCGR3A	0	-0.86684	0.005	0.345	0
RNASET2	0	-0.868827	0.103	0.528	0
STXBP2	0	-0.885434	0.02	0.419	0
TRAC	0	-0.885979	0.045	0.408	0
CST7	0	-0.890919	0.004	0.379	0
SAMSN1	0	-0.896035	0.012	0.426	0
PTPRE	0	-0.898237	0.069	0.535	0
VSIG4	0	-0.904616	0.008	0.422	0
GZMK	0	-0.90606	0.004	0.321	0
SERPINA1	0	-0.909969	0.006	0.432	0
CD84	0	-0.910134	0.003	0.415	0
ARPC2	0	-0.910591	0.574	0.908	0
CD53	0	-0.922002	0.006	0.455	0
HCLS1	0	-0.922623	0.026	0.482	0
GPR183	0	-0.923328	0.012	0.413	0
LIMD2	0	-0.928079	0.041	0.487	0
ATP5E	0	-0.932386	0.821	0.996	0
SAMHD1	0	-0.949584	0.171	0.656	0
MYO1F	0	-0.952537	0.013	0.477	0
ARL4C	0	-0.957677	0.044	0.472	0
CSTA	0	-0.964417	0.033	0.485	0
MSR1	0	-0.96655	0.006	0.398	0
TRBC2	0	-0.980718	0.004	0.4	0
CCL3	0	-0.983895	0.007	0.301	0
HLA-DMB	0	-0.985647	0.052	0.502	0
NCF1	0	-0.993789	0.014	0.425	0
ARHGDIB	0	-1.01291	0.267	0.749	0
CD2	0	-1.01753	0.003	0.441	0
GPSM3	0	-1.02093	0.024	0.531	0
CD3D	0	-1.03022	0.005	0.462	0
CD68	0	-1.03453	0.061	0.56	0
RP11-347P5.1	0	-1.03723	0.017	0.437	0
MAFB	0	-1.04047	0.074	0.528	0
IFI30	0	-1.05623	0.005	0.48	0
HLA-DMA	0	-1.05827	0.177	0.687	0
CLEC10A	0	-1.06665	0.007	0.438	0
FAM49B	0	-1.06764	0.069	0.601	0
EVI2B	0	-1.0709	0.007	0.493	0
CD37	0	-1.08259	0.008	0.533	0
NKG7	0	-1.08265	0.008	0.361	0
GMFG	0	-1.0848	0.157	0.721	0
HLA-DQA1	0	-1.09876	0.079	0.528	0
OAZ1	0	-1.15394	0.689	0.985	0
AP1S2	0	-1.16153	0.173	0.702	0
CD74	0	-1.18627	0.542	0.965	0
ITGB2	0	-1.19155	0.014	0.565	0
GZMA	0	-1.2055	0.004	0.422	0
CXCR4	0	-1.20754	0.014	0.543	0
LTB	0	-1.22994	0.006	0.385	0
KLRB1	0	-1.23368	0.004	0.295	0
MNDA	0	-1.24959	0.02	0.492	0
HLA-DQB1	0	-1.26856	0.159	0.655	0
SPI1	0	-1.28856	0.011	0.602	0
TYMP	0	-1.29366	0.3	0.793	0
FTH1	0	-1.30883	0.963	1	0
FYB	0	-1.31221	0.008	0.594	0
CLEC7A	0	-1.3313	0.007	0.595	0
LCP1	0	-1.4016	0.015	0.638	0
CYBB	0	-1.40989	0.009	0.629	0
CYBA	0	-1.4367	0.498	0.911	0
CTSS	0	-1.4613	0.083	0.717	0
VAMP8	0	-1.49576	0.098	0.783	0
COTL1	0	-1.50371	0.224	0.844	0
ALOX5AP	0	-1.50539	0.012	0.595	0
SRGN	0	-1.50645	0.302	0.881	0
RP11-1143G9.4	0	-1.52867	0.014	0.572	0
C1orf162	0	-1.53418	0.016	0.691	0
SH3BGRL3	0	-1.53693	0.655	0.995	0
MS4A6A	0	-1.55964	0.016	0.628	0
CORO1A	0	-1.56392	0.022	0.676	0
LAPTM5	0	-1.65982	0.036	0.774	0
HLA-DPA1	0	-1.66655	0.243	0.797	0
PTPRC	0	-1.68596	0.013	0.707	0
CD14	0	-1.7448	0.063	0.716	0
GPX1	0	-1.7492	0.548	0.97	0
FTL	0	-1.84238	0.94	0.999	0
HCST	0	-1.881	0.022	0.798	0
FCN1	0	-1.89801	0.012	0.671	0
HLA-DRA	0	-1.94051	0.37	0.954	0
S100A8	0	-2.04718	0.073	0.627	0
HLA-DPB1	0	-2.10407	0.277	0.903	0
LST1	0	-2.15213	0.03	0.883	0
CCL5	0	-2.28211	0.015	0.666	0
CD52	0	-2.29523	0.036	0.854	0
FCER1G	0	-2.36918	0.045	0.885	0
S100A9	0	-2.40623	0.065	0.752	0
AIF1	0	-2.50937	0.029	0.882	0
LYZ	0	-2.96572	0.048	0.925	0
TYROBP	0	-3.04126	0.045	0.967	0
RHOG	3.79666e-307	-0.808656	0.119	0.553	8.69512e-303
IL32	1.02573e-306	-1.16231	0.243	0.698	2.34913e-302
RGS10	1.52781e-306	-0.827986	0.118	0.545	3.49899e-302
CXCL8	1.45214e-305	-0.869966	0.035	0.382	3.3257e-301
CD86	2.11156e-305	-0.609092	0.004	0.277	4.83589e-301
LAPTM4A	9.1393e-305	1.29005	0.804	0.472	2.09308e-300
CCL3L3	2.2206e-304	-0.807059	0.003	0.273	5.08561e-300
PRDM1	2.96046e-302	-0.692642	0.031	0.371	6.78004e-298
PTRF	2.21245e-301	1.28379	0.697	0.152	5.06695e-297
TRBC1	4.12157e-301	-0.788329	0.004	0.274	9.43921e-297
CSF2RA	1.28076e-300	-0.588768	0.004	0.275	2.93319e-296
ARPC1B	2.92964e-300	-0.929437	0.463	0.843	6.70946e-296
CD63	2.3192e-299	1.06494	0.92	0.808	5.31142e-295
GRB2	1.02812e-297	-0.854643	0.119	0.535	2.35459e-293
SELM	2.27408e-296	1.38355	0.659	0.155	5.2081e-292
FMNL1	7.02867e-296	-0.645903	0.028	0.351	1.60971e-291
CD69	9.01302e-294	-0.619956	0.008	0.285	2.06416e-289
SMAP2	6.34225e-293	-0.644522	0.031	0.356	1.4525e-288
TAGLN	7.64676e-293	2.64212	0.63	0.113	1.75126e-288
GNG11	2.69637e-291	1.57195	0.591	0.06	6.17522e-287
MT2A	2.96239e-291	2.40865	0.838	0.543	6.78446e-287
PCOLCE	2.1518e-290	1.98172	0.55	0.02	4.92805e-286
TIMP1	2.97093e-287	1.45574	0.966	0.864	6.80402e-283
HMGA1	2.95179e-286	-0.76417	0.068	0.448	6.76019e-282
HLA-DRB1	1.03553e-285	-0.919282	0.406	0.892	2.37157e-281
PTPN6	3.11794e-285	-0.581206	0.012	0.292	7.1407e-281
COL6A3	8.92738e-283	2.25936	0.528	0.005	2.04455e-278
PLEKHO1	1.28208e-282	-0.787287	0.077	0.455	2.93621e-278
SERPINF1	1.26669e-281	2.204	0.562	0.052	2.90098e-277
SEPP1	2.13251e-279	1.40297	0.646	0.135	4.88388e-275
DUSP2	8.43982e-279	-0.747154	0.039	0.371	1.93289e-274
LSP1	4.89898e-278	-0.916277	0.256	0.707	1.12196e-273
S100A13	3.76151e-277	1.34365	0.629	0.127	8.61461e-273
MYL9	3.95488e-276	2.00192	0.62	0.115	9.05747e-272
CD163	1.50186e-272	-0.60984	0.011	0.279	3.43957e-268
RBM47	5.58689e-272	-0.583303	0.025	0.323	1.27951e-267
CCL4	8.97863e-271	-0.798132	0.018	0.301	2.05629e-266
AEBP1	9.68032e-271	1.64377	0.536	0.03	2.21699e-266
CDC42SE2	2.75856e-270	-0.714522	0.074	0.445	6.31766e-266
FSTL1	7.81143e-268	1.78634	0.58	0.078	1.78897e-263
EMB	3.70858e-267	-0.662861	0.059	0.411	8.4934e-263
NUPR1	1.38193e-266	1.42117	0.594	0.098	3.1649e-262
FPR3	2.50615e-264	-0.590068	0.004	0.246	5.73959e-260
C7	1.58986e-263	2.53571	0.498	0	3.64109e-259
AC092580.4	4.05735e-260	-0.647561	0.002	0.234	9.29213e-256
RARRES2	1.96309e-257	1.43085	0.619	0.137	4.49587e-253
OLR1	3.68341e-255	-0.591819	0.005	0.243	8.43574e-251
TGFB1	4.2975e-253	-0.655818	0.087	0.465	9.84213e-249
CXCL12	1.127e-252	1.65863	0.485	0.002	2.58106e-248
ARPC3	6.40635e-251	-0.866695	0.451	0.806	1.46718e-246
COX7A1	1.79568e-248	1.21984	0.486	0.007	4.11247e-244
IGFBP6	1.37868e-247	1.71198	0.71	0.247	3.15745e-243
TSHZ2	2.14282e-247	1.28518	0.505	0.03	4.90749e-243
PABPC1	9.23726e-247	-0.72013	0.607	0.909	2.11552e-242
APOD	7.05643e-244	2.62539	0.471	0	1.61606e-239
TPM3	9.15144e-244	-0.791107	0.362	0.771	2.09586e-239
PPIC	3.14732e-242	1.2291	0.499	0.028	7.20799e-238
HLA-DQA2	3.23503e-240	-1.06845	0	0.209	7.40886e-236
RARRES1	2.4803e-238	2.19749	0.506	0.045	5.68039e-234
ZEB2	2.30661e-237	-0.807928	0.236	0.659	5.2826e-233
HSPG2	2.52513e-237	1.31282	0.497	0.032	5.78305e-233
EFHD2	6.58767e-237	-0.659686	0.094	0.449	1.50871e-232
CFL1	1.00196e-235	-0.646619	0.75	0.954	2.29469e-231
DAZAP2	1.03997e-231	-0.745227	0.267	0.684	2.38173e-227
CFH	5.67376e-229	1.31137	0.485	0.028	1.2994e-224
MMP2	9.41158e-229	1.7462	0.474	0.023	2.15544e-224
BGN	7.19999e-228	1.4588	0.461	0.012	1.64894e-223
LMNA	5.0608e-227	1.03902	0.73	0.32	1.15902e-222
TCF4	2.25241e-226	1.22105	0.562	0.116	5.15848e-222
THY1	4.38825e-226	1.47537	0.468	0.018	1.005e-221
EMP3	2.52486e-224	-0.811045	0.519	0.874	5.78243e-220
HLA-DRB5	4.95227e-224	-0.76624	0.163	0.6	1.13417e-219
NPC2	5.39478e-224	-0.698805	0.695	0.927	1.23551e-219
RAP2B	7.91608e-221	-0.628544	0.081	0.412	1.81294e-216
PRKCDBP	8.08817e-221	1.13885	0.532	0.083	1.85235e-216
SPRY1	4.95656e-220	1.54016	0.501	0.057	1.13515e-215
SRPX	1.6175e-219	1.51809	0.438	0.002	3.7044e-215
SEPW1	1.67023e-216	1.20097	0.65	0.264	3.82517e-212
S100A4	1.25541e-214	-0.694298	0.685	0.982	2.87513e-210
IGFBP5	4.04552e-214	2.25622	0.45	0.019	9.26504e-210
RPS10	2.4333e-213	-0.785452	0.738	0.946	5.57275e-209
GPX3	5.39054e-212	1.64433	0.464	0.038	1.23454e-207
APP	6.26072e-212	1.141	0.558	0.134	1.43383e-207
TFPI	2.479e-211	1.2413	0.435	0.009	5.67741e-207
MT1E	1.12788e-210	1.56237	0.605	0.181	2.58308e-206
WBP5	1.28696e-210	1.07	0.567	0.14	2.94739e-206
CRISPLD2	3.90482e-210	1.67148	0.45	0.025	8.94282e-206
FBN1	1.41629e-209	1.54713	0.433	0.01	3.24358e-205
TNXB	3.74532e-208	1.7103	0.462	0.037	8.57752e-204
FNBP1	5.44195e-207	-0.59588	0.107	0.45	1.24632e-202
FAM107B	2.04248e-206	-0.583743	0.074	0.385	4.6777e-202
SERPINH1	3.05427e-205	1.15815	0.488	0.065	6.99489e-201
COL14A1	3.81378e-205	1.41145	0.418	0.003	8.73433e-201
PRR13	1.7057e-201	-0.6786	0.246	0.627	3.9064e-197
IGF2	1.03239e-200	1.36611	0.412	0.004	2.36438e-196
AKAP12	2.11074e-200	1.371	0.415	0.006	4.83401e-196
CTSB	9.95493e-198	-0.843495	0.364	0.727	2.27988e-193
H2AFY	1.28817e-196	-0.669326	0.212	0.581	2.95016e-192
ID2	4.8438e-196	-0.733349	0.325	0.717	1.10933e-191
FBLN2	1.34668e-195	1.23122	0.414	0.012	3.08416e-191
ITM2B	1.48414e-195	0.97506	0.911	0.818	3.39898e-191
BTG1	3.3452e-193	-0.677827	0.482	0.842	7.66117e-189
NGFRAP1	1.11719e-191	1.02611	0.537	0.134	2.5586e-187
LHFP	7.03862e-191	1.07297	0.423	0.025	1.61198e-186
MFAP4	3.54947e-190	1.35612	0.397	0.004	8.12899e-186
CKLF	3.90831e-186	-0.714225	0.22	0.574	8.95082e-182
EFEMP1	1.95943e-185	1.42695	0.468	0.077	4.48748e-181
MEG3	3.15999e-182	1.48038	0.421	0.033	7.23702e-178
NFIA	4.29858e-182	0.987653	0.455	0.062	9.8446e-178
RNF130	1.34597e-181	-0.589069	0.142	0.477	3.08253e-177
LGALS3BP	8.43737e-181	1.24546	0.493	0.116	1.93233e-176
CYR61	2.21757e-180	1.71771	0.484	0.092	5.07868e-176
MFGE8	1.94835e-179	1.19328	0.424	0.041	4.46211e-175
TM4SF1	1.28256e-178	1.05458	0.727	0.295	2.93733e-174
PYCARD	7.23656e-178	-0.643772	0.174	0.515	1.65732e-173
ABRACL	2.95539e-177	-0.585867	0.127	0.447	6.76844e-173
IL6ST	1.22597e-175	0.994025	0.548	0.171	2.80772e-171
NR4A1	1.75002e-175	1.48841	0.507	0.129	4.00791e-171
TPM2	7.84689e-175	1.48812	0.533	0.152	1.7971e-170
PMP22	3.97609e-174	1.04936	0.437	0.057	9.10604e-170
COL18A1	1.03792e-173	1.0304	0.409	0.034	2.37705e-169
GPX4	5.85369e-172	-0.609494	0.568	0.859	1.34061e-167
CTHRC1	1.8301e-171	1.41876	0.366	0.004	4.1913e-167
COL5A2	1.05164e-170	1.23002	0.393	0.027	2.40846e-166
ADAMTS1	4.0737e-170	1.6421	0.397	0.03	9.32959e-166
NBL1	6.82884e-170	1.05824	0.464	0.087	1.56394e-165
ATP6V0B	2.00074e-169	-0.65205	0.284	0.628	4.58209e-165
IER3	3.83125e-169	-0.594634	0.264	0.628	8.77432e-165
ACTR2	1.55701e-168	-0.63339	0.306	0.661	3.56586e-164
FABP4	2.48304e-168	2.45783	0.398	0.032	5.68666e-164
PLPP1	4.05449e-168	0.997345	0.387	0.023	9.28559e-164
IGFBP2	6.8338e-168	1.34239	0.418	0.049	1.56508e-163
CYBRD1	1.60149e-167	1.05326	0.469	0.094	3.66773e-163
THBS2	1.1562e-166	1.19162	0.363	0.008	2.64793e-162
MT1M	2.62515e-166	1.83175	0.412	0.046	6.01212e-162
DSTN	7.15649e-166	0.976393	0.74	0.442	1.63898e-161
ITGB1	6.06978e-165	0.871803	0.728	0.485	1.3901e-160
FGF7	1.7211e-164	1.37067	0.36	0.007	3.94166e-160
LAMC1	1.8147e-164	0.941586	0.395	0.035	4.15603e-160
COL4A1	9.63991e-164	1.11216	0.364	0.013	2.20773e-159
ARF6	1.38533e-163	-0.634376	0.282	0.629	3.17268e-159
CFI	1.77053e-163	0.943194	0.369	0.016	4.05486e-159
OLFML3	1.09122e-162	1.097	0.372	0.019	2.49912e-158
SPTBN1	1.50478e-162	0.995674	0.47	0.107	3.44625e-158
SFRP2	7.66281e-162	2.09828	0.347	0.001	1.75494e-157
MDK	3.35439e-161	0.973058	0.384	0.028	7.68223e-157
EPHX1	1.00892e-160	0.982961	0.389	0.036	2.31063e-156
RAMP2	3.64231e-158	1.53389	0.368	0.023	8.34161e-154
GAS1	4.31805e-158	1.20094	0.407	0.054	9.8892e-154
SNCG	7.21369e-158	1.15215	0.392	0.042	1.65208e-153
PDGFRB	1.86723e-157	0.995762	0.346	0.006	4.27634e-153
GLIPR1	4.04849e-157	-0.589233	0.165	0.486	9.27185e-153
PRSS23	1.7688e-156	1.05018	0.446	0.084	4.05091e-152
IGF1	2.36387e-155	1.44442	0.342	0.006	5.41375e-151
CD34	2.23445e-154	1.04137	0.337	0.004	5.11734e-150
ELN	6.04976e-154	1.10055	0.342	0.007	1.38552e-149
PPP2R5C	2.9111e-153	-0.58311	0.16	0.473	6.66699e-149
A2M	6.67459e-152	1.41788	0.447	0.108	1.52862e-147
SLPI	1.93681e-150	1.12385	0.581	0.199	4.43568e-146
OGN	4.38414e-149	1.12704	0.438	0.088	1.00406e-144
COL4A2	1.94121e-148	1.02752	0.342	0.015	4.44576e-144
ISLR	2.35765e-147	1.00535	0.328	0.004	5.3995e-143
CTSD	7.96463e-147	-0.756215	0.305	0.634	1.82406e-142
HSPB6	8.69215e-146	0.883466	0.326	0.006	1.99068e-141
C1QA	1.64693e-144	-0.737726	0.037	0.241	3.77181e-140
SOD3	4.78407e-144	1.12161	0.33	0.01	1.09565e-139
CRIP2	5.38316e-144	1.10189	0.465	0.125	1.23285e-139
ACTA2	1.10693e-143	2.2606	0.393	0.064	2.5351e-139
COL5A1	3.93644e-143	1.05992	0.338	0.018	9.01524e-139
PBX1	1.70755e-142	0.879449	0.384	0.051	3.91063e-138
CTSZ	5.42686e-142	-0.594881	0.196	0.506	1.24286e-137
AQP1	5.6533e-142	1.47213	0.366	0.043	1.29472e-137
PDGFRA	5.65555e-142	1.07156	0.33	0.014	1.29523e-137
MAP1B	7.17065e-141	0.999063	0.383	0.058	1.64222e-136
EGR1	3.70199e-140	1.20295	0.586	0.277	8.4783e-136
SNHG25	9.94204e-139	-0.605284	0.119	0.394	2.27693e-134
NR2F2	1.40079e-138	1.00973	0.32	0.011	3.20808e-134
EMILIN1	1.71268e-138	0.957608	0.316	0.008	3.92238e-134
CTGF	2.41277e-138	1.24279	0.351	0.033	5.52572e-134
DPT	1.69683e-137	1.58777	0.305	0.001	3.88608e-133
SARAF	7.44401e-137	-0.601268	0.411	0.713	1.70483e-132
ATP6V1F	3.21624e-136	-0.592571	0.361	0.671	7.36584e-132
CPE	9.43828e-136	1.07408	0.391	0.07	2.16155e-131
ACKR1	1.09225e-134	2.40574	0.3	0.002	2.50147e-130
EHD2	8.6316e-134	0.781436	0.344	0.035	1.97681e-129
NPDC1	4.69553e-133	1.19253	0.394	0.08	1.07537e-128
FOSB	2.46194e-132	1.13379	0.527	0.211	5.63834e-128
PLPP3	1.20699e-130	0.923284	0.3	0.006	2.76424e-126
RCN1	2.44494e-130	0.806693	0.403	0.089	5.5994e-126
EBF1	1.3296e-129	0.812507	0.289	0.001	3.04505e-125
PDLIM1	3.21886e-129	0.934652	0.469	0.146	7.37182e-125
FXYD1	5.57009e-129	1.00754	0.374	0.067	1.27566e-124
EPAS1	4.73446e-128	0.93939	0.325	0.027	1.08429e-123
CD248	1.00396e-127	1.05306	0.304	0.012	2.29926e-123
PTGDS	1.23932e-127	1.73624	0.334	0.035	2.83829e-123
PODN	2.60406e-127	0.89862	0.293	0.006	5.96382e-123
TUBB	3.29222e-127	0.791998	0.679	0.486	7.53985e-123
IFITM1	1.44957e-126	0.995071	0.416	0.108	3.31981e-122
CD81	2.88946e-124	0.870508	0.556	0.263	6.61743e-120
TIMP2	3.97696e-124	0.978607	0.577	0.303	9.10804e-120
LIMA1	3.8276e-122	0.775291	0.42	0.11	8.76597e-118
DUSP1	8.80457e-122	1.10392	0.805	0.711	2.01642e-117
CTSK	1.01482e-121	0.9165	0.303	0.02	2.32414e-117
SOCS3	1.02373e-120	1.35929	0.493	0.207	2.34454e-116
PRRX1	4.05717e-120	0.807987	0.29	0.012	9.29174e-116
LMCD1	2.03587e-119	0.857588	0.283	0.009	4.66254e-115
MXRA8	2.64411e-119	0.790213	0.28	0.007	6.05554e-115
FBLN5	2.88434e-119	0.877241	0.284	0.009	6.60572e-115
C1QB	6.57831e-119	-0.654736	0.029	0.197	1.50656e-114
LAMB2	2.30615e-118	0.864669	0.311	0.03	5.28154e-114
MORF4L2	2.40456e-118	0.821674	0.513	0.237	5.50693e-114
VWF	4.38855e-118	1.41806	0.267	0	1.00507e-113
IL1B	2.24976e-117	0.825901	0.359	0.068	5.1524e-113
MRC2	2.71915e-117	0.923495	0.291	0.017	6.22741e-113
MT1X	5.27895e-117	1.72481	0.509	0.234	1.20898e-112
LTBP4	2.59739e-116	0.997071	0.339	0.055	5.94854e-112
BCAM	3.84384e-116	1.15327	0.297	0.024	8.80316e-112
ASPN	2.22666e-115	1.06111	0.268	0.004	5.09949e-111
SPON2	4.34447e-115	0.914716	0.305	0.027	9.9497e-111
COL12A1	4.39059e-114	0.832022	0.277	0.011	1.00553e-109
MFAP5	9.10074e-114	1.3767	0.265	0.003	2.08425e-109
PLAT	1.15468e-113	1.07046	0.348	0.062	2.64445e-109
CPXM1	4.51991e-113	0.777221	0.274	0.01	1.03515e-108
PLS3	5.66749e-113	0.72446	0.313	0.037	1.29797e-108
ID3	1.45257e-112	1.09143	0.489	0.202	3.32667e-108
TSC22D1	2.58357e-112	0.982864	0.408	0.116	5.91689e-108
ABCA8	2.31105e-111	0.896237	0.264	0.006	5.29277e-107
EMP1	1.99916e-110	0.998545	0.542	0.246	4.57848e-106
PRELP	3.24314e-109	0.857019	0.254	0.002	7.42744e-105
CD151	1.36574e-108	0.759956	0.545	0.266	3.12782e-104
LAMA4	6.38916e-108	0.750753	0.337	0.062	1.46325e-103
ADAMTS4	8.17164e-108	1.49593	0.249	0.001	1.87147e-103
RCN3	1.23907e-107	0.729678	0.283	0.022	2.83771e-103
NR2F1	2.27074e-107	0.78647	0.275	0.019	5.20044e-103
MXRA5	3.64307e-107	0.753597	0.253	0.004	8.34335e-103
CLDN5	8.29854e-107	1.51311	0.245	0	1.90053e-102
MYC	1.86236e-106	1.34014	0.384	0.113	4.26517e-102
CALU	2.54822e-106	0.804453	0.416	0.142	5.83593e-102
ARHGAP29	5.75756e-106	0.782757	0.278	0.022	1.3186e-101
CTTN	1.79644e-105	0.67197	0.359	0.078	4.1142e-101
PTMS	1.09949e-104	0.640519	0.638	0.371	2.51806e-100
HP	6.2518e-104	0.908659	0.277	0.022	1.43179e-99
TCEAL4	6.20899e-100	0.852881	0.533	0.3	1.42198e-95
ECSCR.1	9.32873e-100	1.07465	0.231	0	2.13647e-95
SPP1	1.69479e-99	-0.712629	0.017	0.146	3.8814e-95
JAM2	2.34586e-99	0.858882	0.235	0.002	5.37248e-95
IL33	2.60466e-99	0.754094	0.236	0.003	5.9652e-95
RABAC1	3.10887e-99	0.644006	0.654	0.465	7.11993e-95
TSPAN4	4.10698e-99	0.753249	0.383	0.116	9.4058e-95
SLIT3	4.66152e-99	0.772795	0.276	0.031	1.06758e-94
FHL1	1.00844e-98	0.823279	0.322	0.064	2.30954e-94
OAF	1.11074e-98	0.74409	0.32	0.062	2.54381e-94
DPYSL3	1.59812e-98	0.671471	0.296	0.044	3.66002e-94
TMEM59	2.62287e-98	0.677126	0.689	0.534	6.00689e-94
ADGRL4	4.57148e-98	1.06593	0.228	0	1.04696e-93
C11orf96	5.68712e-98	1.28115	0.275	0.03	1.30246e-93
PTPRS	5.85977e-98	0.859588	0.263	0.023	1.342e-93
EFEMP2	6.63906e-98	0.678543	0.291	0.041	1.52048e-93
RUNX1T1	8.07602e-98	0.641011	0.237	0.006	1.84957e-93
PAM	8.82023e-98	0.697388	0.286	0.038	2.02001e-93
MT1A	1.30901e-97	2.13235	0.269	0.027	2.99788e-93
PLVAP	5.02642e-97	1.2148	0.228	0.001	1.15115e-92
FKBP10	6.29389e-97	0.605329	0.275	0.031	1.44143e-92
COL15A1	7.50165e-97	0.964897	0.229	0.002	1.71803e-92
ABI3BP	1.77433e-96	0.789385	0.263	0.024	4.06357e-92
EID1	3.83441e-96	0.641179	0.67	0.514	8.78155e-92
WSB1	5.2533e-96	0.790484	0.535	0.29	1.20311e-91
METTL7A	1.99173e-95	0.746098	0.382	0.119	4.56145e-91
SFRP1	2.12322e-95	0.849064	0.223	0	4.8626e-91
EMCN	8.2554e-95	1.03907	0.222	0	1.89065e-90
HTRA1	1.97958e-94	0.793244	0.358	0.099	4.53363e-90
MMP23B	2.43138e-94	0.765648	0.298	0.052	5.56834e-90
SMOC2	4.49932e-94	0.68529	0.245	0.015	1.03043e-89
PPIB	6.61283e-94	0.759067	0.696	0.574	1.51447e-89
PCAT19	3.81908e-93	0.998787	0.218	0	8.74645e-89
SPON1	4.76695e-93	0.707394	0.254	0.023	1.09173e-88
PROS1	5.17983e-93	0.598643	0.237	0.012	1.18629e-88
CDKN1C	5.2627e-93	0.668393	0.262	0.027	1.20526e-88
SEC62	7.20782e-93	0.602864	0.711	0.565	1.65073e-88
DDR2	2.00472e-92	0.611351	0.241	0.015	4.5912e-88
ITM2A	2.66719e-92	1.05321	0.421	0.171	6.10841e-88
MMP14	4.75176e-92	0.760577	0.316	0.068	1.08825e-87
RPL36A	4.78476e-92	-0.642607	0.799	0.936	1.09581e-87
RBMS3	1.47182e-91	0.587929	0.248	0.02	3.37075e-87
EMP2	3.6862e-91	0.642679	0.252	0.024	8.44214e-87
SERPINE2	1.8763e-90	0.862471	0.238	0.015	4.2971e-86
TINAGL1	2.61282e-90	0.855894	0.236	0.015	5.98388e-86
ADH1B	3.01232e-90	1.02011	0.234	0.013	6.89882e-86
PDGFRL	1.30743e-89	0.669509	0.222	0.006	2.99427e-85
CAV2	1.25318e-87	0.736345	0.354	0.105	2.87003e-83
NEXN	2.21243e-87	0.60135	0.241	0.02	5.06691e-83
COL8A1	2.59211e-87	0.752148	0.252	0.029	5.93645e-83
GAS6	8.71354e-87	0.753216	0.361	0.118	1.99558e-82
BOC	2.13153e-86	0.625133	0.223	0.011	4.88162e-82
EGFL7	5.22681e-86	1.02179	0.224	0.013	1.19704e-81
LIFR	5.30017e-86	0.803901	0.208	0.003	1.21385e-81
2020-09-11	7.5969e-86	0.718112	0.336	0.098	1.73984e-81
BICC1	9.41216e-86	0.586494	0.237	0.021	2.15557e-81
LDB2	1.21429e-85	0.629427	0.208	0.003	2.78097e-81
NRP1	2.14899e-85	0.678919	0.259	0.036	4.92161e-81
SOX4	2.92192e-85	0.769459	0.336	0.094	6.69178e-81
LTBP3	4.31405e-85	0.741094	0.291	0.06	9.88004e-81
TSPAN7	9.40597e-85	1.00364	0.21	0.006	2.15416e-80
ESAM	1.17046e-84	0.710542	0.201	0	2.68058e-80
POSTN	1.56822e-84	1.0231	0.21	0.005	3.59154e-80
CRABP2	2.2983e-84	0.797495	0.23	0.016	5.26356e-80
CLDN11	3.47176e-84	0.709565	0.223	0.014	7.95102e-80
NID1	5.77519e-84	0.582967	0.217	0.01	1.32263e-79
IL6	8.07074e-84	1.96663	0.214	0.009	1.84836e-79
SGCE	1.36021e-82	0.603374	0.229	0.02	3.11516e-78
SDPR	3.96008e-82	0.771419	0.25	0.034	9.06937e-78
INMT	5.62983e-82	0.598819	0.215	0.011	1.28934e-77
CLIC4	6.11178e-82	0.66128	0.4	0.158	1.39972e-77
MGST3	3.52239e-81	0.652266	0.586	0.399	8.06699e-77
ANGPTL1	4.53147e-81	0.594224	0.194	0.001	1.0378e-76
SDC2	1.70118e-80	0.752906	0.308	0.083	3.89604e-76
NUCB2	1.78926e-80	0.650351	0.365	0.13	4.09775e-76
MAGED2	4.72191e-80	0.597567	0.332	0.101	1.08141e-75
SNAI2	5.01522e-80	0.583936	0.204	0.007	1.14859e-75
GEM	6.28227e-80	0.861489	0.206	0.009	1.43877e-75
SYNPO2	9.16346e-80	0.812877	0.205	0.009	2.09861e-75
TPM1	6.93075e-79	0.919488	0.451	0.213	1.58728e-74
RRBP1	3.84092e-78	0.724899	0.45	0.234	8.79647e-74
MATN2	4.97038e-78	0.727565	0.235	0.03	1.13832e-73
KCNQ1OT1	9.77099e-78	0.688556	0.282	0.063	2.23775e-73
HES1	6.38276e-77	0.977584	0.27	0.056	1.46178e-72
LTBP1	8.94828e-77	0.597994	0.191	0.004	2.04934e-72
FGFR1	1.47848e-76	0.643415	0.288	0.07	3.386e-72
CYB5R3	1.90583e-76	0.616668	0.43	0.201	4.36473e-72
SFRP4	3.16806e-76	1.06204	0.186	0.002	7.25549e-72
CCL14	3.31675e-76	1.14151	0.183	0	7.59602e-72
MYLK	8.11497e-76	0.74724	0.208	0.015	1.85849e-71
LOX	1.26484e-75	0.584916	0.241	0.037	2.89674e-71
MTUS1	3.23689e-74	0.59615	0.22	0.025	7.41313e-70
ARID5B	8.58751e-74	0.716646	0.51	0.301	1.96671e-69
PLTP	1.11112e-73	0.692597	0.246	0.044	2.54469e-69
LXN	1.19851e-73	0.600862	0.242	0.04	2.74482e-69
CRYAB	2.89244e-73	0.644574	0.33	0.105	6.62427e-69
CHRDL1	3.36996e-73	0.603633	0.186	0.006	7.71788e-69
STOM	4.8829e-73	0.812584	0.42	0.207	1.11828e-68
ANGPTL4	1.57396e-72	0.684913	0.182	0.004	3.60468e-68
NDRG1	2.46404e-72	0.751012	0.317	0.103	5.64315e-68
ALDH1A3	6.50664e-72	0.701028	0.258	0.054	1.49015e-67
PRDX4	8.93321e-72	0.647118	0.372	0.16	2.04588e-67
JUNB	7.69385e-71	0.987384	0.8	0.785	1.76205e-66
CXCL14	1.85524e-70	1.54379	0.171	0.001	4.24886e-66
ADAMTS9	4.3462e-70	0.960108	0.191	0.013	9.95368e-66
PTGIS	9.74255e-70	0.660532	0.34	0.117	2.23124e-65
HCFC1R1	1.04035e-69	0.661757	0.428	0.217	2.3826e-65
CILP	1.41581e-69	0.664195	0.171	0.001	3.24249e-65
CRIM1	5.50078e-68	0.646203	0.271	0.07	1.25979e-63
HSP90B1	5.01304e-67	0.731437	0.633	0.52	1.14809e-62
ALDH1A1	1.39457e-66	0.616701	0.202	0.023	3.19385e-62
WISP2	2.88028e-66	0.729501	0.161	0	6.59643e-62
KDELR2	1.06196e-65	0.693341	0.477	0.304	2.43209e-61
GJA1	1.21388e-65	0.621066	0.282	0.08	2.78003e-61
DST	3.41516e-64	0.606642	0.344	0.137	7.82141e-60
ACTN1	1.33878e-63	0.613831	0.326	0.127	3.06607e-59
CXorf36	2.54464e-63	0.623004	0.154	0	5.82773e-59
YBX3	3.50579e-63	0.616882	0.538	0.366	8.02896e-59
PDLIM3	7.04693e-62	0.687755	0.226	0.047	1.61389e-57
PI16	7.10353e-62	1.02768	0.153	0.001	1.62685e-57
CADM3	7.58798e-62	0.642691	0.17	0.01	1.7378e-57
CLEC14A	1.2272e-61	0.639705	0.151	0	2.81053e-57
TGFBR2	2.53439e-61	0.780543	0.446	0.271	5.80427e-57
CLEC11A	1.21511e-60	0.665226	0.307	0.118	2.78284e-56
TFPI2	5.93694e-59	0.923065	0.222	0.049	1.35968e-54
RAMP3	3.99895e-58	0.618884	0.143	0	9.1584e-54
STEAP4	1.15645e-57	0.777878	0.147	0.003	2.6485e-53
GFPT2	1.49798e-57	0.636275	0.197	0.033	3.43067e-53
XIST	5.21659e-57	0.765302	0.184	0.024	1.1947e-52
HES4	7.03708e-57	0.679021	0.165	0.014	1.61163e-52
MEDAG	7.98085e-57	0.61739	0.22	0.05	1.82778e-52
PPP1R14A	2.35415e-56	0.7803	0.157	0.01	5.39147e-52
PTN	7.45381e-56	0.711311	0.148	0.006	1.70707e-51
LPP	6.05133e-55	0.624434	0.413	0.229	1.38588e-50
AXL	6.46217e-55	0.655371	0.31	0.128	1.47997e-50
TMEM88	8.74382e-55	0.588686	0.147	0.007	2.00251e-50
HSPA1B	1.93509e-53	0.713647	0.186	0.031	4.43175e-49
FOSL2	2.04445e-53	0.701443	0.37	0.187	4.6822e-49
ID4	7.03332e-53	0.642974	0.309	0.121	1.61077e-48
TPPP3	3.3167e-52	0.629881	0.232	0.065	7.5959e-48
PRCP	7.02182e-52	0.786544	0.351	0.181	1.60814e-47
SORBS2	9.46023e-52	0.674215	0.178	0.03	2.16658e-47
NOTCH3	4.84022e-51	0.58052	0.131	0.002	1.10851e-46
IGFBP3	7.21238e-51	0.802189	0.148	0.012	1.65178e-46
HYAL2	2.17579e-50	0.603848	0.183	0.035	4.98298e-46
GPNMB	1.8006e-46	0.755992	0.31	0.147	4.12375e-42
MGST2	9.59141e-45	0.734862	0.319	0.167	2.19662e-40
SEMA3C	1.46704e-44	0.600321	0.207	0.06	3.35981e-40
NR4A3	1.76509e-44	0.72348	0.173	0.038	4.0424e-40
NDUFA4L2	2.1438e-44	0.89101	0.111	0	4.90973e-40
LRP1	6.67978e-44	0.772103	0.438	0.309	1.5298e-39
MGST1	3.40836e-43	0.727081	0.395	0.253	7.80582e-39
HAS1	3.9091e-43	1.10384	0.205	0.064	8.95263e-39
RASD1	7.6076e-43	0.839807	0.116	0.005	1.74229e-38
RGS16	1.71542e-42	0.717766	0.156	0.029	3.92866e-38
GPRC5A	1.77986e-42	0.734934	0.214	0.07	4.07623e-38
TNFAIP6	2.79781e-42	0.81432	0.119	0.007	6.40755e-38
TNC	7.13092e-41	0.621335	0.11	0.004	1.63312e-36
RGS5	6.49316e-40	1.12142	0.106	0.003	1.48706e-35
VCAM1	1.10242e-39	0.616129	0.176	0.047	2.52476e-35
HSPA1A	2.20093e-38	0.966355	0.286	0.139	5.04057e-34
UAP1	3.7938e-38	0.681087	0.25	0.11	8.68856e-34
JUN	8.42138e-37	0.752475	0.573	0.47	1.92866e-32
PGAP1	4.84564e-36	0.831469	0.128	0.021	1.10975e-31
RAMP1	1.76018e-34	0.604551	0.187	0.066	4.03117e-30
CTSL	2.47368e-33	0.630352	0.385	0.245	5.66522e-29
EIF4A3	2.90676e-31	0.599943	0.214	0.094	6.65707e-27
APOLD1	3.8084e-31	0.723617	0.131	0.031	8.722e-27
VMP1	1.14682e-29	0.616914	0.538	0.446	2.62645e-25
VEGFA	1.97876e-29	0.642673	0.164	0.057	4.53176e-25
KDM6B	6.66849e-29	0.698393	0.22	0.105	1.52722e-24
ERRFI1	5.76656e-25	0.639393	0.206	0.1	1.32066e-20
PECAM1	1.47195e-23	0.925607	0.261	0.174	3.37106e-19
ID1	1.81053e-23	0.650711	0.299	0.187	4.14647e-19
ICAM1	1.25284e-21	0.652465	0.151	0.064	2.86925e-17
MAT2A	4.75882e-20	0.732709	0.312	0.228	1.08987e-15
THBS1	5.98144e-18	0.855338	0.422	0.337	1.36987e-13
PDK4	1.04115e-16	0.641005	0.286	0.207	2.38444e-12
NR4A2	2.03294e-16	0.589375	0.339	0.26	4.65584e-12
CFD	3.24795e-16	2.24794	0.417	0.393	7.43847e-12
APOE	3.64701e-16	0.887856	0.194	0.113	8.35239e-12
GADD45B	1.65281e-15	0.756339	0.303	0.227	3.78527e-11
RNASE1	1.90087e-14	0.640294	0.273	0.203	4.35337e-10
ATP1B3	7.64609e-13	1.06623	0.458	0.438	1.75111e-08
CTSC	3.64818e-12	0.654396	0.405	0.372	8.35506e-08
RBP7	2.7186e-07	0.71154	0.156	0.114	0.00622615

## Sheet: hc.vs.lt
Gene_symbol	p_val	avg_logFC	pct.1	pct.2	p_val_adj
IL10	0	-0.639845	0.002	0.343	0
RP5-1171I10.5	0	-0.7185	0.005	0.379	0
FCGR3A	0	-0.740714	0.005	0.361	0
FPR3	0	-0.773468	0.004	0.375	0
CYTIP	0	-0.829952	0.003	0.44	0
UCP2	0	-0.834117	0.011	0.433	0
LILRB4	0	-0.88197	0.002	0.368	0
DOK2	0	-0.903868	0.002	0.404	0
CST7	0	-0.912267	0.004	0.386	0
SERPINA1	0	-0.917149	0.006	0.451	0
LCP1	0	-0.927262	0.015	0.498	0
CD37	0	-0.937711	0.008	0.495	0
CLEC7A	0	-0.951652	0.007	0.473	0
CD53	0	-0.965653	0.006	0.48	0
TRBC2	0	-0.966185	0.004	0.357	0
CD3D	0	-0.997998	0.005	0.401	0
FYB	0	-1.00992	0.008	0.502	0
CYBB	0	-1.05769	0.009	0.473	0
EVI2B	0	-1.08272	0.007	0.534	0
IFI30	0	-1.09069	0.005	0.466	0
ITGB2	0	-1.15073	0.014	0.531	0
GPR183	0	-1.1636	0.012	0.458	0
CORO1A	0	-1.21272	0.022	0.592	0
C1orf162	0	-1.27809	0.016	0.606	0
RP11-1143G9.4	0	-1.29542	0.014	0.458	0
ALOX5AP	0	-1.37307	0.012	0.531	0
PTPRC	0	-1.37522	0.013	0.628	0
CXCR4	0	-1.41224	0.014	0.509	0
SPI1	0	-1.46188	0.011	0.625	0
NCF1	0	-1.50608	0.014	0.534	0
C15orf48	0	-1.53953	0.012	0.495	0
LAPTM5	0	-1.5932	0.036	0.762	0
HCST	0	-1.62974	0.022	0.711	0
LST1	0	-1.65842	0.03	0.711	0
AIF1	0	-1.86922	0.029	0.747	0
CCL5	0	-1.87687	0.015	0.495	0
CD52	0	-2.14992	0.036	0.791	0
FCER1G	0	-2.1699	0.045	0.805	0
TYROBP	0	-2.81307	0.045	0.895	0
LYZ	0	-2.95757	0.048	0.776	0
PLEK	3.56274e-301	-0.716068	0.007	0.372	8.15939e-297
CD84	3.31682e-300	-0.581866	0.003	0.321	7.59618e-296
CD3E	3.26666e-296	-0.59208	0.002	0.307	7.48129e-292
GPSM3	1.62259e-292	-0.89289	0.024	0.513	3.71606e-288
CCL3	1.87608e-291	-0.995394	0.007	0.357	4.29659e-287
MS4A6A	2.09043e-291	-1.08807	0.016	0.451	4.78749e-287
IL2RG	4.77994e-291	-0.711097	0.007	0.357	1.0947e-286
NKG7	9.0723e-291	-1.08635	0.008	0.368	2.07774e-286
FBP1	2.02893e-288	-0.959025	0.009	0.379	4.64665e-284
IGSF6	3.97369e-284	-0.593966	0.002	0.292	9.10054e-280
2020-03-01	1.28508e-281	-0.728153	0.007	0.35	2.94309e-277
CCR1	3.07116e-277	-0.638454	0.005	0.325	7.03358e-273
FCN1	8.56894e-276	-1.05365	0.012	0.401	1.96246e-271
CD2	1.29318e-275	-0.781876	0.003	0.3	2.96163e-271
RAC2	1.65068e-273	-0.694417	0.008	0.354	3.78038e-269
S100A9	4.79622e-271	-2.18915	0.065	0.693	1.09843e-266
MYO1F	6.16409e-271	-0.833587	0.013	0.404	1.4117e-266
LINC01272	2.29167e-269	-0.60068	0.003	0.285	5.24838e-265
EVI2A	3.41964e-269	-0.720028	0.01	0.372	7.83165e-265
ARRB2	2.95408e-261	-0.814662	0.026	0.491	6.76544e-257
LTB	2.01913e-255	-0.858826	0.006	0.321	4.62421e-251
VAMP8	9.42559e-251	-1.36122	0.098	0.787	2.15865e-246
SAMSN1	7.50163e-249	-0.720431	0.012	0.375	1.71802e-244
GZMA	2.50524e-248	-0.870491	0.004	0.285	5.73749e-244
MSR1	3.93148e-243	-0.738227	0.006	0.307	9.00388e-239
PTPN6	1.09585e-238	-0.656704	0.012	0.357	2.50972e-234
RP11-347P5.1	8.54804e-230	-0.957972	0.017	0.394	1.95767e-225
CD68	1.5435e-224	-1.3027	0.061	0.606	3.53492e-220
IL7R	9.13084e-224	-0.673076	0.003	0.249	2.09115e-219
TRBC1	8.46699e-220	-0.647979	0.004	0.256	1.93911e-215
OLR1	7.77944e-219	-0.699195	0.005	0.274	1.78165e-214
HMGA1	4.06261e-214	-1.22358	0.068	0.632	9.30418e-210
VSIG4	2.59775e-211	-0.691115	0.008	0.296	5.94936e-207
STXBP2	4.00102e-208	-0.679363	0.02	0.39	9.16313e-204
RGS1	1.24893e-204	-0.845598	0.008	0.289	2.86031e-200
LYN	2.06042e-201	-0.659989	0.022	0.394	4.71878e-197
FAM49B	2.2749e-199	-0.983541	0.069	0.61	5.20997e-195
CLEC10A	9.04039e-198	-0.729936	0.007	0.274	2.07043e-193
HCLS1	7.53311e-196	-0.660709	0.026	0.415	1.72523e-191
FGR	4.32548e-193	-0.806797	0.025	0.401	9.90621e-189
CTSS	6.49838e-191	-1.26359	0.083	0.643	1.48826e-186
S100A8	1.708e-189	-1.9189	0.073	0.603	3.91166e-185
ADGRE5	2.53534e-187	-0.813443	0.041	0.484	5.80643e-183
CXCL16	8.13085e-186	-0.852045	0.039	0.466	1.86213e-181
GZMB	3.3e-184	-0.714279	0.002	0.199	7.55765e-180
LIMD2	1.58569e-183	-0.816057	0.041	0.477	3.63155e-179
KLRB1	2.03013e-183	-1.08059	0.004	0.224	4.64941e-179
HLA-DQA1	9.57609e-183	-1.58831	0.079	0.617	2.19312e-178
C5AR1	3.54788e-178	-0.647709	0.013	0.303	8.12536e-174
RBM47	1.08535e-177	-0.672523	0.025	0.383	2.48568e-173
CXCL8	1.1429e-171	-1.55685	0.035	0.43	2.61748e-167
CCL3L3	6.09598e-166	-0.719604	0.003	0.195	1.3961e-161
CXCL9	6.36546e-150	-0.901799	0.002	0.17	1.45782e-145
LGALS2	1.45246e-149	-1.11725	0.045	0.437	3.32641e-145
HLA-DPB1	5.20962e-147	-2.23767	0.277	0.877	1.19311e-142
SMAP2	7.69703e-147	-0.686393	0.031	0.372	1.76277e-142
SRGN	1.94819e-143	-1.90975	0.302	0.888	4.46175e-139
CCL4	5.3536e-142	-0.847952	0.018	0.296	1.22608e-137
FTH1	1.9752e-141	-1.74033	0.963	0.996	4.52361e-137
SH3BGRL3	5.46286e-141	-1.71021	0.655	0.975	1.2511e-136
COTL1	1.69445e-140	-1.49364	0.224	0.798	3.88063e-136
KYNU	7.05379e-140	-0.612875	0.018	0.296	1.61546e-135
RHOG	9.40216e-140	-0.85783	0.119	0.661	2.15328e-135
CD7	7.02869e-139	-0.716434	0.017	0.282	1.60971e-134
PTPRE	5.52824e-138	-0.885556	0.069	0.513	1.26608e-133
PLEKHO1	5.58672e-138	-0.894545	0.077	0.534	1.27947e-133
FTL	2.07511e-137	-1.81532	0.94	1	4.75242e-133
RGS10	2.90104e-136	-0.980276	0.118	0.639	6.64395e-132
SPARCL1	1.39544e-133	2.74816	0.901	0.065	3.19583e-129
IFITM3	2.33156e-133	1.57829	0.974	0.686	5.33975e-129
CSK	3.53088e-133	-0.590024	0.034	0.372	8.08643e-129
OAZ1	3.32518e-128	-1.35664	0.689	0.964	7.61532e-124
ARL4C	5.06269e-126	-0.779562	0.044	0.397	1.15946e-121
HLA-DPA1	1.13454e-125	-1.81221	0.243	0.812	2.59831e-121
MGP	6.48908e-122	3.01655	0.891	0.159	1.48613e-117
MAFB	2.09606e-121	-1.09526	0.074	0.495	4.8004e-117
CD83	1.31321e-120	-0.605934	0.02	0.278	3.00752e-116
IGFBP7	2.30472e-120	2.22838	0.917	0.267	5.27828e-116
HLA-DQB1	3.42686e-118	-1.57127	0.159	0.679	7.84819e-114
CD44	4.31215e-117	-1.23008	0.27	0.841	9.87569e-113
SLC16A3	1.90306e-115	-0.740078	0.083	0.516	4.35839e-111
HLA-DRA	4.27718e-115	-1.95673	0.37	0.91	9.79559e-111
ZNF385A	2.23062e-107	-0.669447	0.045	0.372	5.10856e-103
HLA-DMB	3.74513e-106	-0.595257	0.052	0.397	8.5771e-102
TYMP	1.00029e-100	-1.58271	0.3	0.798	2.29086e-96
GPX1	6.90215e-100	-1.43764	0.548	0.921	1.58073e-95
ADIRF	4.08535e-98	2.04446	0.877	0.267	9.35627e-94
SNX10	1.14941e-97	-0.753417	0.059	0.397	2.63237e-93
ATP5E	3.61721e-94	-0.893344	0.821	0.971	8.28413e-90
PFN1	3.97871e-94	-0.946185	0.801	0.949	9.11204e-90
C1QB	2.86217e-91	-0.958733	0.029	0.278	6.55493e-87
HLA-DRB5	6.58194e-90	-0.773653	0.163	0.693	1.5074e-85
CDC42SE2	8.05089e-90	-0.668742	0.074	0.437	1.84381e-85
CYBA	6.76687e-89	-1.15375	0.498	0.913	1.54975e-84
GSN	7.53464e-86	2.12361	0.85	0.433	1.72558e-81
TGFB1	7.44778e-84	-0.634081	0.087	0.466	1.70569e-79
STK4	9.91348e-84	-0.736677	0.098	0.487	2.27038e-79
GMFG	2.69732e-83	-0.733401	0.157	0.635	6.17741e-79
CD14	3.67365e-83	-0.691802	0.063	0.39	8.4134e-79
C3	5.97924e-82	2.49781	0.725	0.13	1.36937e-77
NINJ1	1.22183e-81	-0.656223	0.118	0.534	2.79823e-77
EMP3	2.079e-81	-1.45275	0.519	0.884	4.76132e-77
VMO1	3.22172e-80	-0.606618	0.011	0.173	7.37839e-76
RPS10	1.01686e-79	-0.865339	0.738	0.957	2.32881e-75
C1QA	2.83321e-79	-0.922641	0.037	0.289	6.48861e-75
GRB2	5.84152e-79	-0.649425	0.119	0.513	1.33782e-74
CTSZ	2.13064e-77	-0.980073	0.196	0.639	4.8796e-73
CALD1	2.44457e-77	1.87674	0.766	0.227	5.59855e-73
ARPC2	2.63212e-77	-0.917023	0.574	0.913	6.02809e-73
STK17B	1.87818e-76	-0.600957	0.079	0.415	4.30142e-72
CTSB	7.19461e-76	-1.11641	0.364	0.823	1.64771e-71
IGFBP4	1.79917e-75	1.40157	0.826	0.253	4.12047e-71
HLA-DMA	1.82011e-72	-0.801196	0.177	0.628	4.16842e-68
CLU	1.17812e-71	2.28847	0.694	0.137	2.69814e-67
AP1S2	4.69499e-71	-0.755919	0.173	0.606	1.07525e-66
GLIPR2	5.79695e-71	-0.672202	0.142	0.552	1.32762e-66
ARHGDIB	1.16236e-69	-0.907321	0.267	0.736	2.66203e-65
TPM3	1.34721e-69	-0.769248	0.362	0.827	3.08538e-65
LSP1	1.63539e-69	-0.838959	0.256	0.726	3.74537e-65
LRRFIP1	2.05878e-69	-0.894778	0.312	0.776	4.71502e-65
APOC1	2.09924e-69	-0.902652	0.046	0.303	4.80768e-65
PRR13	3.07162e-69	-0.720329	0.246	0.704	7.03462e-65
TMSB4X	3.67562e-69	-0.645524	0.997	1	8.41791e-65
DCN	3.88892e-69	3.22718	0.679	0.141	8.90641e-65
NFIB	3.5842e-68	1.55259	0.634	0.076	8.20854e-64
GNLY	4.47805e-68	-0.659796	0.01	0.152	1.02556e-63
SEPP1	4.99473e-68	1.6347	0.646	0.09	1.14389e-63
EZR	5.04349e-68	-0.924428	0.214	0.632	1.15506e-63
TRAC	1.68269e-67	-0.597529	0.045	0.292	3.8537e-63
NNMT	2.04916e-67	1.87535	0.654	0.119	4.69299e-63
CD74	5.35002e-67	-1.23856	0.542	0.939	1.22526e-62
SERPING1	4.21502e-66	1.56558	0.726	0.303	9.65324e-62
ATP6V0B	4.32306e-65	-0.820618	0.284	0.729	9.90066e-61
HLA-DRB1	1.62336e-64	-1.30029	0.406	0.834	3.71782e-60
C1R	2.21915e-64	2.19703	0.629	0.105	5.08231e-60
RARRES2	3.0235e-64	1.71911	0.619	0.079	6.92443e-60
ARPC1B	2.45093e-63	-0.92328	0.463	0.848	5.61311e-59
TIMP3	2.91726e-63	1.71704	0.686	0.159	6.68112e-59
ARF6	5.49448e-63	-0.88573	0.282	0.729	1.25835e-58
ZEB2	1.21572e-62	-0.764294	0.236	0.671	2.78423e-58
S100A11	1.57929e-61	-0.927355	0.816	0.971	3.61689e-57
H2AFY	4.80579e-61	-0.682284	0.212	0.625	1.10062e-56
PLA2G2A	1.17062e-59	2.83167	0.622	0.101	2.68096e-55
FBLN1	1.49111e-59	2.54325	0.572	0.04	3.41494e-55
CFL1	1.81256e-59	-0.737923	0.75	0.949	4.15113e-55
PLAC9	2.40156e-59	1.7803	0.575	0.04	5.50005e-55
COL6A2	1.68788e-58	1.89539	0.677	0.199	3.86558e-54
PCOLCE	1.2098e-57	2.0012	0.55	0.025	2.77068e-53
SPARC	3.71887e-57	1.12925	0.801	0.26	8.51695e-53
COL1A2	4.231e-57	1.97877	0.706	0.209	9.68983e-53
IFITM2	5.13258e-57	0.884644	0.843	0.653	1.17546e-52
C1S	6.83094e-57	1.79541	0.622	0.152	1.56442e-52
LUM	1.4358e-56	2.70989	0.614	0.105	3.28826e-52
TMSB10	2.89104e-56	-0.640926	0.974	0.993	6.62106e-52
TAGLN	5.35657e-56	2.67304	0.63	0.173	1.22676e-51
GNG11	2.4599e-55	1.56841	0.591	0.112	5.63366e-51
SPP1	2.61839e-55	-1.0333	0.017	0.166	5.99665e-51
CNN3	3.11735e-55	1.24969	0.651	0.181	7.13935e-51
GPX4	1.40733e-54	-0.865673	0.568	0.877	3.22308e-50
LAPTM4A	2.93547e-54	1.01893	0.804	0.552	6.72282e-50
TCF4	5.12026e-53	1.28713	0.562	0.072	1.17264e-48
MYL9	6.4159e-53	1.93909	0.62	0.148	1.46937e-48
AEBP1	3.57323e-52	1.55524	0.536	0.047	8.18341e-48
PPP2R5C	8.62223e-52	-0.639099	0.16	0.52	1.97466e-47
C7	1.13228e-51	2.53571	0.498	0	2.59315e-47
TNFSF13B	2.06227e-51	-0.713741	0.089	0.365	4.723e-47
SERPINF1	2.07555e-51	2.03141	0.562	0.094	4.75342e-47
DBI	1.39431e-50	-0.789901	0.415	0.794	3.19325e-46
SELM	1.62076e-50	1.19708	0.659	0.264	3.71186e-46
B2M	5.0763e-50	-0.778218	0.994	0.993	1.16257e-45
ATP6V1F	1.65597e-49	-0.748104	0.361	0.744	3.79249e-45
CXCL12	2.53187e-49	1.65877	0.485	0.004	5.79848e-45
PTRF	3.4647e-49	1.06746	0.697	0.256	7.93485e-45
RHOA	7.29198e-49	-0.738862	0.607	0.866	1.67001e-44
TSC22D3	8.20851e-49	-0.692969	0.275	0.675	1.87991e-44
C4orf48	4.70935e-48	-0.580505	0.275	0.7	1.07854e-43
ITM2B	8.16039e-48	0.986696	0.911	0.838	1.86889e-43
CCDC80	9.83343e-48	1.71186	0.66	0.249	2.25205e-43
MOB1A	1.22035e-47	-0.585761	0.22	0.606	2.79485e-43
CD59	1.57693e-47	1.15646	0.698	0.329	3.61148e-43
LEPROTL1	1.74468e-47	-0.661647	0.161	0.498	3.99566e-43
APOD	3.00903e-47	2.62307	0.471	0.004	6.89129e-43
BGN	6.93113e-46	1.48825	0.461	0.004	1.58737e-41
COL3A1	9.50854e-46	1.82216	0.655	0.202	2.17765e-41
ITLN1	2.8373e-45	1.60644	0.463	0.011	6.49799e-41
CIB1	3.74614e-45	-0.588483	0.275	0.668	8.57942e-41
PABPC1	5.08106e-45	-0.709533	0.607	0.895	1.16366e-40
SARAF	6.41504e-45	-0.79096	0.411	0.765	1.46917e-40
NUPR1	7.36976e-45	1.24362	0.594	0.177	1.68782e-40
TM4SF1	1.18639e-44	1.16304	0.727	0.264	2.71708e-40
NR4A1	1.90219e-44	1.65302	0.507	0.069	4.3564e-40
CMTM6	3.03208e-44	-0.638219	0.234	0.606	6.94406e-40
ACP5	2.28629e-43	-0.633315	0.059	0.274	5.23607e-39
COX8A	9.09221e-43	-0.61453	0.498	0.841	2.0823e-38
CSTB	1.94042e-42	-0.96305	0.509	0.812	4.44394e-38
IL32	2.06908e-42	-0.856799	0.243	0.617	4.7386e-38
GNG5	5.53866e-42	-0.654961	0.444	0.776	1.26846e-37
SRPX	7.26974e-42	1.51419	0.438	0.011	1.66492e-37
NPC2	8.49344e-42	-0.775453	0.695	0.928	1.94517e-37
ARPC3	1.25847e-41	-0.649155	0.451	0.812	2.88215e-37
IGFBP5	1.68797e-41	2.21355	0.45	0.022	3.86579e-37
RARRES3	2.38019e-41	-0.64927	0.213	0.549	5.45111e-37
SPRY1	3.38797e-41	1.50196	0.501	0.083	7.75912e-37
CFH	3.77719e-41	1.31208	0.485	0.079	8.65053e-37
COL6A3	4.13909e-41	1.90535	0.528	0.13	9.47933e-37
SLPI	1.56528e-40	1.47452	0.581	0.184	3.5848e-36
S100A13	4.17354e-40	1.03984	0.629	0.253	9.55825e-36
COX7A1	9.86636e-40	1.08076	0.486	0.072	2.25959e-35
COL6A1	1.13868e-39	1.3538	0.614	0.209	2.60781e-35
COL14A1	1.65313e-39	1.41354	0.418	0.007	3.786e-35
GPX3	1.99138e-39	1.58091	0.464	0.058	4.56065e-35
COL1A1	4.46723e-39	1.55246	0.635	0.209	1.02308e-34
DUSP1	2.18149e-38	1.25553	0.805	0.69	4.99605e-34
BRI3	2.69531e-38	-0.647014	0.302	0.643	6.1728e-34
RARRES1	4.36512e-38	1.95948	0.506	0.126	9.997e-34
ID3	2.5549e-37	1.33829	0.489	0.105	5.85124e-33
AKAP12	2.78995e-37	1.35974	0.415	0.022	6.38954e-33
IGF2	3.73764e-37	1.34004	0.412	0.018	8.55994e-33
TSHZ2	4.8533e-37	1.09379	0.505	0.123	1.1115e-32
MMP2	5.22301e-37	1.49753	0.474	0.09	1.19617e-32
OGN	9.78523e-37	1.31314	0.438	0.051	2.24101e-32
S100A10	1.06118e-36	-0.766764	0.846	0.935	2.43032e-32
PPIC	1.75862e-36	1.00245	0.499	0.126	4.02759e-32
FABP4	1.92589e-36	2.57852	0.398	0.007	4.41068e-32
WBP5	2.28693e-36	0.977262	0.567	0.217	5.23753e-32
GSTO1	3.85588e-36	-0.632325	0.331	0.671	8.83074e-32
TFPI	7.3571e-36	1.16701	0.435	0.051	1.68492e-31
LHFP	9.19055e-36	1.06517	0.423	0.043	2.10482e-31
CAV1	1.22396e-35	0.862001	0.689	0.267	2.8031e-31
CD63	1.44308e-35	0.697727	0.92	0.859	3.30495e-31
MFAP4	1.70849e-35	1.33097	0.397	0.014	3.91278e-31
NFIA	2.34949e-35	1.01592	0.455	0.083	5.38079e-31
RGCC	3.00786e-35	-0.664438	0.17	0.473	6.8886e-31
CRIP1	3.56861e-35	-0.815739	0.404	0.718	8.17282e-31
HSPG2	5.86572e-35	1.09777	0.497	0.141	1.34337e-30
EGR1	2.2025e-34	1.33553	0.586	0.267	5.04417e-30
FSTL1	2.88433e-34	1.29887	0.58	0.217	6.60568e-30
APP	4.55883e-34	1.05151	0.558	0.249	1.04406e-29
CYR61	2.98204e-33	1.65556	0.484	0.13	6.82947e-29
RAMP2	9.06936e-32	1.55902	0.368	0.018	2.07706e-27
IFI27	1.16445e-31	1.0555	0.656	0.314	2.66683e-27
CYBRD1	2.63265e-31	1.05853	0.469	0.134	6.0293e-27
A2M	3.31551e-31	1.387	0.447	0.108	7.59318e-27
FOSB	8.30775e-31	1.24084	0.527	0.206	1.90264e-26
GAS1	1.81738e-30	1.12869	0.407	0.065	4.16216e-26
CFI	2.34034e-30	0.944563	0.369	0.032	5.35985e-26
OLFML3	3.0482e-30	1.00825	0.372	0.032	6.981e-26
SFRP2	3.24503e-30	1.99296	0.347	0.007	7.43176e-26
EFEMP1	3.62155e-30	1.31344	0.468	0.144	8.29406e-26
EPHX1	6.55007e-30	0.973606	0.389	0.054	1.5001e-25
CRISPLD2	7.79411e-30	1.45413	0.45	0.13	1.78501e-25
FOS	1.27061e-29	0.978843	0.816	0.693	2.90995e-25
FGF7	1.52041e-29	1.35496	0.36	0.029	3.48205e-25
CTHRC1	2.18972e-29	1.20082	0.366	0.029	5.01489e-25
NGFRAP1	2.19434e-29	0.840615	0.537	0.217	5.02549e-25
SNCG	2.51232e-29	1.15788	0.392	0.065	5.75372e-25
S100A6	2.99984e-29	-0.655148	0.985	0.993	6.87024e-25
TAGLN2	4.31309e-29	-0.593839	0.606	0.827	9.87784e-25
PDGFRB	4.9987e-29	0.986516	0.346	0.018	1.1448e-24
IFITM1	6.35174e-29	1.07994	0.416	0.09	1.45467e-24
CD34	6.81388e-29	1.02767	0.337	0.011	1.56051e-24
FBN1	1.64425e-28	1.34351	0.433	0.116	3.76566e-24
FBLN2	2.71883e-28	1.08223	0.414	0.094	6.22667e-24
ITGB1	3.38144e-28	0.723314	0.728	0.527	7.74417e-24
ZFP36L1	3.74131e-28	0.819	0.789	0.639	8.56835e-24
S100A4	4.20626e-28	-0.708359	0.685	0.928	9.63317e-24
THY1	4.29744e-28	1.14292	0.468	0.162	9.842e-24
IGFBP6	4.67553e-28	0.817925	0.71	0.365	1.07079e-23
MT1E	5.61391e-28	1.18812	0.605	0.285	1.2857e-23
ACTA2	6.32331e-28	2.2495	0.393	0.079	1.44817e-23
ELN	8.40172e-28	1.091	0.342	0.025	1.92416e-23
NEAT1	1.01558e-27	-0.757021	0.92	0.946	2.32587e-23
JUNB	1.06197e-27	1.20348	0.8	0.755	2.43212e-23
IL6ST	1.2749e-27	0.860717	0.548	0.267	2.91978e-23
SERPINH1	1.73389e-27	0.940787	0.488	0.184	3.97096e-23
IGF1	2.25089e-27	1.40636	0.342	0.029	5.15498e-23
CPE	3.9653e-27	1.04303	0.391	0.079	9.08134e-23
PLPP1	4.54297e-27	0.848309	0.387	0.065	1.04043e-22
TPM2	5.76748e-27	1.22401	0.533	0.242	1.32087e-22
SPTBN1	3.4677e-26	0.896488	0.47	0.173	7.94173e-22
COL4A1	4.62498e-26	1.05933	0.364	0.065	1.05921e-21
MFGE8	7.67001e-26	0.994594	0.424	0.123	1.75658e-21
TXN	7.78717e-26	-0.714536	0.635	0.852	1.78342e-21
LGALS3BP	8.26845e-26	1.071	0.493	0.227	1.89364e-21
TNXB	1.01897e-25	1.37957	0.462	0.166	2.33365e-21
THBS2	1.60839e-25	1.09232	0.363	0.065	3.68353e-21
DPT	2.36053e-25	1.46899	0.305	0.007	5.4061e-21
MT1M	2.57512e-25	1.76201	0.412	0.123	5.89754e-21
PBX1	4.45488e-25	0.886	0.384	0.09	1.02026e-20
TIMP1	4.48719e-25	0.641187	0.966	0.931	1.02766e-20
BCAM	5.74758e-25	1.19271	0.297	0.007	1.31631e-20
ADAMTS1	9.47476e-25	1.52107	0.397	0.108	2.16991e-20
ACKR1	1.09907e-24	2.30194	0.3	0.011	2.51709e-20
PODN	1.33814e-24	0.903754	0.293	0.007	3.0646e-20
PTGDS	1.43092e-24	1.75809	0.334	0.043	3.27708e-20
TCEAL4	2.11248e-24	0.930145	0.533	0.3	4.83801e-20
HSPB6	2.37022e-24	0.75702	0.326	0.032	5.42828e-20
SOD3	4.02157e-24	1.05669	0.33	0.04	9.21019e-20
MEG3	7.17887e-24	1.21286	0.421	0.137	1.64411e-19
PRRX1	8.8081e-24	0.825567	0.29	0.011	2.01723e-19
EPAS1	8.96788e-24	0.947481	0.325	0.043	2.05382e-19
MDK	9.61729e-24	0.879517	0.384	0.097	2.20255e-19
EBF1	9.83435e-24	0.804109	0.289	0.011	2.25226e-19
EID1	1.04552e-23	0.59809	0.67	0.545	2.39445e-19
TUBB	1.124e-23	0.710746	0.679	0.542	2.57418e-19
NR2F2	1.16988e-23	0.983147	0.32	0.04	2.67927e-19
PLPP3	1.79373e-23	0.908001	0.3	0.022	4.10801e-19
PDGFRA	2.5572e-23	1.03688	0.33	0.054	5.8565e-19
PMP22	3.28143e-23	0.892004	0.437	0.159	7.51514e-19
COL18A1	4.19455e-23	0.824694	0.409	0.134	9.60637e-19
EMILIN1	7.29068e-23	0.92703	0.316	0.043	1.66971e-18
FXYD1	9.74717e-23	1.00561	0.374	0.105	2.2323e-18
CTSK	1.25421e-22	0.91871	0.303	0.032	2.87239e-18
FBLN5	2.5552e-22	0.882118	0.284	0.018	5.85191e-18
VWF	2.71349e-22	1.41247	0.267	0.004	6.21444e-18
METTL7A	3.23508e-22	0.809454	0.382	0.105	7.40898e-18
NPDC1	3.61061e-22	1.13566	0.394	0.13	8.26901e-18
MYC	6.12166e-22	1.41636	0.384	0.126	1.40198e-17
LAMA4	6.49971e-22	0.804265	0.337	0.072	1.48856e-17
LAMC1	7.30013e-22	0.814957	0.395	0.13	1.67188e-17
HP	9.34609e-22	0.942279	0.277	0.014	2.14044e-17
PRKCDBP	1.40866e-21	0.777179	0.532	0.296	3.22612e-17
SEC62	5.1965e-21	0.589023	0.711	0.606	1.1901e-16
CPXM1	6.66589e-21	0.783483	0.274	0.022	1.52662e-16
ABCA8	1.07464e-20	0.895368	0.264	0.014	2.46114e-16
SEPW1	1.07532e-20	0.73019	0.65	0.48	2.4627e-16
CLDN5	1.37203e-20	1.51311	0.245	0	3.14222e-16
COL4A2	1.38542e-20	0.921644	0.342	0.087	3.17288e-16
HTRA1	1.49151e-20	0.800607	0.358	0.101	3.41585e-16
CD248	3.1732e-20	1.01077	0.304	0.054	7.26727e-16
CDKN1C	4.70698e-20	0.713323	0.262	0.018	1.07799e-15
FHL1	5.31648e-20	0.864916	0.322	0.072	1.21758e-15
HSP90B1	5.43925e-20	0.758997	0.633	0.498	1.2457e-15
ADAMTS4	1.15969e-19	1.4864	0.249	0.011	2.65592e-15
PPIB	1.17327e-19	0.713109	0.696	0.635	2.68702e-15
RCN3	1.29428e-19	0.712099	0.283	0.036	2.96416e-15
MT2A	1.45236e-19	1.30458	0.838	0.801	3.32619e-15
IFI16	1.49971e-19	0.759652	0.578	0.386	3.43463e-15
MT1A	2.19821e-19	2.15759	0.269	0.029	5.03434e-15
ECSCR.1	2.94525e-19	1.07465	0.231	0	6.74521e-15
PLS3	3.01914e-19	0.675263	0.313	0.065	6.91444e-15
ADH1B	5.10117e-19	1.0495	0.234	0.004	1.16827e-14
ADGRL4	6.12996e-19	1.06593	0.228	0	1.40388e-14
PLVAP	6.39915e-19	1.21612	0.228	0	1.46553e-14
SOCS3	6.403e-19	1.29614	0.493	0.3	1.46641e-14
JAM2	7.15932e-19	0.772	0.235	0.004	1.63963e-14
COL5A2	1.02599e-18	0.945516	0.393	0.155	2.34971e-14
ITM2A	1.03762e-18	0.994629	0.421	0.177	2.37635e-14
MFAP5	1.22053e-18	1.27949	0.265	0.029	2.79526e-14
ASPN	1.82665e-18	0.82083	0.268	0.032	4.18339e-14
COL12A1	2.08774e-18	0.71194	0.277	0.043	4.78135e-14
PDGFRL	2.30629e-18	0.687232	0.222	0	5.28187e-14
TGFBR2	2.41849e-18	0.933821	0.446	0.238	5.53883e-14
EMCN	2.51084e-18	1.03907	0.222	0	5.75032e-14
RCN1	2.8538e-18	0.720866	0.403	0.181	6.53577e-14
MXRA8	4.3225e-18	0.746292	0.28	0.051	9.8994e-14
PCAT19	5.15734e-18	0.998787	0.218	0	1.18113e-13
SFRP1	5.73145e-18	0.842452	0.223	0.004	1.31262e-13
INMT	1.09984e-17	0.628229	0.215	0	2.51885e-13
BICC1	1.29532e-17	0.608766	0.237	0.018	2.96655e-13
PRELP	1.58195e-17	0.654438	0.254	0.025	3.62298e-13
TSPAN4	1.92038e-17	0.635146	0.383	0.148	4.39805e-13
LPP	1.96098e-17	0.777595	0.413	0.191	4.49104e-13
MMP23B	2.74853e-17	0.787022	0.298	0.076	6.29469e-13
TSPAN7	2.75691e-17	1.02004	0.21	0	6.31387e-13
NUCKS1	2.81051e-17	0.598628	0.585	0.437	6.43664e-13
SLC40A1	2.89674e-17	0.648976	0.235	0.018	6.63411e-13
MAP1B	2.90112e-17	0.787631	0.383	0.155	6.64413e-13
NR2F1	3.15063e-17	0.751371	0.275	0.054	7.21556e-13
DSTN	3.83672e-17	0.60479	0.74	0.599	8.78685e-13
ISLR	4.05779e-17	0.702051	0.328	0.094	9.29316e-13
LDB2	4.1762e-17	0.635891	0.208	0	9.56434e-13
RUNX1T1	4.89986e-17	0.621018	0.237	0.022	1.12217e-12
AQP1	6.65184e-17	1.21415	0.366	0.144	1.5234e-12
LMCD1	8.56128e-17	0.79633	0.283	0.065	1.9607e-12
MT1X	9.32675e-17	1.71077	0.509	0.354	2.13601e-12
CLDN11	2.71795e-16	0.718448	0.223	0.018	6.22464e-12
LAMB2	2.84987e-16	0.793291	0.311	0.097	6.52677e-12
LTBP4	3.23975e-16	0.916606	0.339	0.126	7.41968e-12
ID4	3.68032e-16	0.930396	0.309	0.094	8.42866e-12
CTGF	3.82439e-16	0.972878	0.351	0.137	8.75862e-12
COL15A1	5.00319e-16	0.92808	0.229	0.025	1.14583e-11
AC090498.1	5.21939e-16	0.59528	0.517	0.347	1.19534e-11
PDLIM1	5.3671e-16	0.733698	0.469	0.245	1.22917e-11
SYNPO2	6.10692e-16	0.825562	0.205	0.007	1.39861e-11
HES1	6.39228e-16	1.05672	0.27	0.061	1.46396e-11
ANGPTL1	7.33235e-16	0.595909	0.194	0	1.67925e-11
RBMS3	9.43815e-16	0.587916	0.248	0.043	2.16153e-11
WSB1	1.25273e-15	0.734229	0.535	0.383	2.869e-11
EGFL7	1.45381e-15	1.01543	0.224	0.025	3.32952e-11
ESAM	1.49943e-15	0.703745	0.201	0.007	3.43399e-11
BOC	1.55821e-15	0.630517	0.223	0.025	3.56861e-11
SGCE	1.65497e-15	0.606007	0.229	0.029	3.79022e-11
MTUS1	1.74489e-15	0.617802	0.22	0.022	3.99614e-11
EFEMP2	2.23403e-15	0.63941	0.291	0.083	5.11637e-11
LRP1	4.0545e-15	0.93996	0.438	0.271	9.28562e-11
PTPRS	4.08706e-15	0.81285	0.263	0.061	9.36019e-11
SPON1	4.27016e-15	0.605889	0.254	0.054	9.77951e-11
LIMA1	6.51295e-15	0.588878	0.42	0.209	1.49159e-10
TPM1	6.7239e-15	0.945143	0.451	0.256	1.53991e-10
TSC22D1	6.85513e-15	0.816568	0.408	0.206	1.56996e-10
CCL14	7.46313e-15	1.14151	0.183	0	1.70921e-10
ABI3BP	8.20763e-15	0.757218	0.263	0.065	1.87971e-10
THBS1	8.28707e-15	1.20397	0.422	0.209	1.8979e-10
SMOC2	9.88692e-15	0.664171	0.245	0.051	2.2643e-10
EHD2	1.08507e-14	0.630973	0.344	0.144	2.48503e-10
CHRDL1	1.08862e-14	0.610262	0.186	0.004	2.49316e-10
FAM198B	1.12859e-14	0.619898	0.277	0.076	2.5847e-10
CRYAB	1.67492e-14	0.682853	0.33	0.126	3.83589e-10
PROCR	1.69335e-14	0.612032	0.249	0.054	3.87812e-10
MAGED2	1.7317e-14	0.585252	0.332	0.13	3.96593e-10
MATN2	1.78833e-14	0.748971	0.235	0.043	4.09564e-10
EPS8	1.99765e-14	0.631499	0.302	0.105	4.57502e-10
TINAGL1	2.16814e-14	0.830342	0.236	0.047	4.96548e-10
MRC2	3.08113e-14	0.825005	0.291	0.097	7.0564e-10
IL6	3.24975e-14	1.94754	0.214	0.029	7.44257e-10
IL1B	3.60677e-14	0.661916	0.359	0.159	8.26023e-10
IL33	4.16461e-14	0.694713	0.236	0.047	9.53779e-10
LIFR	4.33455e-14	0.776945	0.208	0.025	9.92698e-10
PDK4	5.27312e-14	0.876879	0.286	0.09	1.20765e-09
SVEP1	6.45758e-14	0.580589	0.177	0.004	1.47891e-09
CILP	8.13669e-14	0.666687	0.171	0	1.86347e-09
NUCB2	8.44008e-14	0.617938	0.365	0.173	1.93295e-09
STOM	1.641e-13	0.794518	0.42	0.245	3.75822e-09
PAM	1.69247e-13	0.635586	0.286	0.097	3.87608e-09
SDPR	2.07497e-13	0.748228	0.25	0.065	4.75209e-09
CXCL14	5.21639e-13	1.54068	0.171	0.007	1.19466e-08
GPNMB	5.47492e-13	0.872215	0.31	0.126	1.25387e-08
NRP1	6.82522e-13	0.620407	0.259	0.076	1.56311e-08
COL5A1	6.83321e-13	0.800141	0.338	0.159	1.56494e-08
MYLK	7.78023e-13	0.735609	0.208	0.036	1.78183e-08
CD320	9.50232e-13	0.621351	0.256	0.079	2.17622e-08
ARHGAP29	9.51427e-13	0.65722	0.278	0.094	2.17896e-08
MGST2	9.58639e-13	0.778803	0.319	0.141	2.19547e-08
FILIP1L	1.14463e-12	0.608576	0.283	0.101	2.62144e-08
MMP14	1.1863e-12	0.704702	0.316	0.137	2.71686e-08
SLIT3	1.36392e-12	0.669519	0.276	0.097	3.12366e-08
WISP2	1.42133e-12	0.727499	0.161	0.004	3.25512e-08
CXorf36	1.79463e-12	0.623004	0.154	0	4.11007e-08
CD81	2.00225e-12	0.581889	0.556	0.401	4.58556e-08
GEM	2.72396e-12	0.688778	0.206	0.036	6.23841e-08
PLAT	2.80299e-12	0.724859	0.348	0.155	6.4194e-08
TIMP2	5.90585e-12	0.655921	0.577	0.455	1.35256e-07
JUN	6.20274e-12	0.80235	0.573	0.473	1.42055e-07
ADAMTS9	7.27586e-12	0.957114	0.191	0.032	1.66632e-07
TTC3	9.64708e-12	0.616009	0.411	0.26	2.20937e-07
CLEC14A	1.01962e-11	0.636811	0.151	0.004	2.33513e-07
RAMP3	1.61766e-11	0.618884	0.143	0	3.70477e-07
PI16	1.62992e-11	1.02525	0.153	0.007	3.73285e-07
KCNQ1OT1	1.82778e-11	0.593237	0.282	0.112	4.18599e-07
GAS6	2.664e-11	0.606489	0.361	0.199	6.10109e-07
MORF4L2	2.77195e-11	0.58314	0.513	0.415	6.34831e-07
SFRP4	4.78678e-11	0.824622	0.186	0.029	1.09627e-06
TMEM88	5.31966e-11	0.590362	0.147	0.007	1.21831e-06
ALDH1A1	7.00397e-11	0.594121	0.202	0.047	1.60405e-06
RRBP1	1.18039e-10	0.625969	0.45	0.336	2.70332e-06
SPON2	1.23327e-10	0.603459	0.305	0.137	2.82444e-06
STEAP4	1.5418e-10	0.765187	0.147	0.011	3.53104e-06
HES4	2.52959e-10	0.67394	0.165	0.025	5.79326e-06
LTBP3	2.82379e-10	0.675257	0.291	0.141	6.46705e-06
ADD3	3.03866e-10	0.590902	0.348	0.202	6.95914e-06
HCFC1R1	3.08325e-10	0.58856	0.428	0.296	7.06127e-06
CLEC11A	3.27536e-10	0.651259	0.307	0.159	7.50124e-06
C11orf96	3.74814e-10	1.03326	0.275	0.116	8.58399e-06
MXRA5	4.78374e-10	0.586626	0.253	0.101	1.09557e-05
CEBPD	5.84208e-10	0.763252	0.483	0.354	1.33795e-05
ID1	7.97588e-10	0.861209	0.299	0.144	1.82664e-05
SOX4	1.3243e-09	0.607744	0.336	0.188	3.03291e-05
CTSC	1.45672e-09	0.914522	0.405	0.282	3.33618e-05
PTN	2.49875e-09	0.689337	0.148	0.022	5.72264e-05
CRIM1	4.35484e-09	0.592674	0.271	0.13	9.97347e-05
PPP1R14A	5.46548e-09	0.765106	0.157	0.032	0.00012517
PRCP	6.1734e-09	0.68784	0.351	0.217	0.000141383
ANGPTL4	6.32087e-09	0.600169	0.182	0.051	0.000144761
XIST	8.75451e-09	0.695878	0.184	0.051	0.000200496
ZFP36	1.63049e-08	0.906317	0.641	0.632	0.000373415
VMP1	1.70371e-08	0.703769	0.538	0.48	0.000390184
PECAM1	3.32297e-08	0.960973	0.261	0.137	0.000761026
NDUFA4L2	3.98343e-08	0.88629	0.111	0.007	0.000912286
SORBS2	4.36288e-08	0.660681	0.178	0.058	0.000999188
RBP7	9.61355e-08	0.912093	0.156	0.043	0.0022017
PGAP1	2.386e-07	0.834959	0.128	0.025	0.00546443
RASD1	2.53425e-07	0.832552	0.116	0.018	0.00580394
HAS1	3.21705e-07	1.07216	0.205	0.09	0.00736769
NR4A3	8.40618e-07	0.652038	0.173	0.065	0.0192518
TFPI2	9.95567e-07	0.792282	0.222	0.112	0.0228005
GFPT2	1.094e-06	0.586281	0.197	0.09	0.0250548
HYAL2	1.10091e-06	0.591885	0.183	0.079	0.025213
POSTN	1.41348e-06	0.676902	0.21	0.097	0.0323716
RGS16	2.00937e-06	0.635957	0.156	0.054	0.0460186

## Sheet: st.vs.lt
Gene_symbol	p_val	avg_logFC	pct.1	pct.2	p_val_adj
CRABP2	1.36562e-53	-1.24761	0.016	0.227	3.12755e-49
CXCL9	1.09861e-51	-0.899135	0.005	0.17	2.51604e-47
TPPP3	7.0725e-50	-0.937028	0.065	0.357	1.61974e-45
TAGLN2	2.66908e-48	-0.937528	0.552	0.827	6.11273e-44
EMP1	1.08169e-42	-1.22736	0.246	0.588	2.47729e-38
LMNA	1.76525e-42	-1.06174	0.32	0.661	4.04277e-38
CRIP2	3.19214e-39	-0.781818	0.125	0.433	7.31063e-35
VIM	7.44113e-38	-0.836096	0.891	0.949	1.70417e-33
S100A10	1.27885e-37	-0.842574	0.93	0.935	2.92882e-33
CD14	1.41831e-37	1.053	0.716	0.39	3.24821e-33
CRIP1	1.36253e-33	-1.03188	0.445	0.718	3.12047e-29
TXN	6.34015e-33	-0.870078	0.687	0.852	1.45202e-28
MEF2C	1.52505e-32	0.686323	0.649	0.289	3.49267e-28
CD44	2.7465e-30	-0.704351	0.675	0.841	6.29003e-26
SERPINE1	3.60189e-30	-0.645307	0.042	0.227	8.24904e-26
FOS	1.46884e-29	0.583398	0.902	0.693	3.36394e-25
AIF1	2.74993e-28	0.64015	0.882	0.747	6.29788e-24
MT2A	5.37082e-28	-1.10407	0.543	0.801	1.23003e-23
LGALS2	1.05688e-26	-0.819937	0.17	0.437	2.42047e-22
COL1A2	4.10696e-25	-1.33282	0.044	0.209	9.40576e-21
FCN1	5.73843e-25	0.844353	0.671	0.401	1.31422e-20
RHOC	9.76386e-25	-0.674424	0.406	0.661	2.23612e-20
IFI27	4.8307e-24	-0.951639	0.1	0.314	1.10633e-19
IGFBP2	6.79994e-22	-0.887244	0.049	0.206	1.55732e-17
RGCC	2.47024e-21	-0.847406	0.228	0.473	5.65735e-17
ID2	4.3938e-21	0.602837	0.717	0.509	1.00627e-16
ITLN1	3.63698e-20	1.59637	0.26	0.011	8.32942e-16
PTMS	9.17501e-20	-0.614166	0.371	0.625	2.10126e-15
GZMB	1.86941e-19	-0.583594	0.049	0.199	4.28133e-15
ANXA1	1.39278e-17	-0.732494	0.677	0.823	3.18973e-13
EMP3	1.6938e-16	-0.641705	0.874	0.884	3.87914e-12
NEAT1	1.87507e-16	-0.636334	0.967	0.946	4.29429e-12
MNDA	1.93714e-16	0.676366	0.492	0.271	4.43645e-12
COL6A1	2.61596e-16	-0.691519	0.065	0.209	5.99108e-12
NBL1	1.58076e-15	-0.591899	0.087	0.238	3.62026e-11
COL3A1	3.91068e-15	-1.29087	0.067	0.202	8.95624e-11
COL1A1	3.65104e-13	-1.53145	0.079	0.209	8.36161e-09
HSPB1	6.44855e-13	-0.636344	0.573	0.74	1.47685e-08
PRSS23	9.44575e-13	-0.605741	0.084	0.22	2.16327e-08
IGFBP7	4.91573e-12	-0.909608	0.118	0.267	1.1258e-07
CSTB	5.32558e-12	-0.58336	0.719	0.812	1.21966e-07
SPARC	5.18465e-11	-1.11484	0.125	0.26	1.18739e-06
CAV1	1.78037e-10	-0.723545	0.129	0.267	4.07741e-06
TIMP1	3.26564e-10	-0.814548	0.864	0.931	7.47898e-06
IGFBP4	2.01698e-09	-0.714641	0.127	0.253	4.61928e-05
CD9	4.08344e-09	-0.580775	0.472	0.621	9.35188e-05
SOD2	1.04015e-08	-0.62458	0.385	0.556	0.000238215
CCDC80	7.76963e-08	-0.603487	0.132	0.249	0.0017794
LUM	3.37187e-07	-0.601614	0.036	0.105	0.00772226
IGFBP6	1.38578e-06	-0.894052	0.247	0.365	0.0317371
