# Supplementary material for: Single‐cell transcriptomics provides new insights into the role of fibroblasts during peritoneal fibrosis
Source: Clin Transl Med. 2021 Feb 26;11(3):e321. doi: 10.1002/ctm2.321 (PMC7908046; doi:10.1002/ctm2.321)
Supplement: Supplementary file 5 — Supporting Information [file CTM2-11-e321-s005.xlsx]

## Sheet: GO DEGs st hc
ONTOLOGY	ID	Description	GeneRatio	BgRatio	pvalue	p.adjust	qvalue	geneID	Count
BP	GO:0071248	cellular response to metal ion	15/158	190/18670	7.70159e-11	2.07173e-07	1.77137e-07	AQP1/FOSB/MT1E/FOS/SLC40A1/JUNB/B2M/ATF4/ID2/MT1M/CLDN1/MT2A/MT1X/GSN/MT1A	15
BP	GO:0010038	response to metal ion	19/158	364/18670	2.72291e-10	3.66232e-07	3.13135e-07	AQP1/FOSB/MT1E/FOS/SLC40A1/JUNB/DUSP1/B2M/ATF4/S100A16/ID2/MT1M/CYBRD1/CLDN1/MT2A/TXNIP/MT1X/GSN/MT1A	19
BP	GO:0071241	cellular response to inorganic substance	15/158	217/18670	4.9964e-10	4.4801e-07	3.83057e-07	AQP1/FOSB/MT1E/FOS/SLC40A1/JUNB/B2M/ATF4/ID2/MT1M/CLDN1/MT2A/MT1X/GSN/MT1A	15
BP	GO:0030198	extracellular matrix organization	18/158	368/18670	2.3277e-09	1.56538e-06	1.33843e-06	TIMP1/COL1A2/COL3A1/DCN/CCDC80/COL1A1/COL8A1/SULF1/TNXB/CD44/FLRT2/COL6A2/LUM/LAMA4/COL18A1/FBLN1/HAS1/IL6	18
BP	GO:0043062	extracellular structure organization	19/158	422/18670	3.18396e-09	1.71297e-06	1.46462e-06	PLA2G2A/TIMP1/COL1A2/COL3A1/DCN/CCDC80/COL1A1/COL8A1/SULF1/TNXB/CD44/FLRT2/COL6A2/LUM/LAMA4/COL18A1/FBLN1/HAS1/IL6	19
BP	GO:0071276	cellular response to cadmium ion	7/158	37/18670	2.26317e-08	1.01466e-05	8.6755e-06	MT1E/FOS/MT1M/MT2A/MT1X/GSN/MT1A	7
BP	GO:0046686	response to cadmium ion	8/158	63/18670	5.74793e-08	2.20885e-05	1.88861e-05	MT1E/FOS/B2M/MT1M/MT2A/MT1X/GSN/MT1A	8
BP	GO:0010273	detoxification of copper ion	5/158	15/18670	1.14249e-07	3.41477e-05	2.9197e-05	MT1E/MT1M/MT2A/MT1X/MT1A	5
BP	GO:1990169	stress response to copper ion	5/158	15/18670	1.14249e-07	3.41477e-05	2.9197e-05	MT1E/MT1M/MT2A/MT1X/MT1A	5
BP	GO:0071280	cellular response to copper ion	6/158	29/18670	1.3506e-07	3.63311e-05	3.10638e-05	AQP1/MT1E/MT1M/MT2A/MT1X/MT1A	6
BP	GO:0055076	transition metal ion homeostasis	10/158	131/18670	1.69826e-07	4.08503e-05	3.49278e-05	MT1E/SLC40A1/B2M/FTH1/FTL/MT1M/CYBRD1/MT2A/MT1X/MT1A	10
BP	GO:0010951	negative regulation of endopeptidase activity	13/158	250/18670	2.15761e-07	4.08503e-05	3.49278e-05	RARRES1/C3/SLPI/TIMP1/TFPI2/AQP1/SERPING1/IFI16/SERPINB2/CST6/CD44/WFDC2/TNFSF14	13
BP	GO:0061687	detoxification of inorganic compound	5/158	17/18670	2.32222e-07	4.08503e-05	3.49278e-05	MT1E/MT1M/MT2A/MT1X/MT1A	5
BP	GO:0097501	stress response to metal ion	5/158	17/18670	2.32222e-07	4.08503e-05	3.49278e-05	MT1E/MT1M/MT2A/MT1X/MT1A	5
BP	GO:0009612	response to mechanical stimulus	12/158	210/18670	2.34085e-07	4.08503e-05	3.49278e-05	COL3A1/DCN/AQP1/FOSB/COL1A1/FOS/JUNB/GADD45A/BTG2/USP53/TXNIP/TNFSF14	12
BP	GO:0002446	neutrophil mediated immunity	18/158	499/18670	2.42976e-07	4.08503e-05	3.49278e-05	HP/C3/SLPI/METTL7A/B2M/FCER1G/HEBP2/BRI3/LYZ/TYROBP/FTH1/FTL/CD44/LGALS3/CXCL1/CFD/GSN/IL6	18
BP	GO:0052547	regulation of peptidase activity	17/158	452/18670	2.99345e-07	4.73669e-05	4.04996e-05	RARRES1/C3/SLPI/TIMP1/TFPI2/AQP1/SERPING1/IFI16/SERPINB2/PRELID1/CST6/CD44/PCOLCE/WFDC2/FBLN1/TNFSF14/GSN	17
BP	GO:0046916	cellular transition metal ion homeostasis	9/158	108/18670	3.39113e-07	5.00966e-05	4.28335e-05	MT1E/SLC40A1/FTH1/FTL/MT1M/CYBRD1/MT2A/MT1X/MT1A	9
BP	GO:0010466	negative regulation of peptidase activity	13/158	262/18670	3.69206e-07	5.00966e-05	4.28335e-05	RARRES1/C3/SLPI/TIMP1/TFPI2/AQP1/SERPING1/IFI16/SERPINB2/CST6/CD44/WFDC2/TNFSF14	13
BP	GO:0006959	humoral immune response	15/158	356/18670	3.72465e-07	5.00966e-05	4.28335e-05	PLA2G2A/C3/SLPI/C1R/C1S/CFI/TRDC/CFH/SERPING1/RARRES2/LYZ/CXCL1/CFD/CXCL2/IL6	15
BP	GO:0043312	neutrophil degranulation	17/158	485/18670	7.97514e-07	0.000102158	8.73468e-05	HP/C3/SLPI/METTL7A/B2M/FCER1G/HEBP2/BRI3/LYZ/TYROBP/FTH1/FTL/CD44/LGALS3/CXCL1/CFD/GSN	17
BP	GO:0002283	neutrophil activation involved in immune response	17/158	488/18670	8.68146e-07	0.000106151	9.07607e-05	HP/C3/SLPI/METTL7A/B2M/FCER1G/HEBP2/BRI3/LYZ/TYROBP/FTH1/FTL/CD44/LGALS3/CXCL1/CFD/GSN	17
BP	GO:0048545	response to steroid hormone	15/158	385/18670	9.99472e-07	0.000116895	9.99472e-05	AQP1/FOSB/COL1A1/FOS/NR4A1/BCHE/NR4A2/DUSP1/YWHAH/ZFP36/CLDN1/NR2F1/IGFBP7/TXNIP/IL6	15
BP	GO:0042119	neutrophil activation	17/158	498/18670	1.1465e-06	0.000125857	0.00010761	HP/C3/SLPI/METTL7A/B2M/FCER1G/HEBP2/BRI3/LYZ/TYROBP/FTH1/FTL/CD44/LGALS3/CXCL1/CFD/GSN	17
BP	GO:0071294	cellular response to zinc ion	5/158	23/18670	1.212e-06	0.000125857	0.00010761	MT1E/MT1M/MT2A/MT1X/MT1A	5
BP	GO:0031960	response to corticosteroid	10/158	162/18670	1.21646e-06	0.000125857	0.00010761	AQP1/FOSB/COL1A1/FOS/BCHE/DUSP1/ZFP36/CLDN1/IGFBP7/IL6	10
BP	GO:0098754	detoxification	9/158	131/18670	1.73729e-06	0.000173086	0.000147991	HP/MT1E/GPX4/TXNRD1/MGST2/MT1M/MT2A/MT1X/MT1A	9
BP	GO:0046688	response to copper ion	6/158	44/18670	1.80746e-06	0.000173645	0.00014847	AQP1/MT1E/MT1M/MT2A/MT1X/MT1A	6
BP	GO:0045861	negative regulation of proteolysis	14/158	363/18670	2.62556e-06	0.000243543	0.000208234	RARRES1/C3/SLPI/TIMP1/GAS1/TFPI2/AQP1/SERPING1/IFI16/SERPINB2/CST6/CD44/WFDC2/TNFSF14	14
BP	GO:0052548	regulation of endopeptidase activity	15/158	425/18670	3.38084e-06	0.000303148	0.000259198	RARRES1/C3/SLPI/TIMP1/TFPI2/AQP1/SERPING1/IFI16/SERPINB2/PRELID1/CST6/CD44/WFDC2/TNFSF14/GSN	15
BP	GO:0051384	response to glucocorticoid	9/158	146/18670	4.26188e-06	0.000369821	0.000316204	AQP1/FOSB/FOS/BCHE/DUSP1/ZFP36/CLDN1/IGFBP7/IL6	9
BP	GO:0051346	negative regulation of hydrolase activity	15/158	466/18670	1.02174e-05	0.000858902	0.000734377	RARRES1/C3/SLPI/TIMP1/TFPI2/AQP1/SERPING1/IFI16/SERPINB2/PPP1R14B/CST6/CD44/LGALS3/WFDC2/TNFSF14	15
BP	GO:0006882	cellular zinc ion homeostasis	5/158	36/18670	1.24254e-05	0.00101285	0.000866009	MT1E/MT1M/MT2A/MT1X/MT1A	5
BP	GO:0055069	zinc ion homeostasis	5/158	38/18670	1.63195e-05	0.00125704	0.00107479	MT1E/MT1M/MT2A/MT1X/MT1A	5
BP	GO:0050727	regulation of inflammatory response	15/158	485/18670	1.63555e-05	0.00125704	0.00107479	PLA2G2A/C3/C1R/C1S/CFI/CFH/SERPING1/SOCS3/NFKBIZ/FCER1G/GPX4/MGLL/MGST2/IL1R1/IL6	15
BP	GO:0051591	response to cAMP	7/158	97/18670	1.84714e-05	0.00134895	0.00115338	AQP1/FOSB/COL1A1/IGFBP5/FOS/JUNB/DUSP1	7
BP	GO:0046683	response to organophosphorus	8/158	134/18670	1.86278e-05	0.00134895	0.00115338	AQP1/FOSB/COL1A1/IGFBP5/FOS/JUNB/DUSP1/HSP90B1	8
BP	GO:0007568	aging	12/158	321/18670	1.90559e-05	0.00134895	0.00115338	TIMP1/DCN/IGFBP5/FOS/SERPING1/B2M/GPX4/HMGA1/ID2/CLDN1/NAMPT/GSN	12
BP	GO:0061448	connective tissue development	11/158	273/18670	2.15432e-05	0.00148593	0.0012705	TIMP1/COL1A1/EGR1/EFEMP1/SULF1/CD44/ID2/COL6A2/MAF/LUM/ACTA2	11
BP	GO:0001101	response to acid chemical	12/158	343/18670	3.64874e-05	0.00245378	0.00209803	COL1A2/COL3A1/AQP1/COL1A1/EGR1/BCHE/DUSP1/ID3/CLDN1/IGFBP7/COL18A1/GSN	12
BP	GO:0010721	negative regulation of cell development	12/158	344/18670	3.75334e-05	0.00245402	0.00209823	COL3A1/B2M/ID1/YWHAH/ID3/SEMA3C/ID2/PBX1/NR2F1/THY1/FBLN1/IL6	12
BP	GO:0007565	female pregnancy	9/158	192/18670	3.83155e-05	0.00245402	0.00209823	TIMP1/FOSB/IGFBP5/FOS/JUNB/VMP1/IGFBP7/FBLN1/NAMPT	9
BP	GO:0014074	response to purine-containing compound	8/158	149/18670	3.99844e-05	0.00250135	0.0021387	AQP1/FOSB/COL1A1/IGFBP5/FOS/JUNB/DUSP1/HSP90B1	8
BP	GO:0050768	negative regulation of neurogenesis	11/158	295/18670	4.37723e-05	0.00267608	0.0022881	COL3A1/B2M/ID1/YWHAH/ID3/SEMA3C/ID2/PBX1/NR2F1/THY1/IL6	11
BP	GO:0072376	protein activation cascade	9/158	198/18670	4.86987e-05	0.0029111	0.00248905	C3/C1R/C1S/CFI/TRDC/CFH/SERPING1/FBLN1/CFD	9
BP	GO:0034341	response to interferon-gamma	9/158	199/18670	5.06413e-05	0.00296142	0.00253207	IFITM3/IFITM2/SOCS3/B2M/HLA-DPB1/CD44/CLDN1/MT2A/GSN	9
BP	GO:0002673	regulation of acute inflammatory response	8/158	159/18670	6.33836e-05	0.0036277	0.00310175	C3/C1R/C1S/CFI/CFH/SERPING1/FCER1G/IL6	8
BP	GO:0051961	negative regulation of nervous system development	11/158	315/18670	7.89019e-05	0.00442179	0.00378071	COL3A1/B2M/ID1/YWHAH/ID3/SEMA3C/ID2/PBX1/NR2F1/THY1/IL6	11
BP	GO:0010043	response to zinc ion	5/158	53/18670	8.42394e-05	0.00462457	0.00395409	MT1E/MT1M/MT2A/MT1X/MT1A	5
BP	GO:0030199	collagen fibril organization	5/158	54/18670	9.22059e-05	0.00496068	0.00424147	COL1A2/COL3A1/COL1A1/TNXB/LUM	5
BP	GO:0010575	positive regulation of vascular endothelial growth factor production	4/158	29/18670	9.94403e-05	0.00524499	0.00448456	C3/SULF1/ATF4/IL6	4
BP	GO:0002526	acute inflammatory response	9/158	220/18670	0.000109402	0.00557677	0.00476824	HP/C3/C1R/C1S/CFI/CFH/SERPING1/FCER1G/IL6	9
BP	GO:0046677	response to antibiotic	11/158	327/18670	0.000109877	0.00557677	0.00476824	HP/AQP1/COL1A1/EGR1/DUSP1/ID1/ID3/CLDN1/TXNIP/GSN/IL6	11
BP	GO:0044706	multi-multicellular organism process	9/158	222/18670	0.000117175	0.00583707	0.0049908	TIMP1/FOSB/IGFBP5/FOS/JUNB/VMP1/IGFBP7/FBLN1/NAMPT	9
BP	GO:0006956	complement activation	8/158	175/18670	0.000123852	0.00605749	0.00517926	C3/C1R/C1S/CFI/TRDC/CFH/SERPING1/CFD	8
BP	GO:0045665	negative regulation of neuron differentiation	9/158	225/18670	0.0001297	0.00623025	0.00532698	B2M/ID1/YWHAH/ID3/SEMA3C/ID2/PBX1/NR2F1/THY1	9
BP	GO:0070613	regulation of protein processing	8/158	180/18670	0.00015043	0.00709924	0.00606998	C3/GAS1/C1R/C1S/CFI/CFH/SERPING1/GSN	8
BP	GO:0070208	protein heterotrimerization	3/158	13/18670	0.000159808	0.00735963	0.00629262	COL1A2/COL1A1/COL6A2	3
BP	GO:1903317	regulation of protein maturation	8/158	182/18670	0.0001623	0.00735963	0.00629262	C3/GAS1/C1R/C1S/CFI/CFH/SERPING1/GSN	8
BP	GO:0001819	positive regulation of cytokine production	13/158	464/18670	0.000164186	0.00735963	0.00629262	C3/EGR1/IFI16/SULF1/B2M/FCER1G/LRRFIP1/ATF4/HLA-DPB1/TYROBP/IL1R1/LUM/IL6	13
BP	GO:0002237	response to molecule of bacterial origin	11/158	343/18670	0.000166891	0.00735963	0.00629262	SLPI/DCN/FOS/JUNB/B2M/MGST2/ZFP36/CLDN1/CXCL1/CXCL2/IL6	11
BP	GO:0010574	regulation of vascular endothelial growth factor production	4/158	34/18670	0.000187883	0.00815169	0.00696985	C3/SULF1/ATF4/IL6	4
BP	GO:0048525	negative regulation of viral process	6/158	99/18670	0.000195701	0.00835613	0.00714465	SLPI/IFITM3/IFITM2/IFI16/ZFP36/GSN	6
BP	GO:0072001	renal system development	10/158	293/18670	0.000201555	0.00847162	0.00724339	DCN/EGR1/PODXL/SULF1/ODC1/ID3/ID2/PBX1/NFIA/ACTA2	10
BP	GO:0002824	positive regulation of adaptive immune response based on somatic recombination of immune receptors built from immunoglobulin superfamily domains	6/158	100/18670	0.000206754	0.00855645	0.00731592	C3/NFKBIZ/B2M/FCER1G/IL1R1/IL6	6
BP	GO:0010573	vascular endothelial growth factor production	4/158	36/18670	0.000235525	0.00959941	0.00820767	C3/SULF1/ATF4/IL6	4
BP	GO:0002460	adaptive immune response based on somatic recombination of immune receptors built from immunoglobulin superfamily domains	11/158	361/18670	0.000259366	0.0102995	0.00880628	C3/C1R/C1S/CFI/TRDC/SERPING1/NFKBIZ/B2M/FCER1G/IL1R1/IL6	11
BP	GO:0097237	cellular response to toxic substance	9/158	247/18670	0.000260359	0.0102995	0.00880628	HP/AQP1/EGR1/ADIRF/B2M/GPX4/TXNRD1/MGST2/IL6	9
BP	GO:0002821	positive regulation of adaptive immune response	6/158	105/18670	0.000269624	0.0105114	0.00898748	C3/NFKBIZ/B2M/FCER1G/IL1R1/IL6	6
BP	GO:0006957	complement activation, alternative pathway	3/158	16/18670	0.000307126	0.0118024	0.0100913	C3/CFH/CFD	3
BP	GO:0050900	leukocyte migration	13/158	499/18670	0.00033184	0.0125725	0.0107497	COL1A2/COL1A1/RARRES2/DUSP1/FCER1G/IL1R1/CD44/THY1/LGALS3/CXCL1/CXCL2/TNFSF14/IL6	13
BP	GO:0051216	cartilage development	8/158	209/18670	0.000413576	0.0154517	0.0132115	TIMP1/COL1A1/EFEMP1/SULF1/CD44/COL6A2/MAF/LUM	8
BP	GO:0097529	myeloid leukocyte migration	8/158	210/18670	0.000426918	0.0155894	0.0133292	RARRES2/DUSP1/FCER1G/IL1R1/LGALS3/CXCL1/CXCL2/IL6	8
BP	GO:0051271	negative regulation of cellular component movement	11/158	384/18670	0.000437501	0.0155894	0.0133292	TIMP1/COL3A1/DCN/IGFBP5/SULF1/DUSP1/SEMA3C/CITED2/THY1/FBLN1/HAS1	11
BP	GO:0030449	regulation of complement activation	6/158	115/18670	0.000439868	0.0155894	0.0133292	C3/C1R/C1S/CFI/CFH/SERPING1	6
BP	GO:0009314	response to radiation	12/158	448/18670	0.000440443	0.0155894	0.0133292	COL3A1/AQP1/EGR1/FOS/ADIRF/JUNB/IFI16/DUSP1/GADD45A/ATF4/ID2/NAMPT	12
BP	GO:2000257	regulation of protein activation cascade	6/158	116/18670	0.000460663	0.0160933	0.0137601	C3/C1R/C1S/CFI/CFH/SERPING1	6
BP	GO:0016485	protein processing	10/158	328/18670	0.000492633	0.0169895	0.0145263	C3/GAS1/C1R/C1S/CFI/CFH/SERPING1/IFI16/CPE/GSN	10
BP	GO:0001655	urogenital system development	10/158	330/18670	0.000516484	0.0171118	0.0146309	DCN/EGR1/PODXL/SULF1/ODC1/ID3/ID2/PBX1/NFIA/ACTA2	10
BP	GO:0032496	response to lipopolysaccharide	10/158	330/18670	0.000516484	0.0171118	0.0146309	SLPI/DCN/FOS/JUNB/MGST2/ZFP36/CLDN1/CXCL1/CXCL2/IL6	10
BP	GO:0002726	positive regulation of T cell cytokine production	3/158	19/18670	0.000521623	0.0171118	0.0146309	B2M/IL1R1/IL6	3
BP	GO:0046597	negative regulation of viral entry into host cell	3/158	19/18670	0.000521623	0.0171118	0.0146309	IFITM3/IFITM2/GSN	3
BP	GO:0002697	regulation of immune effector process	12/158	458/18670	0.000535749	0.0173634	0.014846	C3/C1R/C1S/CFI/CFH/SERPING1/NFKBIZ/B2M/FCER1G/IL1R1/LGALS3/IL6	12
BP	GO:0055072	iron ion homeostasis	5/158	79/18670	0.000554553	0.0177589	0.0151842	SLC40A1/B2M/FTH1/FTL/CYBRD1	5
BP	GO:0040013	negative regulation of locomotion	11/158	396/18670	0.000565377	0.0178925	0.0152984	TIMP1/COL3A1/DCN/IGFBP5/SULF1/DUSP1/SEMA3C/CITED2/THY1/FBLN1/HAS1	11
BP	GO:0007596	blood coagulation	10/158	336/18670	0.000593862	0.0181964	0.0155582	COL1A2/COL3A1/TFPI2/COL1A1/SERPING1/FCER1G/SERPINB2/FBLN1/IL6/MYL9	10
BP	GO:0042110	T cell activation	12/158	464/18670	0.000600866	0.0181964	0.0155582	EGR1/NFKBIZ/B2M/FCER1G/PRELID1/HLA-DPB1/CD44/THY1/LGALS3/TNFSF14/GSN/IL6	12
BP	GO:0019079	viral genome replication	6/158	122/18670	0.000602037	0.0181964	0.0155582	SLPI/IFITM3/IFITM2/IFI16/NFIA/IFI27	6
BP	GO:0019730	antimicrobial humoral response	6/158	122/18670	0.000602037	0.0181964	0.0155582	PLA2G2A/SLPI/RARRES2/LYZ/CXCL1/CXCL2	6
BP	GO:0001822	kidney development	9/158	278/18670	0.00061483	0.0183766	0.0157123	DCN/EGR1/PODXL/SULF1/ODC1/ID3/ID2/PBX1/ACTA2	9
BP	GO:0071496	cellular response to external stimulus	10/158	339/18670	0.000636011	0.0187114	0.0159986	AQP1/COL1A1/FOS/NR4A2/IFI16/GADD45A/ATF4/HSP90B1/NAMPT/TNFSF14	10
BP	GO:0043901	negative regulation of multi-organism process	7/158	171/18670	0.000639943	0.0187114	0.0159986	SLPI/TIMP1/IFITM3/IFITM2/IFI16/ZFP36/GSN	7
BP	GO:0030595	leukocyte chemotaxis	8/158	224/18670	0.000653419	0.0189	0.0161598	RARRES2/DUSP1/FCER1G/LGALS3/CXCL1/CXCL2/TNFSF14/IL6	8
BP	GO:0007599	hemostasis	10/158	341/18670	0.000665462	0.0190435	0.0162826	COL1A2/COL3A1/TFPI2/COL1A1/SERPING1/FCER1G/SERPINB2/FBLN1/IL6/MYL9	10
BP	GO:0001649	osteoblast differentiation	8/158	225/18670	0.000672727	0.0190488	0.0162871	COL1A1/IGFBP5/JUNB/RRAS2/ID1/ID3/ID2/IL6	8
BP	GO:0050817	coagulation	10/158	342/18670	0.000680605	0.0190711	0.0163062	COL1A2/COL3A1/TFPI2/COL1A1/SERPING1/FCER1G/SERPINB2/FBLN1/IL6/MYL9	10
BP	GO:1903901	negative regulation of viral life cycle	5/158	85/18670	0.000774985	0.0210578	0.0180048	SLPI/IFITM3/IFITM2/IFI16/GSN	5
BP	GO:0002576	platelet degranulation	6/158	128/18670	0.000774989	0.0210578	0.0180048	TIMP1/SERPING1/LGALS3BP/RARRES2/FCER1G/CFD	6
BP	GO:0002687	positive regulation of leukocyte migration	6/158	128/18670	0.000774989	0.0210578	0.0180048	RARRES2/IL1R1/THY1/LGALS3/TNFSF14/IL6	6
BP	GO:2000146	negative regulation of cell motility	10/158	349/18670	0.000794781	0.0213796	0.01828	TIMP1/COL3A1/DCN/IGFBP5/SULF1/DUSP1/CITED2/THY1/FBLN1/HAS1	10
BP	GO:0002449	lymphocyte mediated immunity	10/158	352/18670	0.000848323	0.022594	0.0193183	C3/C1R/C1S/CFI/TRDC/SERPING1/B2M/FCER1G/IL1R1/IL6	10
BP	GO:0071346	cellular response to interferon-gamma	7/158	180/18670	0.000865799	0.0228333	0.0195229	SOCS3/B2M/HLA-DPB1/CD44/CLDN1/MT2A/GSN	7
BP	GO:0051249	regulation of lymphocyte activation	12/158	485/18670	0.000883642	0.0229075	0.0195863	TRDC/NFKBIZ/LST1/PRELID1/HLA-DPB1/TYROBP/ID2/THY1/LGALS3/TNFSF14/GSN/IL6	12
BP	GO:0031589	cell-substrate adhesion	10/158	354/18670	0.000885641	0.0229075	0.0195863	COL3A1/CCDC80/COL1A1/COL8A1/TNFRSF12A/ID1/CD44/THY1/FBLN1/MSLN	10
BP	GO:0007566	embryo implantation	4/158	51/18670	0.000905562	0.0229808	0.019649	TIMP1/VMP1/IGFBP7/FBLN1	4
BP	GO:0045668	negative regulation of osteoblast differentiation	4/158	51/18670	0.000905562	0.0229808	0.019649	IGFBP5/ID1/ID3/ID2	4
BP	GO:0002920	regulation of humoral immune response	6/158	134/18670	0.000984047	0.0247391	0.0211524	C3/C1R/C1S/CFI/CFH/SERPING1	6
BP	GO:0043687	post-translational protein modification	10/158	361/18670	0.00102705	0.0255811	0.0218723	C3/TIMP1/IGFBP5/SOCS3/WSB1/HSP90B1/IGFBP7/SPARCL1/MSLN/IL6	10
BP	GO:0060333	interferon-gamma-mediated signaling pathway	5/158	91/18670	0.00105506	0.0260376	0.0222626	SOCS3/B2M/HLA-DPB1/CD44/MT2A	5
BP	GO:0006958	complement activation, classical pathway	6/158	137/18670	0.00110361	0.0269882	0.0230754	C3/C1R/C1S/CFI/TRDC/SERPING1	6
BP	GO:0002720	positive regulation of cytokine production involved in immune response	4/158	54/18670	0.00112372	0.0269893	0.0230763	B2M/FCER1G/IL1R1/IL6	4
BP	GO:0043392	negative regulation of DNA binding	4/158	54/18670	0.00112372	0.0269893	0.0230763	IFI16/ID1/ID3/ID2	4
BP	GO:0060326	cell chemotaxis	9/158	304/18670	0.00115503	0.0274959	0.0235095	NR4A1/RARRES2/DUSP1/FCER1G/LGALS3/CXCL1/CXCL2/TNFSF14/IL6	9
BP	GO:0071478	cellular response to radiation	7/158	191/18670	0.0012226	0.028849	0.0246664	AQP1/EGR1/ADIRF/IFI16/GADD45A/ATF4/NAMPT	7
BP	GO:0045069	regulation of viral genome replication	5/158	95/18670	0.00127946	0.0295972	0.0253061	SLPI/IFITM3/IFITM2/IFI16/IFI27	5
BP	GO:0097530	granulocyte migration	6/158	141/18670	0.00127999	0.0295972	0.0253061	RARRES2/FCER1G/IL1R1/LGALS3/CXCL1/CXCL2	6
BP	GO:0071560	cellular response to transforming growth factor beta stimulus	8/158	249/18670	0.00129283	0.0295972	0.0253061	COL1A2/COL3A1/COL1A1/FOS/BAMBI/ID1/CITED2/CLDN1	8
BP	GO:1901654	response to ketone	7/158	193/18670	0.00129831	0.0295972	0.0253061	AQP1/FOSB/FOS/DUSP1/CLDN1/IGFBP7/TXNIP	7
BP	GO:0044344	cellular response to fibroblast growth factor stimulus	6/158	143/18670	0.00137589	0.0311021	0.0265929	COL1A1/NR4A1/SULF1/CD44/FLRT2/ZFP36	6
BP	GO:0010771	negative regulation of cell morphogenesis involved in differentiation	5/158	97/18670	0.00140403	0.0314737	0.0269106	ID1/YWHAH/SEMA3C/THY1/FBLN1	5
BP	GO:0002685	regulation of leukocyte migration	7/158	196/18670	0.00141872	0.0315402	0.0269675	RARRES2/DUSP1/IL1R1/THY1/LGALS3/TNFSF14/IL6	7
BP	GO:0002822	regulation of adaptive immune response based on somatic recombination of immune receptors built from immunoglobulin superfamily domains	6/158	145/18670	0.00147718	0.0325706	0.0278485	C3/NFKBIZ/B2M/FCER1G/IL1R1/IL6	6
BP	GO:0022409	positive regulation of cell-cell adhesion	8/158	255/18670	0.00150323	0.0326103	0.0278824	NFKBIZ/PODXL/HLA-DPB1/CD44/CITED2/THY1/TNFSF14/IL6	8
BP	GO:0071559	response to transforming growth factor beta	8/158	255/18670	0.00150323	0.0326103	0.0278824	COL1A2/COL3A1/COL1A1/FOS/BAMBI/ID1/CITED2/CLDN1	8
BP	GO:0042542	response to hydrogen peroxide	6/158	146/18670	0.00152991	0.0329236	0.0281503	HP/AQP1/COL1A1/DUSP1/TXNIP/IL6	6
BP	GO:0045071	negative regulation of viral genome replication	4/158	59/18670	0.00156516	0.033415	0.0285705	SLPI/IFITM3/IFITM2/IFI16	4
BP	GO:0006979	response to oxidative stress	11/158	451/18670	0.00161856	0.0342829	0.0293125	HP/AQP1/COL1A1/FOS/NR4A2/DUSP1/GPX4/TXNRD1/ATF4/TXNIP/IL6	11
BP	GO:0051592	response to calcium ion	6/158	148/18670	0.00163965	0.0344583	0.0294625	FOSB/FOS/JUNB/DUSP1/S100A16/TXNIP	6
BP	GO:0035456	response to interferon-beta	3/158	28/18670	0.00166781	0.0345108	0.0295074	IFITM3/IFITM2/IFI16	3
BP	GO:0085029	extracellular matrix assembly	3/158	28/18670	0.00166781	0.0345108	0.0295074	COL1A2/TNXB/HAS1	3
BP	GO:1903900	regulation of viral life cycle	6/158	149/18670	0.00169672	0.0348411	0.0297898	SLPI/IFITM3/IFITM2/IFI16/IFI27/GSN	6
BP	GO:0002455	humoral immune response mediated by circulating immunoglobulin	6/158	150/18670	0.00175529	0.0352958	0.0301786	C3/C1R/C1S/CFI/TRDC/SERPING1	6
BP	GO:0071774	response to fibroblast growth factor	6/158	150/18670	0.00175529	0.0352958	0.0301786	COL1A1/NR4A1/SULF1/CD44/FLRT2/ZFP36	6
BP	GO:0006027	glycosaminoglycan catabolic process	4/158	61/18670	0.00177135	0.0352958	0.0301786	DCN/OGN/CD44/LUM	4
BP	GO:0006879	cellular iron ion homeostasis	4/158	61/18670	0.00177135	0.0352958	0.0301786	SLC40A1/FTH1/FTL/CYBRD1	4
BP	GO:0007229	integrin-mediated signaling pathway	5/158	103/18670	0.00183153	0.0362266	0.0309744	TIMP1/COL3A1/FCER1G/TYROBP/THY1	5
BP	GO:0032835	glomerulus development	4/158	62/18670	0.00188119	0.0366696	0.0313532	EGR1/PODXL/SULF1/ACTA2	4
BP	GO:0032922	circadian regulation of gene expression	4/158	62/18670	0.00188119	0.0366696	0.0313532	EGR1/ATF4/ID2/NAMPT	4
BP	GO:0030168	platelet activation	6/158	153/18670	0.00194022	0.0371905	0.0317986	COL1A2/COL3A1/COL1A1/FCER1G/IL6/MYL9	6
BP	GO:0050729	positive regulation of inflammatory response	6/158	153/18670	0.00194022	0.0371905	0.0317986	PLA2G2A/C3/NFKBIZ/FCER1G/MGST2/IL6	6
BP	GO:0002683	negative regulation of immune system process	11/158	463/18670	0.00198835	0.0371905	0.0317986	COL3A1/SERPING1/IFI16/DUSP1/FCER1G/LST1/TYROBP/ID2/ZFP36/THY1/LGALS3	11
BP	GO:0007623	circadian rhythm	7/158	208/18670	0.00199006	0.0371905	0.0317986	EGR1/ATF4/ID1/ID3/ID2/NAMPT/PTGDS	7
BP	GO:0050792	regulation of viral process	7/158	208/18670	0.00199006	0.0371905	0.0317986	SLPI/IFITM3/IFITM2/IFI16/ZFP36/IFI27/GSN	7
BP	GO:0002708	positive regulation of lymphocyte mediated immunity	5/158	105/18670	0.00199318	0.0371905	0.0317986	C3/B2M/FCER1G/IL1R1/IL6	5
BP	GO:0046596	regulation of viral entry into host cell	3/158	30/18670	0.00204153	0.0371905	0.0317986	IFITM3/IFITM2/GSN	3
BP	GO:0071229	cellular response to acid chemical	7/158	209/18670	0.00204469	0.0371905	0.0317986	COL1A2/COL3A1/AQP1/COL1A1/EGR1/ID3/CLDN1	7
BP	GO:0071214	cellular response to abiotic stimulus	9/158	331/18670	0.00206997	0.0371905	0.0317986	AQP1/COL1A1/EGR1/ADIRF/IFI16/GADD45A/ATF4/NAMPT/TNFSF14	9
BP	GO:0104004	cellular response to environmental stimulus	9/158	331/18670	0.00206997	0.0371905	0.0317986	AQP1/COL1A1/EGR1/ADIRF/IFI16/GADD45A/ATF4/NAMPT/TNFSF14	9
BP	GO:0010977	negative regulation of neuron projection development	6/158	155/18670	0.00207145	0.0371905	0.0317986	B2M/ID1/YWHAH/SEMA3C/NR2F1/THY1	6
BP	GO:0051604	protein maturation	10/158	397/18670	0.00207696	0.0371905	0.0317986	C3/GAS1/C1R/C1S/CFI/CFH/SERPING1/IFI16/CPE/GSN	10
BP	GO:0006826	iron ion transport	4/158	64/18670	0.00211486	0.0371905	0.0317986	SLC40A1/B2M/FTH1/FTL	4
BP	GO:0045600	positive regulation of fat cell differentiation	4/158	64/18670	0.00211486	0.0371905	0.0317986	ADIRF/RARRES2/ID2/ZFP36	4
BP	GO:0001503	ossification	10/158	398/18670	0.0021153	0.0371905	0.0317986	COL1A2/COL1A1/IGFBP5/JUNB/RRAS2/ID1/ID3/ID2/PBX1/IL6	10
BP	GO:0030336	negative regulation of cell migration	9/158	334/18670	0.00219985	0.038426	0.032855	TIMP1/COL3A1/DCN/IGFBP5/SULF1/DUSP1/CITED2/THY1/HAS1	9
BP	GO:0006026	aminoglycan catabolic process	4/158	65/18670	0.00223888	0.0384881	0.0329081	DCN/OGN/CD44/LUM	4
BP	GO:0002675	positive regulation of acute inflammatory response	3/158	31/18670	0.00224633	0.0384881	0.0329081	C3/FCER1G/IL6	3
BP	GO:0002724	regulation of T cell cytokine production	3/158	31/18670	0.00224633	0.0384881	0.0329081	B2M/IL1R1/IL6	3
BP	GO:0045785	positive regulation of cell adhesion	10/158	403/18670	0.00231565	0.0394247	0.0337088	CCDC80/COL8A1/NFKBIZ/PODXL/HLA-DPB1/CD44/CITED2/THY1/TNFSF14/IL6	10
BP	GO:0002819	regulation of adaptive immune response	6/158	160/18670	0.0024289	0.0410927	0.035135	C3/NFKBIZ/B2M/FCER1G/IL1R1/IL6	6
BP	GO:0016064	immunoglobulin mediated immune response	7/158	218/18670	0.0025903	0.0435494	0.0372356	C3/C1R/C1S/CFI/TRDC/SERPING1/FCER1G	7
BP	GO:1903510	mucopolysaccharide metabolic process	5/158	112/18670	0.00264162	0.0441364	0.0377375	DCN/OGN/CD44/LUM/HAS1	5
BP	GO:0010039	response to iron ion	3/158	33/18670	0.0026931	0.0444444	0.0380008	SLC40A1/B2M/CYBRD1	3
BP	GO:0048536	spleen development	3/158	33/18670	0.0026931	0.0444444	0.0380008	SLC40A1/CITED2/PBX1	3
BP	GO:0019724	B cell mediated immunity	7/158	221/18670	0.00279505	0.0458457	0.0391989	C3/C1R/C1S/CFI/TRDC/SERPING1/FCER1G	7
BP	GO:0043903	regulation of symbiosis, encompassing mutualism through parasitism	7/158	222/18670	0.002866	0.0467244	0.0399502	SLPI/IFITM3/IFITM2/IFI16/ZFP36/IFI27/GSN	7
BP	GO:0070997	neuron death	9/158	348/18670	0.00289452	0.0468545	0.0400615	EGR1/FOS/NR4A2/RRAS2/ATF4/TYROBP/BTG2/USP53/NAMPT	9
BP	GO:0030099	myeloid cell differentiation	10/158	416/18670	0.00290881	0.0468545	0.0400615	FOS/JUNB/IFI16/B2M/FCER1G/TYROBP/ID2/ZFP36/LGALS3/MYL9	10
BP	GO:0045444	fat cell differentiation	7/158	223/18670	0.00293831	0.047048	0.0402269	ADIRF/NR4A1/NR4A2/RARRES2/ID2/ZFP36/IL6	7
BP	GO:0032963	collagen metabolic process	5/158	115/18670	0.0029617	0.0471419	0.0403072	COL1A2/COL1A1/ID1/TNXB/IL6	5
BP	GO:0051593	response to folic acid	2/158	10/18670	0.00306294	0.047903	0.040958	BCHE/GSN	2
BP	GO:0071281	cellular response to iron ion	2/158	10/18670	0.00306294	0.047903	0.040958	SLC40A1/B2M	2
BP	GO:0097278	complement-dependent cytotoxicity	2/158	10/18670	0.00306294	0.047903	0.040958	C3/CFH	2
BP	GO:0071479	cellular response to ionizing radiation	4/158	71/18670	0.00308984	0.0480443	0.0410787	EGR1/IFI16/GADD45A/NAMPT	4
BP	GO:0051100	negative regulation of binding	6/158	169/18670	0.00318685	0.049268	0.0421251	SLPI/IFI16/B2M/ID1/ID3/ID2	6
CC	GO:0062023	collagen-containing extracellular matrix	26/160	406/19717	3.04054e-16	7.875e-14	6.62518e-14	SLPI/TIMP1/COL1A2/COL3A1/DCN/CCDC80/COL1A1/OGN/SERPING1/LGALS3BP/EFEMP1/RARRES2/COL8A1/SULF1/HSP90B1/TNXB/COL6A2/LUM/LAMA4/IGFBP7/LGALS3/PCOLCE/SPARCL1/COL18A1/FBLN1/PRG4	26
CC	GO:0005788	endoplasmic reticulum lumen	16/160	309/19717	4.7893e-09	6.20214e-07	5.21781e-07	C3/TIMP1/COL1A2/COL3A1/COL1A1/IGFBP5/BCHE/COL8A1/B2M/HSP90B1/COL6A2/IGFBP7/SPARCL1/COL18A1/MSLN/IL6	16
CC	GO:0060205	cytoplasmic vesicle lumen	15/160	338/19717	1.13193e-07	7.61538e-06	6.40676e-06	HP/C3/SLPI/TIMP1/SERPING1/LGALS3BP/RARRES2/B2M/HEBP2/LYZ/FTL/HSP90B1/CXCL1/CFD/GSN	15
CC	GO:0031983	vesicle lumen	15/160	339/19717	1.17612e-07	7.61538e-06	6.40676e-06	HP/C3/SLPI/TIMP1/SERPING1/LGALS3BP/RARRES2/B2M/HEBP2/LYZ/FTL/HSP90B1/CXCL1/CFD/GSN	15
CC	GO:0072562	blood microparticle	10/160	147/19717	3.41925e-07	1.39453e-05	1.17321e-05	HP/C3/C1R/C1S/CFH/SERPING1/LGALS3BP/BCHE/PFN1/GSN	10
CC	GO:0098644	complex of collagen trimers	5/160	19/19717	3.50579e-07	1.39453e-05	1.17321e-05	COL1A2/COL3A1/COL1A1/COL8A1/LUM	5
CC	GO:0034774	secretory granule lumen	14/160	321/19717	3.76901e-07	1.39453e-05	1.17321e-05	HP/C3/SLPI/TIMP1/SERPING1/LGALS3BP/RARRES2/B2M/HEBP2/LYZ/FTL/CXCL1/CFD/GSN	14
CC	GO:0005581	collagen trimer	8/160	87/19717	5.35411e-07	1.73339e-05	1.45829e-05	COL1A2/COL3A1/DCN/COL1A1/COL8A1/COL6A2/LUM/COL18A1	8
CC	GO:0005583	fibrillar collagen trimer	4/160	11/19717	1.31845e-06	3.41477e-05	2.87282e-05	COL1A2/COL3A1/COL1A1/LUM	4
CC	GO:0098643	banded collagen fibril	4/160	11/19717	1.31845e-06	3.41477e-05	2.87282e-05	COL1A2/COL3A1/COL1A1/LUM	4
CC	GO:0044420	extracellular matrix component	6/160	51/19717	3.46168e-06	8.15068e-05	6.8571e-05	COL1A2/COL3A1/COL1A1/COL8A1/LUM/FBLN1	6
CC	GO:1904724	tertiary granule lumen	6/160	55/19717	5.42515e-06	0.000117093	9.85093e-05	HP/METTL7A/B2M/LYZ/FTH1/CXCL1	6
CC	GO:0070820	tertiary granule	8/160	164/19717	5.90482e-05	0.00117642	0.000989715	HP/METTL7A/B2M/FCER1G/LYZ/FTH1/LGALS3/CXCL1	8
CC	GO:0005604	basement membrane	6/160	95/19717	0.000124551	0.00230419	0.00193849	TIMP1/CCDC80/COL8A1/LAMA4/COL18A1/FBLN1	6
CC	GO:0035580	specific granule lumen	5/160	62/19717	0.000147275	0.00254295	0.00213936	HP/SLPI/B2M/LYZ/CXCL1	5
CC	GO:0005767	secondary lysosome	3/160	14/19717	0.000178752	0.00289355	0.00243432	FTH1/SQSTM1/FTL	3
CC	GO:0005775	vacuolar lumen	7/160	172/19717	0.000518449	0.00789873	0.00664514	C3/DCN/OGN/HEBP2/LYZ/FTL/LUM	7
CC	GO:0005925	focal adhesion	10/160	405/19717	0.00177521	0.0255422	0.0214885	B2M/PFN1/RRAS2/RPS10/HMGA1/HSP90B1/CD44/FLRT2/THY1/GSN	10
CC	GO:0005924	cell-substrate adherens junction	10/160	408/19717	0.00187375	0.0255422	0.0214885	B2M/PFN1/RRAS2/RPS10/HMGA1/HSP90B1/CD44/FLRT2/THY1/GSN	10
CC	GO:0030055	cell-substrate junction	10/160	412/19717	0.002012	0.0260554	0.0219202	B2M/PFN1/RRAS2/RPS10/HMGA1/HSP90B1/CD44/FLRT2/THY1/GSN	10
MF	GO:0005201	extracellular matrix structural constituent	17/154	163/17697	6.20879e-14	2.02407e-11	1.7646e-11	COL1A2/COL3A1/DCN/TFPI2/COL1A1/OGN/EFEMP1/COL8A1/TNXB/COL6A2/LUM/LAMA4/IGFBP7/PCOLCE/COL18A1/FBLN1/PRG4	17
MF	GO:0061134	peptidase regulator activity	12/154	219/17697	4.88415e-07	7.96116e-05	6.94063e-05	RARRES1/C3/SLPI/TIMP1/TFPI2/SERPING1/SERPINB2/CST6/PCOLCE/WFDC2/FBLN1/TNFSF14	12
MF	GO:0004857	enzyme inhibitor activity	15/154	375/17697	1.0023e-06	0.000108917	9.49552e-05	RARRES1/C3/SLPI/TIMP1/TFPI2/SERPING1/SOCS3/OAZ1/SERPINB2/PPP1R14B/CST6/LGALS3/WFDC2/TXNIP/TNFSF14	15
MF	GO:0030020	extracellular matrix structural constituent conferring tensile strength	6/154	41/17697	1.37704e-06	0.000112229	9.78426e-05	COL1A2/COL3A1/COL1A1/COL8A1/COL6A2/COL18A1	6
MF	GO:0004866	endopeptidase inhibitor activity	10/154	175/17697	3.11087e-06	0.000202829	0.000176828	RARRES1/C3/SLPI/TIMP1/TFPI2/SERPING1/SERPINB2/CST6/WFDC2/TNFSF14	10
MF	GO:0030414	peptidase inhibitor activity	10/154	182/17697	4.41724e-06	0.000205717	0.000179346	RARRES1/C3/SLPI/TIMP1/TFPI2/SERPING1/SERPINB2/CST6/WFDC2/TNFSF14	10
MF	GO:0061135	endopeptidase regulator activity	10/154	182/17697	4.41724e-06	0.000205717	0.000179346	RARRES1/C3/SLPI/TIMP1/TFPI2/SERPING1/SERPINB2/CST6/WFDC2/TNFSF14	10
MF	GO:0030021	extracellular matrix structural constituent conferring compression resistance	4/154	22/17697	3.5703e-05	0.0014549	0.0012684	DCN/OGN/LUM/PRG4	4
MF	GO:0048407	platelet-derived growth factor binding	3/154	11/17697	0.000101306	0.00366953	0.00319914	COL1A2/COL3A1/COL1A1	3
MF	GO:0019838	growth factor binding	7/154	137/17697	0.000197111	0.00642583	0.00560211	COL1A2/COL3A1/COL1A1/IGFBP5/DUSP1/IL1R1/IGFBP7	7
MF	GO:0005518	collagen binding	5/154	67/17697	0.000292437	0.00866676	0.00755578	DCN/CD44/LUM/PCOLCE/SPARCL1	5
MF	GO:0035259	glucocorticoid receptor binding	3/154	16/17697	0.000333005	0.00904664	0.00788696	NR4A1/NR4A2/YWHAH	3
MF	GO:0016722	oxidoreductase activity, oxidizing metal ions	3/154	19/17697	0.000565284	0.0141756	0.0123584	FTH1/FTL/CYBRD1	3
MF	GO:0004867	serine-type endopeptidase inhibitor activity	5/154	94/17697	0.00137756	0.0320775	0.0279655	SLPI/TFPI2/SERPING1/SERPINB2/WFDC2	5
MF	GO:0001968	fibronectin binding	3/154	27/17697	0.00162155	0.0352417	0.0307241	CCDC80/IGFBP5/FBLN1	3
MF	GO:0001085	RNA polymerase II transcription factor binding	6/154	155/17697	0.00237484	0.0483873	0.0421846	FOS/ATF4/ID1/ID3/ID2/IFI27	6

## Sheet: GO DEGs lt hc
ONTOLOGY	ID	Description	GeneRatio	BgRatio	pvalue	p.adjust	qvalue	geneID	Count
BP	GO:0098754	detoxification	12/161	131/18670	1.46635e-09	1.79807e-06	1.52843e-06	HP/S100A9/TXN/GPX4/MGST2/GSTM3/MT1M/MT1E/MT1A/SOD2/MT1G/MT1X	12
BP	GO:0006959	humoral immune response	18/161	356/18670	1.8706e-09	1.79807e-06	1.52843e-06	PLA2G2A/C3/RARRES2/C1R/SERPING1/SLPI/C1S/RGCC/CFH/CFI/S100A9/LYZ/TRDC/ITLN1/CLU/CFD/CXCL1/CXCL2	18
BP	GO:0046916	cellular transition metal ion homeostasis	11/161	108/18670	2.33541e-09	1.79807e-06	1.52843e-06	FTL/FTH1/S100A9/SLC40A1/SLC39A8/CYBRD1/MT1M/MT1E/MT1A/MT1G/MT1X	11
BP	GO:0010038	response to metal ion	18/161	364/18670	2.65692e-09	1.79807e-06	1.52843e-06	KCNMA1/FOS/FOSB/JUNB/S100A16/DUSP1/ATF4/SLC40A1/CLDN1/CYBRD1/CYB5A/AQP1/TXNIP/MT1M/MT1E/MT1A/MT1G/MT1X	18
BP	GO:0055076	transition metal ion homeostasis	11/161	131/18670	1.81194e-08	9.49646e-06	8.07235e-06	FTL/FTH1/S100A9/SLC40A1/SLC39A8/CYBRD1/MT1M/MT1E/MT1A/MT1G/MT1X	11
BP	GO:0006882	cellular zinc ion homeostasis	7/161	36/18670	2.10487e-08	9.49646e-06	8.07235e-06	S100A9/SLC39A8/MT1M/MT1E/MT1A/MT1G/MT1X	7
BP	GO:0055069	zinc ion homeostasis	7/161	38/18670	3.1365e-08	1.21293e-05	1.03104e-05	S100A9/SLC39A8/MT1M/MT1E/MT1A/MT1G/MT1X	7
BP	GO:0071248	cellular response to metal ion	12/161	190/18670	9.68046e-08	3.27563e-05	2.78441e-05	FOS/FOSB/JUNB/ATF4/SLC40A1/CLDN1/AQP1/MT1M/MT1E/MT1A/MT1G/MT1X	12
BP	GO:0010273	detoxification of copper ion	5/161	15/18670	1.25497e-07	3.3972e-05	2.88775e-05	MT1M/MT1E/MT1A/MT1G/MT1X	5
BP	GO:1990169	stress response to copper ion	5/161	15/18670	1.25497e-07	3.3972e-05	2.88775e-05	MT1M/MT1E/MT1A/MT1G/MT1X	5
BP	GO:0071280	cellular response to copper ion	6/161	29/18670	1.50988e-07	3.67292e-05	3.12212e-05	AQP1/MT1M/MT1E/MT1A/MT1G/MT1X	6
BP	GO:0002576	platelet degranulation	10/161	128/18670	1.62819e-07	3.67292e-05	3.12212e-05	TIMP1/RARRES2/SERPINE1/SERPING1/FCER1G/SRGN/LGALS3BP/TAGLN2/CLU/CFD	10
BP	GO:0043312	neutrophil degranulation	18/161	485/18670	2.12554e-07	4.06076e-05	3.4518e-05	HP/C3/TYROBP/CD44/FTL/FTH1/SLPI/FCER1G/COTL1/BRI3/RAC1/S100A9/METTL7A/LYZ/S100A11/RHOA/CFD/CXCL1	18
BP	GO:0002283	neutrophil activation involved in immune response	18/161	488/18670	2.32768e-07	4.06076e-05	3.4518e-05	HP/C3/TYROBP/CD44/FTL/FTH1/SLPI/FCER1G/COTL1/BRI3/RAC1/S100A9/METTL7A/LYZ/S100A11/RHOA/CFD/CXCL1	18
BP	GO:0048545	response to steroid hormone	16/161	385/18670	2.32861e-07	4.06076e-05	3.4518e-05	FOS/FOSB/FHL2/DUSP1/NR4A1/BCHE/ZFP36/YWHAH/PAPPA/CLDN1/NR4A2/RHOA/NR2F1/AQP1/TXNIP/IGFBP7	16
BP	GO:0061687	detoxification of inorganic compound	5/161	17/18670	2.55016e-07	4.06076e-05	3.4518e-05	MT1M/MT1E/MT1A/MT1G/MT1X	5
BP	GO:0097501	stress response to metal ion	5/161	17/18670	2.55016e-07	4.06076e-05	3.4518e-05	MT1M/MT1E/MT1A/MT1G/MT1X	5
BP	GO:0009612	response to mechanical stimulus	12/161	210/18670	2.87181e-07	4.31888e-05	3.67121e-05	CXCR4/FOS/FOSB/JUNB/RAC1/NFKBIA/BTG2/DCN/RHOA/AQP1/TXNIP/TNFSF14	12
BP	GO:0042119	neutrophil activation	18/161	498/18670	3.135e-07	4.36964e-05	3.71436e-05	HP/C3/TYROBP/CD44/FTL/FTH1/SLPI/FCER1G/COTL1/BRI3/RAC1/S100A9/METTL7A/LYZ/S100A11/RHOA/CFD/CXCL1	18
BP	GO:0002446	neutrophil mediated immunity	18/161	499/18670	3.2284e-07	4.36964e-05	3.71436e-05	HP/C3/TYROBP/CD44/FTL/FTH1/SLPI/FCER1G/COTL1/BRI3/RAC1/S100A9/METTL7A/LYZ/S100A11/RHOA/CFD/CXCL1	18
BP	GO:0052547	regulation of peptidase activity	17/161	452/18670	3.92325e-07	5.02551e-05	4.27187e-05	C3/TIMP1/SERPINE1/CD44/SERPING1/RARRES1/SLPI/SERPINB2/S100A9/IFI16/PRELID1/RHOA/TFPI2/PCOLCE/AQP1/FBLN1/TNFSF14	17
BP	GO:0071241	cellular response to inorganic substance	12/161	217/18670	4.08427e-07	5.02551e-05	4.27187e-05	FOS/FOSB/JUNB/ATF4/SLC40A1/CLDN1/AQP1/MT1M/MT1E/MT1A/MT1G/MT1X	12
BP	GO:0051384	response to glucocorticoid	10/161	146/18670	5.56274e-07	6.5471e-05	5.56528e-05	FOS/FOSB/DUSP1/BCHE/ZFP36/PAPPA/CLDN1/RHOA/AQP1/IGFBP7	10
BP	GO:0071276	cellular response to cadmium ion	6/161	37/18670	6.98013e-07	7.87301e-05	6.69235e-05	FOS/MT1M/MT1E/MT1A/MT1G/MT1X	6
BP	GO:0050727	regulation of inflammatory response	17/161	485/18670	1.03999e-06	0.00011261	9.5723e-05	PLA2G2A/C3/SERPINE1/C1R/SERPING1/C1S/FCER1G/MGLL/CFH/CFI/S100A9/NFKBIA/GPX4/NFKBIZ/MGST2/SOCS3/CLU	17
BP	GO:0019730	antimicrobial humoral response	9/161	122/18670	1.11908e-06	0.000115082	9.78239e-05	PLA2G2A/RARRES2/SLPI/S100A9/LYZ/ITLN1/CLU/CXCL1/CXCL2	9
BP	GO:0046686	response to cadmium ion	7/161	63/18670	1.14784e-06	0.000115082	9.78239e-05	FOS/CYB5A/MT1M/MT1E/MT1A/MT1G/MT1X	7
BP	GO:0072376	protein activation cascade	11/161	198/18670	1.20529e-06	0.000116525	9.9051e-05	C3/C1R/SERPING1/C1S/RGCC/CFH/CFI/TRDC/CLU/CFD/FBLN1	11
BP	GO:0071294	cellular response to zinc ion	5/161	23/18670	1.3299e-06	0.000124139	0.000105523	MT1M/MT1E/MT1A/MT1G/MT1X	5
BP	GO:0031960	response to corticosteroid	10/161	162/18670	1.44388e-06	0.000130286	0.000110748	FOS/FOSB/DUSP1/BCHE/ZFP36/PAPPA/CLDN1/RHOA/AQP1/IGFBP7	10
BP	GO:0010951	negative regulation of endopeptidase activity	12/161	250/18670	1.82339e-06	0.000159223	0.000135346	C3/TIMP1/SERPINE1/CD44/SERPING1/RARRES1/SLPI/SERPINB2/IFI16/TFPI2/AQP1/TNFSF14	12
BP	GO:0046688	response to copper ion	6/161	44/18670	2.01645e-06	0.000170579	0.000144999	AQP1/MT1M/MT1E/MT1A/MT1G/MT1X	6
BP	GO:0030950	establishment or maintenance of actin cytoskeleton polarity	4/161	12/18670	2.49879e-06	0.000204977	0.000174238	RHOD/RHOC/RHOA/AQP1	4
BP	GO:0006956	complement activation	10/161	175/18670	2.90078e-06	0.00022935	0.000194956	C3/C1R/SERPING1/C1S/RGCC/CFH/CFI/TRDC/CLU/CFD	10
BP	GO:0010466	negative regulation of peptidase activity	12/161	262/18670	2.96537e-06	0.00022935	0.000194956	C3/TIMP1/SERPINE1/CD44/SERPING1/RARRES1/SLPI/SERPINB2/IFI16/TFPI2/AQP1/TNFSF14	12
BP	GO:0052548	regulation of endopeptidase activity	15/161	425/18670	4.26924e-06	0.000321023	0.000272882	C3/TIMP1/SERPINE1/CD44/SERPING1/RARRES1/SLPI/SERPINB2/S100A9/IFI16/PRELID1/RHOA/TFPI2/AQP1/TNFSF14	15
BP	GO:0032103	positive regulation of response to external stimulus	13/161	323/18670	4.70073e-06	0.000343916	0.000292341	PLA2G2A/C3/RARRES2/CXCR4/SERPINE1/FCER1G/RAC1/S100A9/NPY/NFKBIA/NFKBIZ/MGST2/TNFSF14	13
BP	GO:0032496	response to lipopolysaccharide	13/161	330/18670	5.92906e-06	0.000422367	0.000359028	SERPINE1/FOS/JUNB/SLPI/ZFP36/VIM/CLDN1/NFKBIA/DCN/MGST2/RHOA/CXCL1/CXCL2	13
BP	GO:0007565	female pregnancy	10/161	192/18670	6.62313e-06	0.000459713	0.000390773	TIMP1/FOS/FOSB/JUNB/PAPPA/IGFBP5/FBLN1/NAMPT/VMP1/IGFBP7	10
BP	GO:0030952	establishment or maintenance of cytoskeleton polarity	4/161	16/18670	8.94323e-06	0.000592949	0.000504029	RHOD/RHOC/RHOA/AQP1	4
BP	GO:0002237	response to molecule of bacterial origin	13/161	343/18670	8.98075e-06	0.000592949	0.000504029	SERPINE1/FOS/JUNB/SLPI/ZFP36/VIM/CLDN1/NFKBIA/DCN/MGST2/RHOA/CXCL1/CXCL2	13
BP	GO:0045861	negative regulation of proteolysis	13/161	363/18670	1.63884e-05	0.00105627	0.000897873	C3/TIMP1/SERPINE1/CD44/SERPING1/GAS1/RARRES1/SLPI/SERPINB2/IFI16/TFPI2/AQP1/TNFSF14	13
BP	GO:0043062	extracellular structure organization	14/161	422/18670	1.8077e-05	0.00113801	0.000967354	PLA2G2A/TIMP1/SERPINE1/CD44/RGCC/CCDC80/LAMA4/FLRT2/DCN/AEBP1/COL1A2/LUM/FBLN1/HAS1	14
BP	GO:0030198	extracellular matrix organization	13/161	368/18670	1.89232e-05	0.00116421	0.000989619	TIMP1/SERPINE1/CD44/RGCC/CCDC80/LAMA4/FLRT2/DCN/AEBP1/COL1A2/LUM/FBLN1/HAS1	13
BP	GO:0044706	multi-multicellular organism process	10/161	222/18670	2.34406e-05	0.00141008	0.00119862	TIMP1/FOS/FOSB/JUNB/PAPPA/IGFBP5/FBLN1/NAMPT/VMP1/IGFBP7	10
BP	GO:0030595	leukocyte chemotaxis	10/161	224/18670	2.5313e-05	0.00148961	0.00126623	RARRES2/CXCR4/SERPINE1/DUSP1/FCER1G/RAC1/S100A9/CXCL1/CXCL2/TNFSF14	10
BP	GO:0070613	regulation of protein processing	9/161	180/18670	2.67667e-05	0.00154165	0.00131046	C3/SERPINE1/C1R/SERPING1/GAS1/C1S/CFH/CFI/CLU	9
BP	GO:0016485	protein processing	12/161	328/18670	2.84195e-05	0.00160274	0.00136239	C3/SERPINE1/C1R/SERPING1/GAS1/C1S/SRGN/CFH/CFI/IFI16/AEBP1/CLU	12
BP	GO:1903317	regulation of protein maturation	9/161	182/18670	2.92023e-05	0.00161328	0.00137135	C3/SERPINE1/C1R/SERPING1/GAS1/C1S/CFH/CFI/CLU	9
BP	GO:1990748	cellular detoxification	7/161	112/18670	5.28094e-05	0.0028591	0.00243034	HP/S100A9/TXN/GPX4/MGST2/GSTM3/SOD2	7
BP	GO:0050729	positive regulation of inflammatory response	8/161	153/18670	5.51621e-05	0.00292792	0.00248884	PLA2G2A/C3/SERPINE1/FCER1G/S100A9/NFKBIA/NFKBIZ/MGST2	8
BP	GO:0097237	cellular response to toxic substance	10/161	247/18670	5.79159e-05	0.00299404	0.00254505	HP/EGR1/ADIRF/S100A9/TXN/GPX4/MGST2/GSTM3/AQP1/SOD2	10
BP	GO:0034341	response to interferon-gamma	9/161	199/18670	5.86199e-05	0.00299404	0.00254505	IFITM3/CD44/HLA-DPB1/HLA-DPA1/IFITM2/VIM/CLDN1/SOCS3/HLA-DRB1	9
BP	GO:0030449	regulation of complement activation	7/161	115/18670	6.25051e-05	0.00313336	0.00266347	C3/C1R/SERPING1/C1S/CFH/CFI/CLU	7
BP	GO:2000257	regulation of protein activation cascade	7/161	116/18670	6.60429e-05	0.00325051	0.00276306	C3/C1R/SERPING1/C1S/CFH/CFI/CLU	7
BP	GO:0060326	cell chemotaxis	11/161	304/18670	6.80917e-05	0.0032915	0.0027979	RARRES2/CXCR4/SERPINE1/DUSP1/FCER1G/NR4A1/RAC1/S100A9/CXCL1/CXCL2/TNFSF14	11
BP	GO:0002673	regulation of acute inflammatory response	8/161	159/18670	7.23565e-05	0.0034363	0.00292099	C3/C1R/SERPING1/C1S/FCER1G/CFH/CFI/CLU	8
BP	GO:0010043	response to zinc ion	5/161	53/18670	9.20649e-05	0.00429689	0.00365252	MT1M/MT1E/MT1A/MT1G/MT1X	5
BP	GO:0007568	aging	11/161	321/18670	0.000110383	0.00506452	0.00430503	TIMP1/SERPINE1/HMGA1/FOS/SERPING1/IGFBP5/CLDN1/DCN/GPX4/NAMPT/SOD2	11
BP	GO:0002526	acute inflammatory response	9/161	220/18670	0.000126261	0.00569648	0.00484222	HP/C3/C1R/SERPING1/C1S/FCER1G/CFH/CFI/CLU	9
BP	GO:1901216	positive regulation of neuron death	6/161	94/18670	0.000163128	0.00713298	0.0060633	TYROBP/FOS/EGR1/ATF4/RHOA/CLU	6
BP	GO:0002920	regulation of humoral immune response	7/161	134/18670	0.000163371	0.00713298	0.0060633	C3/C1R/SERPING1/C1S/CFH/CFI/CLU	7
BP	GO:0051604	protein maturation	12/161	397/18670	0.000174889	0.00751468	0.00638776	C3/SERPINE1/C1R/SERPING1/GAS1/C1S/SRGN/CFH/CFI/IFI16/AEBP1/CLU	12
BP	GO:0032233	positive regulation of actin filament bundle assembly	5/161	61/18670	0.000180566	0.00763737	0.00649206	PFN1/RGCC/RAC1/RHOC/RHOA	5
BP	GO:0006958	complement activation, classical pathway	7/161	137/18670	0.000187361	0.00780287	0.00663274	C3/C1R/SERPING1/C1S/CFI/TRDC/CLU	7
BP	GO:0051591	response to cAMP	6/161	97/18670	0.000193824	0.00794973	0.00675758	FOS/FOSB/JUNB/DUSP1/IGFBP5/AQP1	6
BP	GO:0001819	positive regulation of cytokine production	13/161	464/18670	0.000197967	0.00799848	0.00679901	C3/SERPINE1/TYROBP/EGR1/HLA-DPB1/FCER1G/LRRFIP1/HLA-DPA1/RGCC/ATF4/IFI16/CLU/LUM	13
BP	GO:0051346	negative regulation of hydrolase activity	13/161	466/18670	0.000206429	0.0082177	0.00698536	C3/TIMP1/SERPINE1/CD44/SERPING1/RARRES1/SLPI/PPP1R14B/SERPINB2/IFI16/TFPI2/AQP1/TNFSF14	13
BP	GO:0098869	cellular oxidant detoxification	6/161	102/18670	0.000254947	0.010002	0.00850212	HP/S100A9/TXN/GPX4/MGST2/SOD2	6
BP	GO:0051592	response to calcium ion	7/161	148/18670	0.000300835	0.0116337	0.00988912	KCNMA1/FOS/FOSB/JUNB/S100A16/DUSP1/TXNIP	7
BP	GO:0006957	complement activation, alternative pathway	3/161	16/18670	0.000324561	0.0121039	0.0102888	C3/CFH/CFD	3
BP	GO:0051238	sequestering of metal ion	3/161	16/18670	0.000324561	0.0121039	0.0102888	FTL/FTH1/S100A9	3
BP	GO:0002455	humoral immune response mediated by circulating immunoglobulin	7/161	150/18670	0.000326407	0.0121039	0.0102888	C3/C1R/SERPING1/C1S/CFI/TRDC/CLU	7
BP	GO:0036293	response to decreased oxygen levels	11/161	370/18670	0.000375819	0.0137479	0.0116862	CXCR4/KCNMA1/EGR1/RGCC/ATF4/PSMA7/NR4A2/RHOA/PDLIM1/AQP1/NAMPT	11
BP	GO:0050900	leukocyte migration	13/161	499/18670	0.000398075	0.0143679	0.0122132	RARRES2/CXCR4/SERPINE1/CD44/DUSP1/FCER1G/RAC1/S100A9/COL1A2/RHOA/CXCL1/CXCL2/TNFSF14	13
BP	GO:0097529	myeloid leukocyte migration	8/161	210/18670	0.000483897	0.0172356	0.014651	RARRES2/SERPINE1/DUSP1/FCER1G/RAC1/S100A9/CXCL1/CXCL2	8
BP	GO:0016064	immunoglobulin mediated immune response	8/161	218/18670	0.000619039	0.0217628	0.0184992	C3/C1R/SERPING1/C1S/FCER1G/CFI/TRDC/CLU	8
BP	GO:0070482	response to oxygen levels	11/161	394/18670	0.000634722	0.0220281	0.0187247	CXCR4/KCNMA1/EGR1/RGCC/ATF4/PSMA7/NR4A2/RHOA/PDLIM1/AQP1/NAMPT	11
BP	GO:0019724	B cell mediated immunity	8/161	221/18670	0.000676967	0.0231849	0.0197081	C3/C1R/SERPING1/C1S/FCER1G/CFI/TRDC/CLU	8
BP	GO:0007596	blood coagulation	10/161	336/18670	0.000687498	0.0231849	0.0197081	SERPINE1/SERPING1/FCER1G/SERPINB2/RAC1/PROCR/COL1A2/TFPI2/MYL9/FBLN1	10
BP	GO:0071621	granulocyte chemotaxis	6/161	123/18670	0.000693749	0.0231849	0.0197081	RARRES2/FCER1G/RAC1/S100A9/CXCL1/CXCL2	6
BP	GO:0007599	hemostasis	10/161	341/18670	0.000769843	0.0254142	0.021603	SERPINE1/SERPING1/FCER1G/SERPINB2/RAC1/PROCR/COL1A2/TFPI2/MYL9/FBLN1	10
BP	GO:0050817	coagulation	10/161	342/18670	0.00078725	0.0254553	0.021638	SERPINE1/SERPING1/FCER1G/SERPINB2/RAC1/PROCR/COL1A2/TFPI2/MYL9/FBLN1	10
BP	GO:0050818	regulation of coagulation	5/161	84/18670	0.000799299	0.0254553	0.021638	SERPINE1/SERPING1/FCER1G/SERPINB2/PROCR	5
BP	GO:0051492	regulation of stress fiber assembly	5/161	84/18670	0.000799299	0.0254553	0.021638	PFN1/RGCC/RAC1/RHOC/RHOA	5
BP	GO:0070997	neuron death	10/161	348/18670	0.000898641	0.0282863	0.0240444	TYROBP/FOS/EGR1/ATF4/BTG2/NR4A2/RHOA/CLU/NAMPT/SOD2	10
BP	GO:0008361	regulation of cell size	7/161	179/18670	0.000935685	0.0291138	0.0247478	KCNMA1/SLC12A8/CRABP2/RAC1/TNFRSF12A/RHOA/AQP1	7
BP	GO:0071346	cellular response to interferon-gamma	7/161	180/18670	0.000966617	0.0292107	0.0248302	CD44/HLA-DPB1/HLA-DPA1/VIM/CLDN1/SOCS3/HLA-DRB1	7
BP	GO:0007566	embryo implantation	4/161	51/18670	0.000971171	0.0292107	0.0248302	TIMP1/FBLN1/VMP1/IGFBP7	4
BP	GO:0051496	positive regulation of stress fiber assembly	4/161	51/18670	0.000971171	0.0292107	0.0248302	RGCC/RAC1/RHOC/RHOA	4
BP	GO:0009410	response to xenobiotic stimulus	9/161	292/18670	0.000995449	0.0296119	0.0251712	CXCR4/FOSB/EGR1/BCHE/CLDN1/NR4A2/MGST2/GSTM3/AQP1	9
BP	GO:0031589	cell-substrate adhesion	10/161	354/18670	0.00102268	0.0300912	0.0255787	SERPINE1/CD44/RHOD/RAC1/CCDC80/MSLN/ARPC2/TNFRSF12A/RHOA/FBLN1	10
BP	GO:0071216	cellular response to biotic stimulus	8/161	236/18670	0.0010358	0.0301495	0.0256283	SERPINE1/ZFP36/VIM/NFKBIA/RHOA/TXNIP/CXCL1/CXCL2	8
BP	GO:0046683	response to organophosphorus	6/161	134/18670	0.00108452	0.031232	0.0265484	FOS/FOSB/JUNB/DUSP1/IGFBP5/AQP1	6
BP	GO:0060333	interferon-gamma-mediated signaling pathway	5/161	91/18670	0.00114732	0.0326926	0.02779	CD44/HLA-DPB1/HLA-DPA1/SOCS3/HLA-DRB1	5
BP	GO:0110020	regulation of actomyosin structure organization	5/161	95/18670	0.00139063	0.0392129	0.0333324	PFN1/RGCC/RAC1/RHOC/RHOA	5
BP	GO:0097530	granulocyte migration	6/161	141/18670	0.00140937	0.039321	0.0334243	RARRES2/FCER1G/RAC1/S100A9/CXCL1/CXCL2	6
BP	GO:0032535	regulation of cellular component size	10/161	370/18670	0.00142352	0.039321	0.0334243	KCNMA1/SLC12A8/CRABP2/COTL1/PFN1/RAC1/ARPC2/TNFRSF12A/RHOA/AQP1	10
BP	GO:1901654	response to ketone	7/161	193/18670	0.00144694	0.0395643	0.0336312	FOS/FOSB/DUSP1/CLDN1/AQP1/TXNIP/IGFBP7	7
BP	GO:0050819	negative regulation of coagulation	4/161	57/18670	0.0014749	0.0397103	0.0337553	SERPINE1/SERPING1/SERPINB2/PROCR	4
BP	GO:0071383	cellular response to steroid hormone stimulus	8/161	250/18670	0.00149488	0.0397103	0.0337553	FHL2/NR4A1/ZFP36/YWHAH/NR4A2/RHOA/NR2F1/AQP1	8
BP	GO:0032231	regulation of actin filament bundle assembly	5/161	97/18670	0.00152563	0.0397103	0.0337553	PFN1/RGCC/RAC1/RHOC/RHOA	5
BP	GO:1990868	response to chemokine	5/161	97/18670	0.00152563	0.0397103	0.0337553	CXCR4/DUSP1/RHOA/CXCL1/CXCL2	5
BP	GO:1990869	cellular response to chemokine	5/161	97/18670	0.00152563	0.0397103	0.0337553	CXCR4/DUSP1/RHOA/CXCL1/CXCL2	5
BP	GO:0006884	cell volume homeostasis	3/161	27/18670	0.00158134	0.040358	0.0343059	KCNMA1/SLC12A8/AQP1	3
BP	GO:0030038	contractile actin filament bundle assembly	5/161	98/18670	0.00159663	0.040358	0.0343059	PFN1/RGCC/RAC1/RHOC/RHOA	5
BP	GO:0043149	stress fiber assembly	5/161	98/18670	0.00159663	0.040358	0.0343059	PFN1/RGCC/RAC1/RHOC/RHOA	5
BP	GO:1901214	regulation of neuron death	9/161	313/18670	0.00161015	0.040358	0.0343059	TYROBP/FOS/EGR1/ATF4/BTG2/NR4A2/RHOA/CLU/SOD2	9
BP	GO:0048525	negative regulation of viral process	5/161	99/18670	0.00167003	0.0412663	0.035078	IFITM3/SLPI/IFITM2/ZFP36/IFI16	5
BP	GO:0045071	negative regulation of viral genome replication	4/161	59/18670	0.00167687	0.0412663	0.035078	IFITM3/SLPI/IFITM2/IFI16	4
BP	GO:0035456	response to interferon-beta	3/161	28/18670	0.00175996	0.0421613	0.0358387	IFITM3/IFITM2/IFI16	3
BP	GO:0042730	fibrinolysis	3/161	28/18670	0.00175996	0.0421613	0.0358387	SERPINE1/SERPING1/SERPINB2	3
BP	GO:0085029	extracellular matrix assembly	3/161	28/18670	0.00175996	0.0421613	0.0358387	RGCC/COL1A2/HAS1	3
BP	GO:0061041	regulation of wound healing	6/161	148/18670	0.0018037	0.0428301	0.0364072	CXCR4/SERPINE1/SERPING1/FCER1G/SERPINB2/TNFRSF12A	6
BP	GO:0014074	response to purine-containing compound	6/161	149/18670	0.00186623	0.0435254	0.0369982	FOS/FOSB/JUNB/DUSP1/IGFBP5/AQP1	6
BP	GO:0006979	response to oxidative stress	11/161	451/18670	0.00187971	0.0435254	0.0369982	HP/FOS/DUSP1/ATF4/TXN/GPX4/NR4A2/PDLIM1/AQP1/TXNIP/SOD2	11
BP	GO:0006027	glycosaminoglycan catabolic process	4/161	61/18670	0.0018973	0.0435254	0.0369982	OGN/CD44/DCN/LUM	4
BP	GO:0006879	cellular iron ion homeostasis	4/161	61/18670	0.0018973	0.0435254	0.0369982	FTL/FTH1/SLC40A1/CYBRD1	4
BP	GO:1902905	positive regulation of supramolecular fiber organization	7/161	204/18670	0.00198388	0.0451292	0.0383615	PFN1/RGCC/RAC1/RHOC/ARPC2/RHOA/CLU	7
BP	GO:0071222	cellular response to lipopolysaccharide	7/161	205/18670	0.00203944	0.0460064	0.0391072	SERPINE1/ZFP36/VIM/NFKBIA/RHOA/CXCL1/CXCL2	7
BP	GO:0030593	neutrophil chemotaxis	5/161	104/18670	0.00207472	0.0464155	0.039455	FCER1G/RAC1/S100A9/CXCL1/CXCL2	5
BP	GO:0051017	actin filament bundle assembly	6/161	153/18670	0.00213292	0.0473264	0.0402292	RHOD/PFN1/RGCC/RAC1/RHOC/RHOA	6
BP	GO:0046677	response to antibiotic	9/161	327/18670	0.00216743	0.047701	0.0405477	HP/EGR1/DUSP1/TXN/CLDN1/RHOA/CLU/AQP1/TXNIP	9
BP	GO:0006826	iron ion transport	4/161	64/18670	0.00226438	0.0494329	0.0420198	FTL/FTH1/SLC40A1/ATP6V0B	4
BP	GO:0042742	defense response to bacterium	9/161	330/18670	0.00230479	0.0499125	0.0424275	HP/PLA2G2A/RARRES2/SERPINE1/SLPI/FCER1G/S100A9/LYZ/TRDC	9
CC	GO:0062023	collagen-containing extracellular matrix	23/163	406/19717	3.631e-13	9.58583e-11	7.18555e-11	TIMP1/OGN/RARRES2/SERPINE1/SERPING1/SLPI/EFEMP1/MGP/S100A9/CCDC80/S100A6/LAMA4/DCN/LGALS3BP/AEBP1/PRG4/COL1A2/PCOLCE/CLU/SPARCL1/LUM/FBLN1/IGFBP7	23
CC	GO:0034774	secretory granule lumen	17/163	321/19717	1.45924e-09	1.92619e-07	1.44388e-07	HP/C3/TIMP1/RARRES2/SERPINE1/FTL/SERPING1/SLPI/COTL1/SRGN/S100A9/LYZ/S100A11/LGALS3BP/CLU/CFD/CXCL1	17
CC	GO:0060205	cytoplasmic vesicle lumen	17/163	338/19717	3.18025e-09	2.1942e-07	1.64477e-07	HP/C3/TIMP1/RARRES2/SERPINE1/FTL/SERPING1/SLPI/COTL1/SRGN/S100A9/LYZ/S100A11/LGALS3BP/CLU/CFD/CXCL1	17
CC	GO:0031983	vesicle lumen	17/163	339/19717	3.32454e-09	2.1942e-07	1.64477e-07	HP/C3/TIMP1/RARRES2/SERPINE1/FTL/SERPING1/SLPI/COTL1/SRGN/S100A9/LYZ/S100A11/LGALS3BP/CLU/CFD/CXCL1	17
CC	GO:0072562	blood microparticle	10/163	147/19717	4.06164e-07	2.14454e-05	1.60755e-05	HP/C3/C1R/SERPING1/C1S/PFN1/BCHE/CFH/LGALS3BP/CLU	10
CC	GO:0031093	platelet alpha granule lumen	6/163	67/19717	1.91503e-05	0.000842615	0.000631625	TIMP1/SERPINE1/SERPING1/SRGN/CLU/CFD	6
CC	GO:0070820	tertiary granule	8/163	164/19717	6.7308e-05	0.00253847	0.00190284	HP/FTH1/FCER1G/RAC1/METTL7A/LYZ/RHOA/CXCL1	8
CC	GO:1904724	tertiary granule lumen	5/163	55/19717	9.04701e-05	0.00298551	0.00223794	HP/FTH1/METTL7A/LYZ/CXCL1	5
CC	GO:0031091	platelet alpha granule	6/163	91/19717	0.000108657	0.00318726	0.00238918	TIMP1/SERPINE1/SERPING1/SRGN/CLU/CFD	6
CC	GO:0031252	cell leading edge	12/163	403/19717	0.000136772	0.00337434	0.00252941	CXCR4/CD44/ATF4/RAC1/VIM/S100A6/PDLIM4/S100A11/ARPC2/TNFRSF12A/RHOA/ACTA2	12
CC	GO:0005925	focal adhesion	12/163	405/19717	0.000143219	0.00337434	0.00252941	CD44/HMGA1/FHL2/PFN1/RPS10/RAC1/VIM/FLRT2/PROCR/ARPC2/RHOA/PDLIM1	12
CC	GO:0005924	cell-substrate adherens junction	12/163	408/19717	0.000153379	0.00337434	0.00252941	CD44/HMGA1/FHL2/PFN1/RPS10/RAC1/VIM/FLRT2/PROCR/ARPC2/RHOA/PDLIM1	12
CC	GO:0030055	cell-substrate junction	12/163	412/19717	0.000167881	0.00340929	0.0025556	CD44/HMGA1/FHL2/PFN1/RPS10/RAC1/VIM/FLRT2/PROCR/ARPC2/RHOA/PDLIM1	12
CC	GO:0005767	secondary lysosome	3/163	14/19717	0.000188825	0.0035607	0.0026691	FTL/FTH1/SQSTM1	3
CC	GO:0042613	MHC class II protein complex	3/163	16/19717	0.000286989	0.00505101	0.00378624	HLA-DPB1/HLA-DPA1/HLA-DRB1	3
CC	GO:0005788	endoplasmic reticulum lumen	9/163	309/19717	0.0011052	0.0173319	0.012992	C3/TIMP1/BCHE/IGFBP5/MSLN/COL1A2/CLU/SPARCL1/IGFBP7	9
CC	GO:0042611	MHC protein complex	3/163	25/19717	0.00111607	0.0173319	0.012992	HLA-DPB1/HLA-DPA1/HLA-DRB1	3
CC	GO:0035580	specific granule lumen	4/163	62/19717	0.00172971	0.0228451	0.0171248	HP/SLPI/LYZ/CXCL1	4
CC	GO:0071556	integral component of lumenal side of endoplasmic reticulum membrane	3/163	29/19717	0.00173069	0.0228451	0.0171248	HLA-DPB1/HLA-DPA1/HLA-DRB1	3
CC	GO:0098553	lumenal side of endoplasmic reticulum membrane	3/163	29/19717	0.00173069	0.0228451	0.0171248	HLA-DPB1/HLA-DPA1/HLA-DRB1	3
CC	GO:0005884	actin filament	5/163	111/19717	0.00230089	0.026423	0.0198067	COTL1/RAC1/TPM3/PDLIM4/PDLIM1	5
CC	GO:0001725	stress fiber	4/163	67/19717	0.00230201	0.026423	0.0198067	TPM3/PDLIM4/PDLIM1/MYL9	4
CC	GO:0097517	contractile actin filament bundle	4/163	67/19717	0.00230201	0.026423	0.0198067	TPM3/PDLIM4/PDLIM1/MYL9	4
CC	GO:0044449	contractile fiber part	7/163	221/19717	0.00246198	0.0270818	0.0203006	FHL2/TPM3/SQSTM1/PDLIM4/PDLIM1/MYL9/ACTA2	7
CC	GO:0005775	vacuolar lumen	6/163	172/19717	0.00310602	0.0323839	0.024275	C3/OGN/FTL/LYZ/DCN/LUM	6
CC	GO:0043292	contractile fiber	7/163	234/19717	0.00337975	0.0323839	0.024275	FHL2/TPM3/SQSTM1/PDLIM4/PDLIM1/MYL9/ACTA2	7
CC	GO:0032432	actin filament bundle	4/163	75/19717	0.00346909	0.0323839	0.024275	TPM3/PDLIM4/PDLIM1/MYL9	4
CC	GO:0005583	fibrillar collagen trimer	2/163	11/19717	0.00355732	0.0323839	0.024275	COL1A2/LUM	2
CC	GO:0098643	banded collagen fibril	2/163	11/19717	0.00355732	0.0323839	0.024275	COL1A2/LUM	2
CC	GO:0042641	actomyosin	4/163	79/19717	0.00418069	0.0367901	0.0275779	TPM3/PDLIM4/PDLIM1/MYL9	4
CC	GO:0101002	ficolin-1-rich granule	6/163	185/19717	0.00443502	0.0377692	0.0283118	FTH1/FCER1G/COTL1/RAC1/RHOA/CFD	6
CC	GO:0030027	lamellipodium	6/163	193/19717	0.00543774	0.0448613	0.0336281	CD44/RAC1/PDLIM4/ARPC2/RHOA/ACTA2	6
CC	GO:0030669	clathrin-coated endocytic vesicle membrane	3/163	44/19717	0.00573052	0.0449636	0.0337048	HLA-DPB1/HLA-DPA1/HLA-DRB1	3
CC	GO:0031089	platelet dense granule lumen	2/163	14/19717	0.00579076	0.0449636	0.0337048	RARRES2/LGALS3BP	2
MF	GO:0005201	extracellular matrix structural constituent	13/157	163/17697	2.29151e-09	9.1202e-07	7.95997e-07	OGN/EFEMP1/MGP/LAMA4/DCN/AEBP1/PRG4/COL1A2/TFPI2/PCOLCE/LUM/FBLN1/IGFBP7	13
MF	GO:0061134	peptidase regulator activity	11/157	219/17697	4.17658e-06	0.00083114	0.000725407	C3/TIMP1/SERPINE1/SERPING1/RARRES1/SLPI/SERPINB2/TFPI2/PCOLCE/FBLN1/TNFSF14	11
MF	GO:0004866	endopeptidase inhibitor activity	9/157	175/17697	2.65869e-05	0.00191548	0.00167181	C3/TIMP1/SERPINE1/SERPING1/RARRES1/SLPI/SERPINB2/TFPI2/TNFSF14	9
MF	GO:0005518	collagen binding	6/157	67/17697	2.82881e-05	0.00191548	0.00167181	CD44/DCN/AEBP1/PCOLCE/SPARCL1/LUM	6
MF	GO:0004857	enzyme inhibitor activity	13/157	375/17697	3.06153e-05	0.00191548	0.00167181	C3/TIMP1/SERPINE1/SERPING1/RARRES1/SLPI/PPP1R14B/SERPINB2/OAZ1/SOCS3/TFPI2/TXNIP/TNFSF14	13
MF	GO:0030414	peptidase inhibitor activity	9/157	182/17697	3.61971e-05	0.00191548	0.00167181	C3/TIMP1/SERPINE1/SERPING1/RARRES1/SLPI/SERPINB2/TFPI2/TNFSF14	9
MF	GO:0061135	endopeptidase regulator activity	9/157	182/17697	3.61971e-05	0.00191548	0.00167181	C3/TIMP1/SERPINE1/SERPING1/RARRES1/SLPI/SERPINB2/TFPI2/TNFSF14	9
MF	GO:0030021	extracellular matrix structural constituent conferring compression resistance	4/157	22/17697	3.85022e-05	0.00191548	0.00167181	OGN/DCN/PRG4/LUM	4
MF	GO:0016209	antioxidant activity	6/157	86/17697	0.000116044	0.00513172	0.00447888	HP/S100A9/TXN/GPX4/MGST2/SOD2	6
MF	GO:0035259	glucocorticoid receptor binding	3/157	16/17697	0.000352397	0.0140254	0.0122412	NR4A1/YWHAH/NR4A2	3
MF	GO:0016722	oxidoreductase activity, oxidizing metal ions	3/157	19/17697	0.000597975	0.0216358	0.0188834	FTL/FTH1/CYBRD1	3
MF	GO:0042277	peptide binding	9/157	295/17697	0.0012958	0.0429774	0.03751	HLA-DPB1/HLA-DPA1/BCHE/SLC40A1/NFKBIA/ITM2B/GSTM3/CLU/HLA-DRB1	9
MF	GO:0004867	serine-type endopeptidase inhibitor activity	5/157	94/17697	0.0015002	0.0459291	0.0400863	SERPINE1/SERPING1/SLPI/SERPINB2/TFPI2	5
MF	GO:0001968	fibronectin binding	3/157	27/17697	0.0017136	0.0487152	0.0425179	IGFBP5/CCDC80/FBLN1	3

## Sheet: GO DEGs lt st
ONTOLOGY	ID	Description	GeneRatio	BgRatio	pvalue	p.adjust	qvalue	geneID	Count
BP	GO:0043062	extracellular structure organization	44438	422/18670	2.41276e-07	0.000208221	0.000146544	COL1A2/SERPINE1/COL3A1/COL1A1/COL8A1/TIMP2/PLA2G2A/SPARC	8
BP	GO:0030198	extracellular matrix organization	44407	368/18670	1.50365e-06	0.000648826	0.000456636	COL1A2/SERPINE1/COL3A1/COL1A1/COL8A1/TIMP2/SPARC	7
BP	GO:0001101	response to acid chemical	44377	343/18670	1.50571e-05	0.00433143	0.00304841	COL1A2/ID3/IGFBP2/COL3A1/COL1A1/SPARC	6
BP	GO:0001503	ossification	44377	398/18670	3.4783e-05	0.00699381	0.00492215	COL1A2/ID3/COL1A1/ID1/ID4/SPARC	6
BP	GO:0010951	negative regulation of endopeptidase activity	44346	250/18670	4.48278e-05	0.00699381	0.00492215	SERPINE1/CST6/TIMP2/RARRES1/TFPI2	5
BP	GO:0010466	negative regulation of peptidase activity	44346	262/18670	5.60171e-05	0.00699381	0.00492215	SERPINE1/CST6/TIMP2/RARRES1/TFPI2	5
BP	GO:0042476	odontogenesis	44316	132/18670	5.67285e-05	0.00699381	0.00492215	COL1A2/ID3/SERPINE1/COL1A1	4
BP	GO:0030199	collagen fibril organization	44285	54/18670	8.78645e-05	0.00758271	0.00533661	COL1A2/COL3A1/COL1A1	3
BP	GO:0043392	negative regulation of DNA binding	44285	54/18670	8.78645e-05	0.00758271	0.00533661	ID3/ID1/ID4	3
BP	GO:0070206	protein trimerization	44285	54/18670	8.78645e-05	0.00758271	0.00533661	ITLN1/COL1A2/COL1A1	3
BP	GO:0050768	negative regulation of neurogenesis	44346	295/18670	9.81158e-05	0.00769763	0.00541749	ID3/B2M/COL3A1/ID1/ID4	5
BP	GO:0051961	negative regulation of nervous system development	44346	315/18670	0.000133472	0.00868283	0.00611087	ID3/B2M/COL3A1/ID1/ID4	5
BP	GO:0046686	response to cadmium ion	44285	63/18670	0.000139305	0.00868283	0.00611087	B2M/MT2A/SPARC	3
BP	GO:0051100	negative regulation of binding	44316	169/18670	0.000147753	0.00868283	0.00611087	ID3/B2M/ID1/ID4	4
BP	GO:0071230	cellular response to amino acid stimulus	44285	68/18670	0.000174856	0.00868283	0.00611087	COL1A2/COL3A1/COL1A1	3
BP	GO:0007596	blood coagulation	44346	336/18670	0.000180375	0.00868283	0.00611087	COL1A2/SERPINE1/COL3A1/COL1A1/TFPI2	5
BP	GO:0070208	protein heterotrimerization	2/30	13/18670	0.000192562	0.00868283	0.00611087	COL1A2/COL1A1	2
BP	GO:0007599	hemostasis	44346	341/18670	0.000193201	0.00868283	0.00611087	COL1A2/SERPINE1/COL3A1/COL1A1/TFPI2	5
BP	GO:0050817	coagulation	44346	342/18670	0.000195848	0.00868283	0.00611087	COL1A2/SERPINE1/COL3A1/COL1A1/TFPI2	5
BP	GO:0010721	negative regulation of cell development	44346	344/18670	0.000201224	0.00868283	0.00611087	ID3/B2M/COL3A1/ID1/ID4	5
BP	GO:0031589	cell-substrate adhesion	44346	354/18670	0.000229823	0.00944465	0.00664702	SERPINE1/COL3A1/COL1A1/COL8A1/ID1	5
BP	GO:0045861	negative regulation of proteolysis	44346	363/18670	0.000258127	0.00980927	0.00690364	SERPINE1/CST6/TIMP2/RARRES1/TFPI2	5
BP	GO:0010038	response to metal ion	44346	364/18670	0.000261429	0.00980927	0.00690364	KCNMA1/IGFBP2/B2M/MT2A/SPARC	5
BP	GO:0007623	circadian rhythm	44316	208/18670	0.000326812	0.0114889	0.00808572	ID3/SERPINE1/ID1/ID4	4
BP	GO:0071229	cellular response to acid chemical	44316	209/18670	0.000332818	0.0114889	0.00808572	COL1A2/ID3/COL3A1/COL1A1	4
BP	GO:0001649	osteoblast differentiation	44316	225/18670	0.000440054	0.0140654	0.00989908	ID3/COL1A1/ID1/ID4	4
BP	GO:0045665	negative regulation of neuron differentiation	44316	225/18670	0.000440054	0.0140654	0.00989908	ID3/B2M/ID1/ID4	4
BP	GO:0052548	regulation of endopeptidase activity	44346	425/18670	0.000531858	0.0163926	0.0115369	SERPINE1/CST6/TIMP2/RARRES1/TFPI2	5
BP	GO:0071560	cellular response to transforming growth factor beta stimulus	44316	249/18670	0.000644304	0.0191736	0.0134941	COL1A2/COL3A1/COL1A1/ID1	4
BP	GO:0052547	regulation of peptidase activity	44346	452/18670	0.000703067	0.0196087	0.0138004	SERPINE1/CST6/TIMP2/RARRES1/TFPI2	5
BP	GO:0071559	response to transforming growth factor beta	44316	255/18670	0.000704369	0.0196087	0.0138004	COL1A2/COL3A1/COL1A1/ID1	4
BP	GO:0090025	regulation of monocyte chemotaxis	2/30	25/18670	0.000731798	0.0197357	0.0138897	SERPINE1/NBL1	2
BP	GO:0043200	response to amino acid	44285	113/18670	0.000778067	0.0201875	0.0142077	COL1A2/COL3A1/COL1A1	3
BP	GO:0051346	negative regulation of hydrolase activity	44346	466/18670	0.000806676	0.0201875	0.0142077	SERPINE1/CST6/TIMP2/RARRES1/TFPI2	5
BP	GO:0032963	collagen metabolic process	44285	115/18670	0.000818727	0.0201875	0.0142077	COL1A2/COL1A1/ID1	3
BP	GO:0006884	cell volume homeostasis	2/30	27/18670	0.000854496	0.0204842	0.0144165	KCNMA1/SLC12A8	2
BP	GO:0055075	potassium ion homeostasis	2/30	29/18670	0.00098642	0.0230076	0.0161924	KCNMA1/SLC12A8	2
BP	GO:0051101	regulation of DNA binding	44285	124/18670	0.0010184	0.0231284	0.0162775	ID3/ID1/ID4	3
BP	GO:0048511	rhythmic process	44316	295/18670	0.00121054	0.0267871	0.0188524	ID3/SERPINE1/ID1/ID4	4
BP	GO:0007568	aging	44316	321/18670	0.00165143	0.0356296	0.0250757	IGFBP2/SERPINE1/B2M/TIMP2	4
BP	GO:0046677	response to antibiotic	44316	327/18670	0.00176718	0.0371969	0.0261787	ID3/COL1A1/ID1/SPARC	4
BP	GO:0030168	platelet activation	44285	153/18670	0.00186265	0.038273	0.0269361	COL1A2/COL3A1/COL1A1	3
BP	GO:0071364	cellular response to epidermal growth factor stimulus	2/30	43/18670	0.00216351	0.0429596	0.0302344	COL1A1/ID1	2
BP	GO:0031960	response to corticosteroid	44285	162/18670	0.00219209	0.0429596	0.0302344	IGFBP2/COL1A1/SPARC	3
BP	GO:0007178	transmembrane receptor protein serine/threonine kinase signaling pathway	44316	349/18670	0.00224007	0.0429596	0.0302344	COL1A2/COL3A1/ID1/NBL1	4
BP	GO:0033628	regulation of cell adhesion mediated by integrin	2/30	46/18670	0.00247236	0.0453968	0.0319497	PODXL/SERPINE1	2
BP	GO:0071675	regulation of mononuclear cell migration	2/30	46/18670	0.00247236	0.0453968	0.0319497	SERPINE1/NBL1	2
BP	GO:0070849	response to epidermal growth factor	2/30	47/18670	0.00257967	0.0457611	0.0322061	COL1A1/ID1	2
BP	GO:0021543	pallium development	44285	172/18670	0.00259826	0.0457611	0.0322061	COL3A1/ID4/NPY	3
BP	GO:0051098	regulation of binding	44316	373/18670	0.00284891	0.0485738	0.0341856	ID3/B2M/ID1/ID4	4
BP	GO:0008361	regulation of cell size	44285	179/18670	0.00290853	0.0485738	0.0341856	CRABP2/KCNMA1/SLC12A8	3
BP	GO:0045668	negative regulation of osteoblast differentiation	2/30	51/18670	0.00303053	0.0485738	0.0341856	ID3/ID1	2
BP	GO:0048260	positive regulation of receptor-mediated endocytosis	2/30	51/18670	0.00303053	0.0485738	0.0341856	SERPINE1/B2M	2
BP	GO:0030900	forebrain development	44316	381/18670	0.00307486	0.0485738	0.0341856	B2M/COL3A1/ID4/NPY	4
BP	GO:0021953	central nervous system neuron differentiation	44285	183/18670	0.00309566	0.0485738	0.0341856	B2M/ID4/NPY	3
CC	GO:0098644	complex of collagen trimers	44316	19/19717	1.6608e-08	1.76044e-06	1.38108e-06	COL1A2/COL3A1/COL1A1/COL8A1	4
CC	GO:0062023	collagen-containing extracellular matrix	44438	406/19717	1.18745e-07	6.29351e-06	4.93731e-06	COL1A2/SERPINE1/COL3A1/COL1A1/COL8A1/TIMP2/SPARC/S100A4	8
CC	GO:0005583	fibrillar collagen trimer	44285	11/19717	5.20157e-07	1.37842e-05	1.08138e-05	COL1A2/COL3A1/COL1A1	3
CC	GO:0098643	banded collagen fibril	44285	11/19717	5.20157e-07	1.37842e-05	1.08138e-05	COL1A2/COL3A1/COL1A1	3
CC	GO:0044420	extracellular matrix component	44316	51/19717	1.03521e-06	2.19464e-05	1.72172e-05	COL1A2/COL3A1/COL1A1/COL8A1	4
CC	GO:0005581	collagen trimer	44316	87/19717	8.87695e-06	0.000156826	0.000123031	COL1A2/COL3A1/COL1A1/COL8A1	4
CC	GO:0005788	endoplasmic reticulum lumen	44346	309/19717	9.45473e-05	0.00143172	0.00112319	COL1A2/B2M/COL3A1/COL1A1/COL8A1	5
CC	GO:0034774	secretory granule lumen	44316	321/19717	0.00135273	0.0175182	0.0137432	SERPINE1/B2M/TIMP2/SPARC	4
CC	GO:0060205	cytoplasmic vesicle lumen	44316	338/19717	0.00163488	0.0175182	0.0137432	SERPINE1/B2M/TIMP2/SPARC	4
CC	GO:0031983	vesicle lumen	44316	339/19717	0.00165266	0.0175182	0.0137432	SERPINE1/B2M/TIMP2/SPARC	4
CC	GO:1904724	tertiary granule lumen	2/30	55/19717	0.00316103	0.0304608	0.0238968	B2M/TIMP2	2
CC	GO:0035580	specific granule lumen	2/30	62/19717	0.00399877	0.0353225	0.0277108	B2M/TIMP2	2
CC	GO:0031093	platelet alpha granule lumen	2/30	67/19717	0.00465347	0.0379437	0.0297672	SERPINE1/SPARC	2
MF	GO:0005201	extracellular matrix structural constituent	44377	163/17697	2.75302e-07	2.37177e-05	1.51309e-05	COL1A2/COL3A1/COL1A1/COL8A1/SPARC/TFPI2	6
MF	GO:0030020	extracellular matrix structural constituent conferring tensile strength	44316	41/17697	6.50383e-07	2.37177e-05	1.51309e-05	COL1A2/COL3A1/COL1A1/COL8A1	4
MF	GO:0048407	platelet-derived growth factor binding	44285	11/17697	7.18717e-07	2.37177e-05	1.51309e-05	COL1A2/COL3A1/COL1A1	3
MF	GO:0002020	protease binding	44346	128/17697	2.2558e-06	5.58311e-05	3.5618e-05	COL1A2/SERPINE1/COL3A1/COL1A1/TIMP2	5
MF	GO:0004866	endopeptidase inhibitor activity	44346	175/17697	1.04146e-05	0.000178127	0.000113637	SERPINE1/CST6/TIMP2/RARRES1/TFPI2	5
MF	GO:0030414	peptidase inhibitor activity	44346	182/17697	1.25948e-05	0.000178127	0.000113637	SERPINE1/CST6/TIMP2/RARRES1/TFPI2	5
MF	GO:0061135	endopeptidase regulator activity	44346	182/17697	1.25948e-05	0.000178127	0.000113637	SERPINE1/CST6/TIMP2/RARRES1/TFPI2	5
MF	GO:0061134	peptidase regulator activity	44346	219/17697	3.07019e-05	0.000379936	0.000242383	SERPINE1/CST6/TIMP2/RARRES1/TFPI2	5
MF	GO:0019838	growth factor binding	44316	137/17697	8.05647e-05	0.000886212	0.000565366	COL1A2/IGFBP2/COL3A1/COL1A1	4
MF	GO:0001085	RNA polymerase II transcription factor binding	44316	155/17697	0.00012991	0.00128611	0.000820485	IFI27/ID3/ID1/ID4	4
MF	GO:0008191	metalloendopeptidase inhibitor activity	2/30	16/17697	0.000328482	0.00295634	0.00188602	TIMP2/RARRES1	2
MF	GO:0004857	enzyme inhibitor activity	44346	375/17697	0.000383102	0.00316059	0.00201633	SERPINE1/CST6/TIMP2/RARRES1/TFPI2	5
MF	GO:0033293	monocarboxylic acid binding	2/30	64/17697	0.00524679	0.0399563	0.0254905	CRABP2/ID3	2
