# Supplementary material for: Single‐cell transcriptomics provides new insights into the role of fibroblasts during peritoneal fibrosis
Source: Clin Transl Med. 2021 Feb 26;11(3):e321. doi: 10.1002/ctm2.321 (PMC7908046; doi:10.1002/ctm2.321)
Supplement: Supplementary file 6 — Supporting Information [file CTM2-11-e321-s006.xlsx]

## Sheet: GO DEGs st hc
ONTOLOGY	ID	Description	GeneRatio	BgRatio	pvalue	p.adjust	qvalue	geneID	Count
BP	GO:0030198	extracellular matrix organization	77/550	368/18670	1.66828e-43	7.96104e-40	5.20153e-40	DCN/COL1A2/LUM/COL3A1/COL1A1/FBLN1/COL6A2/CCDC80/SPARC/COL6A1/ITGB2/LCP1/CTSS/TIMP1/COL6A3/AEBP1/TGFB1/HSPG2/MMP2/BGN/APP/CRISPLD2/FBN1/TNXB/SERPINH1/COL14A1/FBLN2/MFAP4/COL18A1/COL5A2/ITGB1/LAMC1/COL4A1/SFRP2/RAMP2/ELN/A2M/COL4A2/COL5A1/PDGFRA/EMILIN1/DPT/TIMP2/CTSK/FBLN5/LAMB2/VWF/COL12A1/MFAP5/LAMA4/ADAMTS4/SPP1/JAM2/EFEMP2/COL15A1/ABI3BP/HTRA1/MMP23B/SMOC2/DDR2/MMP14/COL8A1/GAS6/POSTN/NID1/IL…	77
BP	GO:0043062	extracellular structure organization	81/550	422/18670	8.65426e-43	2.06491e-39	1.34915e-39	DCN/COL1A2/LUM/COL3A1/COL1A1/PLA2G2A/FBLN1/COL6A2/CCDC80/SPARC/COL6A1/ITGB2/LCP1/CTSS/TIMP1/COL6A3/AEBP1/TGFB1/HSPG2/MMP2/BGN/APP/CRISPLD2/FBN1/TNXB/SERPINH1/COL14A1/FBLN2/MFAP4/COL18A1/COL5A2/ITGB1/LAMC1/COL4A1/SFRP2/RAMP2/CD34/ELN/A2M/COL4A2/COL5A1/PDGFRA/EMILIN1/DPT/TIMP2/CTSK/FBLN5/LAMB2/VWF/COL12A1/MFAP5/LAMA4/ADAMTS4/SPP1/JAM2/EFEMP2/COL15A1/ABI3BP/HTRA1/MMP23B/SMOC2/DDR2/MMP14/COL8A1/GAS6/…	81
BP	GO:0050900	leukocyte migration	67/550	499/18670	8.93586e-26	1.4214e-22	9.28702e-23	COL1A2/COL1A1/CAV1/JAML/NCKAP1L/CD48/RAC2/LYN/CXCL16/IL10/DOK2/C5AR1/CD84/GPR183/CCL3/CD2/GPSM3/CD74/ITGB2/CXCR4/CORO1A/S100A8/CCL5/FCER1G/S100A9/AIF1/CXCL8/CCL3L3/GRB2/PTPN6/CCL4/RARRES2/OLR1/TGFB1/CXCL12/APOD/THY1/APP/CKLF/PYCARD/NBL1/ITGB1/MDK/CD34/EMILIN1/CD81/DUSP1/IL1B/JAM2/IL33/PLVAP/PROS1/MMP14/GAS6/ESAM/IL6/SDC2/CCL14/MTUS1/CXCL14/PTN/VCAM1/VEGFA/PECAM1/ICAM1/THBS1/ATP1B3	67
BP	GO:0042119	neutrophil activation	63/550	498/18670	7.41407e-23	8.84499e-20	5.77908e-20	C3/GSN/CD59/NCKAP1L/FCGR2A/CFP/FPR1/SLC11A1/C5AR1/RNASET2/STXBP2/SERPINA1/CD53/CD68/GMFG/ITGB2/MNDA/FTH1/CYBB/CYBA/CTSS/VAMP8/COTL1/PTPRC/CD14/FTL/FCN1/S100A8/CCL5/FCER1G/S100A9/LYZ/TYROBP/RHOG/CXCL8/CD63/PTPN6/OLR1/NPC2/RAP2B/CRISPLD2/CTSB/PYCARD/ACTR2/GLIPR1/SLPI/CTSD/CTSZ/TUBB/TIMP2/HP/METTL7A/CYB5R3/STOM/PRDX4/HSPA1B/PRCP/MGST1/TNFAIP6/HSPA1A/PECAM1/CFD/CTSC	63
BP	GO:0060326	cell chemotaxis	49/550	304/18670	1.53661e-22	1.46655e-19	9.58201e-20	HSPB1/JAML/NCKAP1L/RAC2/LYN/TMSB4X/CXCL16/IL10/C5AR1/ARRB2/GPR183/CCL3/GPSM3/CD74/ITGB2/CXCR4/CORO1A/S100A8/CCL5/FCER1G/S100A9/AIF1/RHOG/CXCL8/CCL3L3/CCL4/RARRES2/CXCL12/CKLF/NR4A1/NBL1/MDK/PDGFRB/PDGFRA/DUSP1/IL1B/SMOC2/GAS6/NRP1/IL6/FGFR1/CCL14/LOX/MTUS1/CXCL14/PTN/VCAM1/VEGFA/THBS1	49
BP	GO:0002446	neutrophil mediated immunity	62/550	499/18670	4.33655e-22	3.449e-19	2.25348e-19	C3/GSN/CD59/NCKAP1L/FCGR2A/CFP/FPR1/SLC11A1/C5AR1/RNASET2/STXBP2/SERPINA1/CD53/CD68/GMFG/ITGB2/MNDA/FTH1/CYBB/CYBA/CTSS/VAMP8/COTL1/PTPRC/CD14/FTL/FCN1/S100A8/FCER1G/S100A9/LYZ/TYROBP/RHOG/CD63/PTPN6/OLR1/NPC2/RAP2B/CRISPLD2/CTSB/PYCARD/ACTR2/GLIPR1/SLPI/CTSD/CTSZ/TUBB/TIMP2/HP/METTL7A/IL6/CYB5R3/STOM/PRDX4/HSPA1B/PRCP/MGST1/TNFAIP6/HSPA1A/PECAM1/CFD/CTSC	62
BP	GO:0043312	neutrophil degranulation	61/550	485/18670	5.09072e-22	3.47042e-19	2.26747e-19	C3/GSN/CD59/NCKAP1L/FCGR2A/CFP/FPR1/SLC11A1/C5AR1/RNASET2/STXBP2/SERPINA1/CD53/CD68/GMFG/ITGB2/MNDA/FTH1/CYBB/CYBA/CTSS/VAMP8/COTL1/PTPRC/CD14/FTL/FCN1/S100A8/FCER1G/S100A9/LYZ/TYROBP/RHOG/CD63/PTPN6/OLR1/NPC2/RAP2B/CRISPLD2/CTSB/PYCARD/ACTR2/GLIPR1/SLPI/CTSD/CTSZ/TUBB/TIMP2/HP/METTL7A/CYB5R3/STOM/PRDX4/HSPA1B/PRCP/MGST1/TNFAIP6/HSPA1A/PECAM1/CFD/CTSC	61
BP	GO:0002283	neutrophil activation involved in immune response	61/550	488/18670	7.02016e-22	4.18753e-19	2.73602e-19	C3/GSN/CD59/NCKAP1L/FCGR2A/CFP/FPR1/SLC11A1/C5AR1/RNASET2/STXBP2/SERPINA1/CD53/CD68/GMFG/ITGB2/MNDA/FTH1/CYBB/CYBA/CTSS/VAMP8/COTL1/PTPRC/CD14/FTL/FCN1/S100A8/FCER1G/S100A9/LYZ/TYROBP/RHOG/CD63/PTPN6/OLR1/NPC2/RAP2B/CRISPLD2/CTSB/PYCARD/ACTR2/GLIPR1/SLPI/CTSD/CTSZ/TUBB/TIMP2/HP/METTL7A/CYB5R3/STOM/PRDX4/HSPA1B/PRCP/MGST1/TNFAIP6/HSPA1A/PECAM1/CFD/CTSC	61
BP	GO:0002576	platelet degranulation	31/550	128/18670	5.2139e-20	2.76453e-17	1.80627e-17	CLU/SPARC/TIMP3/SERPING1/LYN/PLEK/TMSB4X/STXBP2/SERPINA1/FAM49B/SRGN/FCER1G/CD63/TIMP1/RARRES2/TGFB1/APP/IGF2/LGALS3BP/IGF1/A2M/ISLR/VWF/PROS1/GAS6/MAGED2/ACTN1/VEGFA/PECAM1/THBS1/CFD	31
BP	GO:0032103	positive regulation of response to external stimulus	47/550	323/18670	9.1279e-20	4.35583e-17	2.84598e-17	PLA2G2A/C3/HSPB1/NCKAP1L/RAC2/TMSB4X/C5AR1/CCL3/GPSM3/CD74/CXCR4/CLEC7A/CYBA/VAMP8/S100A8/CCL5/FCER1G/S100A9/AIF1/CXCL8/CCL3L3/CCL4/NUPR1/RARRES2/TGFB1/CXCL12/IL6ST/FABP4/MDK/PDGFRB/CD81/IL1B/IL33/SMOC2/GAS6/NRP1/IL6/FGFR1/CCL14/CXCL14/PTN/HYAL2/MGST2/LRP1/VEGFA/THBS1/CTSC	47
BP	GO:0045785	positive regulation of cell adhesion	52/550	403/18670	2.18693e-19	9.48728e-17	6.19873e-17	CCDC80/CAV1/NCKAP1L/LYN/IL10/IL7R/CD3E/ARPC2/HLA-DMB/FAM49B/CD74/ITGB2/CORO1A/HLA-DPA1/PTPRC/HLA-DPB1/CCL5/AIF1/CD86/GRB2/PTPN6/TGFB1/CXCL12/THY1/IGF2/FBLN2/PYCARD/IL6ST/IGFBP2/SFRP2/MDK/IGF1/EMILIN1/PLPP3/CD81/IL1B/ABI3BP/SFRP1/SMOC2/EMP2/COL8A1/NRP1/NID1/IL6/TPM1/HES1/TGFBR2/PTN/NR4A3/VCAM1/VEGFA/ICAM1	52
BP	GO:0050867	positive regulation of cell activation	51/550	394/18670	4.30793e-19	1.71312e-16	1.11931e-16	CAV1/NCKAP1L/LYN/PLEK/IL10/IL7R/CD3E/GPR183/TRBC2/CCL3/HLA-DMB/CD2/FAM49B/CD74/ITGB2/CLEC7A/VAMP8/CORO1A/HLA-DPA1/PTPRC/HLA-DPB1/CCL5/FCER1G/AIF1/TYROBP/CD86/TRBC1/GRB2/PTPN6/TGFB1/THY1/IGF2/PYCARD/IL6ST/IGFBP2/MDK/PDGFRB/IGF1/CD81/IL1B/IL33/MMP14/GAS6/IL6/HES1/TGFBR2/AXL/NR4A3/VCAM1/THBS1/CTSC	51
BP	GO:0002696	positive regulation of leukocyte activation	49/550	380/18670	2.5991e-18	9.54069e-16	6.23363e-16	CAV1/NCKAP1L/LYN/IL10/IL7R/CD3E/GPR183/TRBC2/CCL3/HLA-DMB/CD2/FAM49B/CD74/ITGB2/CLEC7A/VAMP8/CORO1A/HLA-DPA1/PTPRC/HLA-DPB1/CCL5/FCER1G/AIF1/TYROBP/CD86/TRBC1/GRB2/PTPN6/TGFB1/THY1/IGF2/PYCARD/IL6ST/IGFBP2/MDK/IGF1/CD81/IL1B/IL33/MMP14/GAS6/IL6/HES1/TGFBR2/AXL/NR4A3/VCAM1/THBS1/CTSC	49
BP	GO:0030595	leukocyte chemotaxis	37/550	224/18670	1.19683e-17	4.07947e-15	2.66541e-15	JAML/NCKAP1L/RAC2/LYN/CXCL16/IL10/C5AR1/GPR183/CCL3/GPSM3/CD74/ITGB2/CXCR4/CORO1A/S100A8/CCL5/FCER1G/S100A9/AIF1/CXCL8/CCL3L3/CCL4/RARRES2/CXCL12/CKLF/NBL1/MDK/DUSP1/IL1B/GAS6/IL6/CCL14/MTUS1/CXCL14/PTN/VEGFA/THBS1	37
BP	GO:0031589	cell-substrate adhesion	46/550	354/18670	2.19139e-17	6.97156e-15	4.55502e-15	COL3A1/COL1A1/FBLN1/CCDC80/RAC2/CD3E/ARPC2/ITGB2/CORO1A/CD63/APOD/HSPG2/THY1/FBLN2/ITGB1/LAMC1/MDK/CD34/EMILIN1/FBLN5/LAMB2/VWF/BCAM/CTTN/ABI3BP/SFRP1/SMOC2/DDR2/MMP14/EMP2/COL8A1/GAS6/NRP1/POSTN/NID1/SGCE/ADAMTS9/ACTN1/PTN/AXL/LRP1/VCAM1/VEGFA/PECAM1/ID1/THBS1	46
BP	GO:0002685	regulation of leukocyte migration	34/550	196/18670	5.46435e-17	1.62974e-14	1.06483e-14	NCKAP1L/RAC2/LYN/C5AR1/CCL3/GPSM3/CD74/CCL5/AIF1/CXCL8/CCL4/RARRES2/TGFB1/CXCL12/APOD/THY1/APP/PYCARD/NBL1/MDK/EMILIN1/CD81/DUSP1/IL33/PLVAP/MMP14/GAS6/IL6/MTUS1/CXCL14/PTN/VEGFA/ICAM1/THBS1	34
BP	GO:0042110	T cell activation	52/550	464/18670	1.02671e-16	2.88202e-14	1.88304e-14	GSN/CAV1/JAML/CD3G/NCKAP1L/RAC2/LYN/IL10/IL7R/SLC11A1/CD3E/VSIG4/GPR183/HLA-DMB/CD2/CD3D/MAFB/FAM49B/CD74/CLEC7A/LCP1/CORO1A/HLA-DPA1/PTPRC/HLA-DPB1/CCL5/FCER1G/AIF1/CD86/PRDM1/GRB2/PTPN6/TGFB1/THY1/IGF2/PYCARD/IL6ST/IGFBP2/MDK/IGF1/EGR1/CD81/IL1B/CD151/SOX4/IL6/HES1/GJA1/TGFBR2/GPNMB/VCAM1/ICAM1	52
BP	GO:0050727	regulation of inflammatory response	53/550	485/18670	1.51753e-16	4.02313e-14	2.6286e-14	PLA2G2A/C3/CLU/C1R/C1S/SERPING1/CD59/CFP/LYN/TMSB4X/IL10/C5AR1/CST7/VSIG4/CCL3/GPSM3/CLEC7A/VAMP8/PTPRC/GPX1/S100A8/CCL5/FCER1G/S100A9/CCL3L3/SERPINF1/NUPR1/C7/APOD/CFH/PYCARD/IL6ST/GPX4/FABP4/CFI/MDK/IGF1/A2M/C1QA/CD81/SOCS3/C1QB/IL1B/IL33/PROS1/IL6/CCL14/PTGIS/HYAL2/MGST2/TNFAIP6/APOE/CTSC	53
BP	GO:0007159	leukocyte cell-cell adhesion	43/550	337/18670	4.9571e-16	1.24501e-13	8.13458e-14	CAV1/NCKAP1L/RAC2/LYN/IL10/IL7R/CD3E/VSIG4/HLA-DMB/FAM49B/CD74/ITGB2/CORO1A/HLA-DPA1/PTPRC/S100A8/HLA-DPB1/CCL5/S100A9/AIF1/CD86/GRB2/PTPN6/TGFB1/CXCL12/THY1/IGF2/PYCARD/IL6ST/IGFBP2/ITGB1/MDK/IGF1/CD81/IL1B/IL6/HES1/TGFBR2/GPNMB/NR4A3/VCAM1/PECAM1/ICAM1	43
BP	GO:0070661	leukocyte proliferation	40/550	298/18670	9.45037e-16	2.25486e-13	1.47326e-13	CLU/NCKAP1L/RAC2/CSF1R/LYN/IL10/IL7R/SLC11A1/CD3E/VSIG4/GPR183/HLA-DMB/CD74/MNDA/CORO1A/HLA-DPA1/PTPRC/HLA-DPB1/LST1/CCL5/AIF1/TYROBP/CD86/PTPN6/TGFB1/IGF2/PYCARD/IL6ST/IGFBP2/IGF1/CD81/IL1B/CD151/IL33/IL6/HES1/GJA1/TGFBR2/GPNMB/VCAM1	40
BP	GO:0050920	regulation of chemotaxis	34/550	217/18670	1.33609e-15	3.0361e-13	1.9837e-13	HSPB1/NCKAP1L/RAC2/LYN/TMSB4X/C5AR1/GPR183/CCL3/GPSM3/CD74/CXCR4/CCL5/AIF1/CXCL8/CCL4/RARRES2/TGFB1/CXCL12/NBL1/MDK/PDGFRB/PDGFRA/DUSP1/SMOC2/GAS6/NRP1/IL6/FGFR1/MTUS1/CXCL14/PTN/SEMA3C/VEGFA/THBS1	34
BP	GO:1903039	positive regulation of leukocyte cell-cell adhesion	34/550	218/18670	1.54019e-15	3.34082e-13	2.1828e-13	CAV1/NCKAP1L/LYN/IL7R/CD3E/HLA-DMB/FAM49B/CD74/ITGB2/CORO1A/HLA-DPA1/PTPRC/HLA-DPB1/CCL5/AIF1/CD86/GRB2/PTPN6/TGFB1/THY1/IGF2/PYCARD/IL6ST/IGFBP2/MDK/IGF1/CD81/IL1B/IL6/HES1/TGFBR2/NR4A3/VCAM1/ICAM1	34
BP	GO:0050921	positive regulation of chemotaxis	27/550	135/18670	2.39247e-15	4.82087e-13	3.14982e-13	HSPB1/NCKAP1L/RAC2/TMSB4X/C5AR1/CCL3/GPSM3/CD74/CXCR4/CCL5/AIF1/CXCL8/CCL4/RARRES2/TGFB1/CXCL12/MDK/PDGFRB/SMOC2/GAS6/NRP1/IL6/FGFR1/CXCL14/PTN/VEGFA/THBS1	27
BP	GO:0050670	regulation of lymphocyte proliferation	33/550	208/18670	2.42458e-15	4.82087e-13	3.14982e-13	NCKAP1L/RAC2/LYN/IL10/CD3E/VSIG4/GPR183/HLA-DMB/CD74/MNDA/CORO1A/HLA-DPA1/PTPRC/HLA-DPB1/LST1/CCL5/AIF1/TYROBP/CD86/PTPN6/TGFB1/IGF2/PYCARD/IL6ST/IGFBP2/IGF1/CD81/IL1B/IL6/HES1/TGFBR2/GPNMB/VCAM1	33
BP	GO:0032944	regulation of mononuclear cell proliferation	33/550	209/18670	2.80134e-15	5.21285e-13	3.40593e-13	NCKAP1L/RAC2/LYN/IL10/CD3E/VSIG4/GPR183/HLA-DMB/CD74/MNDA/CORO1A/HLA-DPA1/PTPRC/HLA-DPB1/LST1/CCL5/AIF1/TYROBP/CD86/PTPN6/TGFB1/IGF2/PYCARD/IL6ST/IGFBP2/IGF1/CD81/IL1B/IL6/HES1/TGFBR2/GPNMB/VCAM1	33
BP	GO:0051249	regulation of lymphocyte activation	51/550	485/18670	2.84019e-15	5.21285e-13	3.40593e-13	GSN/CAV1/NCKAP1L/RAC2/LYN/IL10/IL7R/CD3E/SAMSN1/VSIG4/GPR183/TRBC2/HLA-DMB/CD2/FAM49B/CD74/MNDA/CLEC7A/CORO1A/HLA-DPA1/PTPRC/HLA-DPB1/LST1/CCL5/AIF1/TYROBP/CD86/PRDM1/TRBC1/GRB2/PTPN6/TGFB1/THY1/IGF2/ID2/PYCARD/IL6ST/IGFBP2/MDK/IGF1/CD81/IL1B/SFRP1/MMP14/GAS6/IL6/HES1/TGFBR2/AXL/GPNMB/VCAM1	51
BP	GO:0032963	collagen metabolic process	25/550	115/18670	3.36742e-15	5.9516e-13	3.88861e-13	COL1A2/COL1A1/ARRB2/CTSS/TGFB1/MMP2/TNXB/SERPINH1/CTSB/MFAP4/ITGB1/PDGFRB/CTSD/COL5A1/EMILIN1/CTSK/MRC2/RCN3/COL15A1/MMP23B/MMP14/IL6/CTSL/ERRFI1/ID1	25
BP	GO:0002687	positive regulation of leukocyte migration	26/550	128/18670	5.3465e-15	9.05084e-13	5.91357e-13	NCKAP1L/RAC2/C5AR1/CCL3/GPSM3/CD74/CCL5/AIF1/CXCL8/CCL4/RARRES2/TGFB1/CXCL12/THY1/APP/PYCARD/MDK/PLVAP/MMP14/GAS6/IL6/CXCL14/PTN/VEGFA/ICAM1/THBS1	26
BP	GO:0022409	positive regulation of cell-cell adhesion	36/550	255/18670	5.5003e-15	9.05084e-13	5.91357e-13	CAV1/NCKAP1L/LYN/IL10/IL7R/CD3E/HLA-DMB/FAM49B/CD74/ITGB2/CORO1A/HLA-DPA1/PTPRC/HLA-DPB1/CCL5/AIF1/CD86/GRB2/PTPN6/TGFB1/THY1/IGF2/PYCARD/IL6ST/IGFBP2/MDK/IGF1/PLPP3/CD81/IL1B/IL6/HES1/TGFBR2/NR4A3/VCAM1/ICAM1	36
BP	GO:0046651	lymphocyte proliferation	37/550	272/18670	7.60576e-15	1.20982e-12	7.90465e-13	NCKAP1L/RAC2/LYN/IL10/IL7R/SLC11A1/CD3E/VSIG4/GPR183/HLA-DMB/CD74/MNDA/CORO1A/HLA-DPA1/PTPRC/HLA-DPB1/LST1/CCL5/AIF1/TYROBP/CD86/PTPN6/TGFB1/IGF2/PYCARD/IL6ST/IGFBP2/IGF1/CD81/IL1B/CD151/IL6/HES1/GJA1/TGFBR2/GPNMB/VCAM1	37
BP	GO:0001819	positive regulation of cytokine production	49/550	464/18670	8.69865e-15	1.33903e-12	8.74886e-13	LUM/C3/CLU/HSPB1/CSF1R/IL10/SLC11A1/C5AR1/CD3E/CCL3/CD2/GPSM3/FAM49B/CD74/LTB/MNDA/CLEC7A/CYBB/CYBA/HLA-DPA1/PTPRC/CD14/FCN1/HLA-DPB1/FCER1G/AIF1/TYROBP/CD86/TGFB1/APP/AKAP12/PYCARD/IL6ST/SPTBN1/MDK/CD34/EGR1/CD81/IL1B/SPON2/IL33/POSTN/IL6/HSPA1B/HYAL2/NR4A3/LRP1/HSPA1A/THBS1	49
BP	GO:0032943	mononuclear cell proliferation	37/550	274/18670	9.63002e-15	1.43608e-12	9.38293e-13	NCKAP1L/RAC2/LYN/IL10/IL7R/SLC11A1/CD3E/VSIG4/GPR183/HLA-DMB/CD74/MNDA/CORO1A/HLA-DPA1/PTPRC/HLA-DPB1/LST1/CCL5/AIF1/TYROBP/CD86/PTPN6/TGFB1/IGF2/PYCARD/IL6ST/IGFBP2/IGF1/CD81/IL1B/CD151/IL6/HES1/GJA1/TGFBR2/GPNMB/VCAM1	37
BP	GO:0070663	regulation of leukocyte proliferation	33/550	222/18670	1.69415e-14	2.44984e-12	1.60066e-12	NCKAP1L/RAC2/LYN/IL10/CD3E/VSIG4/GPR183/HLA-DMB/CD74/MNDA/CORO1A/HLA-DPA1/PTPRC/HLA-DPB1/LST1/CCL5/AIF1/TYROBP/CD86/PTPN6/TGFB1/IGF2/PYCARD/IL6ST/IGFBP2/IGF1/CD81/IL1B/IL6/HES1/TGFBR2/GPNMB/VCAM1	33
BP	GO:0097529	myeloid leukocyte migration	32/550	210/18670	2.09049e-14	2.93406e-12	1.91703e-12	JAML/NCKAP1L/RAC2/LYN/C5AR1/CCL3/CD74/ITGB2/S100A8/CCL5/FCER1G/S100A9/AIF1/CXCL8/CCL3L3/CCL4/RARRES2/CXCL12/CKLF/NBL1/MDK/EMILIN1/CD81/DUSP1/IL1B/MMP14/IL6/CCL14/MTUS1/VEGFA/PECAM1/THBS1	32
BP	GO:0042098	T cell proliferation	30/550	184/18670	2.17767e-14	2.9691e-12	1.93993e-12	NCKAP1L/RAC2/IL10/SLC11A1/CD3E/VSIG4/HLA-DMB/CORO1A/HLA-DPA1/PTPRC/HLA-DPB1/CCL5/AIF1/CD86/PTPN6/TGFB1/IGF2/PYCARD/IL6ST/IGFBP2/IGF1/CD81/IL1B/CD151/IL6/HES1/GJA1/TGFBR2/GPNMB/VCAM1	30
BP	GO:0050730	regulation of peptidyl-tyrosine phosphorylation	35/550	256/18670	3.55063e-14	4.70656e-12	3.07514e-12	CAV1/CSF1R/LYN/CD3E/ARRB2/SAMSN1/HCLS1/NCF1/CD74/ITGB2/PTPRC/CCL5/PTPN6/TGFB1/THY1/RAP2B/APP/IGF2/IL6ST/FGF7/SFRP2/IGF1/CD81/SOCS3/SFRP1/GAS6/NRP1/IL6/HES1/HYAL2/GPRC5A/VEGFA/ERRFI1/PECAM1/ICAM1	35
BP	GO:0050870	positive regulation of T cell activation	31/550	202/18670	4.41011e-14	5.68785e-12	3.71629e-12	CAV1/NCKAP1L/LYN/IL7R/CD3E/HLA-DMB/FAM49B/CD74/CORO1A/HLA-DPA1/PTPRC/HLA-DPB1/CCL5/AIF1/CD86/GRB2/PTPN6/TGFB1/THY1/IGF2/PYCARD/IL6ST/IGFBP2/MDK/IGF1/CD81/IL1B/IL6/HES1/TGFBR2/VCAM1	31
BP	GO:1903037	regulation of leukocyte cell-cell adhesion	38/550	304/18670	5.15451e-14	6.42444e-12	4.19755e-12	CAV1/NCKAP1L/LYN/IL10/IL7R/CD3E/VSIG4/HLA-DMB/FAM49B/CD74/ITGB2/CORO1A/HLA-DPA1/PTPRC/HLA-DPB1/CCL5/AIF1/CD86/GRB2/PTPN6/TGFB1/CXCL12/THY1/IGF2/PYCARD/IL6ST/IGFBP2/MDK/IGF1/CD81/IL1B/IL6/HES1/TGFBR2/GPNMB/NR4A3/VCAM1/ICAM1	38
BP	GO:0050673	epithelial cell proliferation	46/550	434/18670	5.25049e-14	6.42444e-12	4.19755e-12	SPARC/IGFBP4/CAV1/NFIB/JAML/IL10/C5AR1/CYBA/GPX1/CCL5/SERPINF1/NUPR1/TGFB1/CXCL12/IGFBP5/ID2/NR4A1/FGF7/LAMC1/SFRP2/MDK/IGF1/CD34/NR2F2/MYC/SFRP1/HTRA1/CDKN1C/MMP14/CAV2/COL8A1/EGFL7/NRP1/SNAI2/HES1/FGFR1/GJA1/PTN/IGFBP3/NR4A3/JUN/VEGFA/ERRFI1/ID1/THBS1/APOE	46
BP	GO:0042129	regulation of T cell proliferation	27/550	156/18670	9.93768e-14	1.18556e-11	7.74616e-12	NCKAP1L/RAC2/IL10/CD3E/VSIG4/HLA-DMB/CORO1A/HLA-DPA1/PTPRC/HLA-DPB1/CCL5/AIF1/CD86/PTPN6/TGFB1/IGF2/PYCARD/IL6ST/IGFBP2/IGF1/CD81/IL1B/IL6/HES1/TGFBR2/GPNMB/VCAM1	27
BP	GO:0050863	regulation of T cell activation	38/550	314/18670	1.45315e-13	1.69132e-11	1.10506e-11	GSN/CAV1/NCKAP1L/RAC2/LYN/IL10/IL7R/CD3E/VSIG4/HLA-DMB/CD2/FAM49B/CD74/CORO1A/HLA-DPA1/PTPRC/HLA-DPB1/CCL5/AIF1/CD86/PRDM1/GRB2/PTPN6/TGFB1/THY1/IGF2/PYCARD/IL6ST/IGFBP2/MDK/IGF1/CD81/IL1B/IL6/HES1/TGFBR2/GPNMB/VCAM1	38
BP	GO:0018108	peptidyl-tyrosine phosphorylation	41/550	363/18670	1.59689e-13	1.81438e-11	1.18546e-11	CAV1/CSF1R/LYN/CD3E/ARRB2/SAMSN1/HCLS1/NCF1/CD74/ITGB2/PTPRC/CCL5/PTPN6/TGFB1/THY1/RAP2B/APP/IGF2/EFEMP1/IL6ST/FGF7/SFRP2/PDGFRB/IGF1/PDGFRA/CD81/SOCS3/SFRP1/DDR2/GAS6/NRP1/IL6/HES1/FGFR1/AXL/HYAL2/GPRC5A/VEGFA/ERRFI1/PECAM1/ICAM1	41
BP	GO:0001503	ossification	43/550	398/18670	1.87588e-13	2.08179e-11	1.36019e-11	COL1A2/MGP/COL1A1/SPARC/COL6A1/CCL3/SRGN/TGFB1/MMP2/IGFBP5/IGF2/ID2/IL6ST/CTHRC1/COL5A2/SFRP2/MDK/IGF1/PBX1/IFITM1/CTSK/MRC2/ASPN/ID3/SPP1/SFRP1/DDR2/MMP14/LTBP3/IL6/SNAI2/RRBP1/LOX/CHRDL1/JUNB/GJA1/CLEC11A/PTN/ID4/IGFBP3/GPNMB/TNC/ID1	43
BP	GO:0018212	peptidyl-tyrosine modification	41/550	366/18670	2.10338e-13	2.28121e-11	1.49048e-11	CAV1/CSF1R/LYN/CD3E/ARRB2/SAMSN1/HCLS1/NCF1/CD74/ITGB2/PTPRC/CCL5/PTPN6/TGFB1/THY1/RAP2B/APP/IGF2/EFEMP1/IL6ST/FGF7/SFRP2/PDGFRB/IGF1/PDGFRA/CD81/SOCS3/SFRP1/DDR2/GAS6/NRP1/IL6/HES1/FGFR1/AXL/HYAL2/GPRC5A/VEGFA/ERRFI1/PECAM1/ICAM1	41
BP	GO:0051251	positive regulation of lymphocyte activation	39/550	334/18670	2.19604e-13	2.31395e-11	1.51187e-11	CAV1/NCKAP1L/LYN/IL7R/CD3E/GPR183/TRBC2/HLA-DMB/FAM49B/CD74/CLEC7A/CORO1A/HLA-DPA1/PTPRC/HLA-DPB1/CCL5/AIF1/TYROBP/CD86/TRBC1/GRB2/PTPN6/TGFB1/THY1/IGF2/PYCARD/IL6ST/IGFBP2/MDK/IGF1/CD81/IL1B/MMP14/GAS6/IL6/HES1/TGFBR2/AXL/VCAM1	39
BP	GO:0007015	actin filament organization	43/550	400/18670	2.23054e-13	2.31395e-11	1.51187e-11	GSN/GPR65/NCKAP1L/RAC2/PLEK/TMSB4X/PFN1/ARPC2/HCLS1/GMFG/LCP1/COTL1/CORO1A/AIF1/RHOG/ARPC1B/GRB2/CXCL12/ARPC3/TPM3/CFL1/PYCARD/TPM2/ACTR2/DSTN/ARF6/SPTBN1/ELN/LIMA1/PLS3/CTTN/DPYSL3/SFRP1/EMP2/NRP1/SYNPO2/TPM1/HSP90B1/ACTN1/PDLIM3/SORBS2/ID1/ICAM1	43
BP	GO:0002688	regulation of leukocyte chemotaxis	23/550	114/18670	2.35607e-13	2.39216e-11	1.56297e-11	NCKAP1L/RAC2/LYN/C5AR1/CCL3/GPSM3/CD74/CCL5/AIF1/CXCL8/CCL4/RARRES2/CXCL12/NBL1/MDK/DUSP1/GAS6/IL6/MTUS1/CXCL14/PTN/VEGFA/THBS1	23
BP	GO:1902903	regulation of supramolecular fiber organization	40/550	352/18670	2.61687e-13	2.6016e-11	1.69982e-11	GSN/CLU/GPR65/NCKAP1L/PLEK/TMSB4X/PFN1/ARPC2/HCLS1/GMFG/COTL1/CORO1A/GPX1/ARPC1B/GRB2/AEBP1/CXCL12/ARPC3/CFL1/APP/PYCARD/ACTR2/DSTN/ARF6/SPTBN1/ELN/MAP1B/EMILIN1/LIMA1/CTTN/SFRP1/NRP1/SYNPO2/TPM1/CRYAB/HSPA1B/HSPA1A/ID1/ICAM1/APOE	40
BP	GO:1902905	positive regulation of supramolecular fiber organization	30/550	204/18670	3.59876e-13	3.50475e-11	2.28991e-11	GSN/CLU/GPR65/NCKAP1L/PLEK/PFN1/ARPC2/GMFG/CORO1A/GPX1/ARPC1B/GRB2/ARPC3/CFL1/APP/PYCARD/ACTR2/DSTN/ARF6/MAP1B/CTTN/SFRP1/NRP1/SYNPO2/TPM1/HSPA1B/HSPA1A/ID1/ICAM1/APOE	30
BP	GO:0042102	positive regulation of T cell proliferation	21/550	95/18670	3.93456e-13	3.75514e-11	2.45351e-11	NCKAP1L/CD3E/HLA-DMB/CORO1A/HLA-DPA1/PTPRC/HLA-DPB1/CCL5/AIF1/CD86/IGF2/PYCARD/IL6ST/IGFBP2/IGF1/CD81/IL1B/IL6/HES1/TGFBR2/VCAM1	21
BP	GO:0032956	regulation of actin cytoskeleton organization	39/550	343/18670	5.15748e-13	4.82578e-11	3.15303e-11	GSN/GPR65/NCKAP1L/CSF1R/PLEK/TMSB4X/PFN1/ARPC2/HCLS1/ARHGDIB/GMFG/COTL1/CORO1A/RHOG/ARPC1B/GRB2/TGFB1/CXCL12/ARPC3/CFL1/PYCARD/ACTR2/DSTN/ARF6/SPTBN1/MDK/PDGFRB/ELN/PDGFRA/LIMA1/CTTN/PAM/SFRP1/NRP1/SYNPO2/TPM1/LRP1/ID1/ICAM1	39
BP	GO:1903317	regulation of protein maturation	28/550	182/18670	7.15718e-13	6.56809e-11	4.29141e-11	C3/GSN/CLU/C1R/C1S/SERPING1/CD59/CFP/C5AR1/CST7/VSIG4/C7/CFH/CFI/GAS1/A2M/C1QA/CTSZ/CD81/C1QB/IL1B/TMEM59/SPON1/PROS1/MMP14/SERPINE2/SOX4/THBS1	28
BP	GO:0070371	ERK1 and ERK2 cascade	37/550	317/18670	9.35474e-13	8.4228e-11	5.50323e-11	PLA2G2A/FBLN1/TIMP3/CSF1R/LYN/C5AR1/ARRB2/GPR183/CCL3/CD74/PTPRC/CCL5/CCL3L3/PTPN6/CCL4/TGFB1/SPRY1/APP/AKAP12/PYCARD/PDGFRB/IGF1/PDGFRA/EMILIN1/DUSP1/IL1B/MYC/GAS6/NRP1/CCL14/RAMP3/GPNMB/LRP1/JUN/ERRFI1/ICAM1/APOE	37
BP	GO:0031099	regeneration	29/550	198/18670	9.94029e-13	8.78427e-11	5.7394e-11	GSN/NNMT/IL10/C5AR1/LCP1/GPX1/TGFB1/CXCL12/APOD/THY1/MDK/IGF1/MAP1B/CD81/PRRX1/LAMB2/SPP1/PTPRS/GAS6/POSTN/MATN2/GJA1/TGFBR2/PTN/AXL/NR4A3/LRP1/TNC/JUN	29
BP	GO:0006909	phagocytosis	40/550	369/18670	1.2108e-12	1.03262e-10	6.74686e-11	C3/GSN/CD3G/NCKAP1L/IL2RG/FCGR2A/LYN/SLC11A1/FCGR3A/ARPC2/MSR1/TRBC2/ITGB2/CLEC7A/CYBA/CORO1A/PTPRC/CD14/FCN1/FCER1G/AIF1/TYROBP/TRBC1/ARPC1B/GRB2/CDC42SE2/TGFB1/ARPC3/SRPX/MFGE8/PYCARD/ACTR2/ITGB1/IL1B/SPON2/GAS6/AXL/LRP1/PECAM1/THBS1	40
BP	GO:0022407	regulation of cell-cell adhesion	42/550	403/18670	1.21179e-12	1.03262e-10	6.74686e-11	CAV1/NCKAP1L/LYN/IL10/IL7R/CD3E/VSIG4/HLA-DMB/FAM49B/CD74/ITGB2/CORO1A/HLA-DPA1/PTPRC/HLA-DPB1/CCL5/AIF1/CD86/GRB2/PTPN6/TGFB1/CXCL12/THY1/IGF2/PYCARD/IL6ST/IGFBP2/MDK/IGF1/PLPP3/CD81/IL1B/SERPINE2/IL6/SNAI2/HES1/TGFBR2/GPNMB/NR4A3/VCAM1/VEGFA/ICAM1	42
BP	GO:0032970	regulation of actin filament-based process	41/550	388/18670	1.4474e-12	1.21175e-10	7.91727e-11	GSN/CAV1/GPR65/NCKAP1L/CSF1R/PLEK/TMSB4X/PFN1/ARPC2/HCLS1/ARHGDIB/GMFG/COTL1/CORO1A/RHOG/ARPC1B/GRB2/TGFB1/CXCL12/ARPC3/CFL1/PYCARD/ABRACL/ACTR2/DSTN/ARF6/SPTBN1/MDK/PDGFRB/ELN/PDGFRA/LIMA1/CTTN/PAM/SFRP1/NRP1/SYNPO2/TPM1/LRP1/ID1/ICAM1	41
BP	GO:0030199	collagen fibril organization	16/550	54/18670	1.94304e-12	1.59865e-10	1.04452e-10	COL1A2/LUM/COL3A1/COL1A1/AEBP1/TNXB/SERPINH1/COL14A1/COL5A2/SFRP2/COL5A1/EMILIN1/DPT/COL12A1/DDR2/LOX	16
BP	GO:1903555	regulation of tumor necrosis factor superfamily cytokine production	26/550	163/18670	2.03823e-12	1.64855e-10	1.07712e-10	CLU/HSPB1/IL10/ARRB2/CCL3/CD2/CLEC7A/CYBB/CYBA/PTPRC/CD14/FCER1G/TYROBP/CD86/PTPN6/APP/AKAP12/PYCARD/IGF1/CD34/SPON2/GAS6/AXL/GPNMB/ERRFI1/THBS1	26
BP	GO:0002683	negative regulation of immune system process	45/550	463/18670	2.13292e-12	1.69638e-10	1.10837e-10	COL3A1/SERPING1/CD59/LYN/IL10/IL7R/ARRB2/CST7/SAMSN1/VSIG4/CD84/SAMHD1/CCL3/CD68/MAFB/CD74/MNDA/PTPRC/CD14/GPX1/LST1/FCER1G/TYROBP/CD86/PTPN6/TGFB1/CXCL12/APOD/THY1/FBN1/ID2/NBL1/MDK/A2M/EMILIN1/DUSP1/MYC/IL33/PTPRS/SFRP1/HTRA1/HES1/AXL/GPNMB/THBS1	45
BP	GO:0070665	positive regulation of leukocyte proliferation	24/550	139/18670	2.50759e-12	1.96167e-10	1.2817e-10	NCKAP1L/LYN/CD3E/GPR183/HLA-DMB/CD74/CORO1A/HLA-DPA1/PTPRC/HLA-DPB1/CCL5/AIF1/CD86/IGF2/PYCARD/IL6ST/IGFBP2/IGF1/CD81/IL1B/IL6/HES1/TGFBR2/VCAM1	24
BP	GO:0070613	regulation of protein processing	27/550	180/18670	3.4272e-12	2.63784e-10	1.72349e-10	C3/GSN/CLU/C1R/C1S/SERPING1/CD59/CFP/C5AR1/CST7/VSIG4/C7/CFH/CFI/GAS1/A2M/C1QA/CTSZ/CD81/C1QB/IL1B/TMEM59/SPON1/PROS1/MMP14/SERPINE2/THBS1	27
BP	GO:0070372	regulation of ERK1 and ERK2 cascade	35/550	300/18670	3.972e-12	3.00863e-10	1.96576e-10	PLA2G2A/FBLN1/TIMP3/CSF1R/LYN/C5AR1/ARRB2/GPR183/CCL3/CD74/PTPRC/CCL5/CCL3L3/PTPN6/CCL4/TGFB1/SPRY1/APP/AKAP12/PYCARD/PDGFRB/PDGFRA/EMILIN1/DUSP1/IL1B/GAS6/NRP1/CCL14/RAMP3/GPNMB/LRP1/JUN/ERRFI1/ICAM1/APOE	35
BP	GO:0071706	tumor necrosis factor superfamily cytokine production	26/550	168/18670	4.16432e-12	3.08699e-10	2.01695e-10	CLU/HSPB1/IL10/ARRB2/CCL3/CD2/CLEC7A/CYBB/CYBA/PTPRC/CD14/FCER1G/TYROBP/CD86/PTPN6/APP/AKAP12/PYCARD/IGF1/CD34/SPON2/GAS6/AXL/GPNMB/ERRFI1/THBS1	26
BP	GO:0050671	positive regulation of lymphocyte proliferation	23/550	130/18670	4.25598e-12	3.08699e-10	2.01695e-10	NCKAP1L/CD3E/GPR183/HLA-DMB/CD74/CORO1A/HLA-DPA1/PTPRC/HLA-DPB1/CCL5/AIF1/CD86/IGF2/PYCARD/IL6ST/IGFBP2/IGF1/CD81/IL1B/IL6/HES1/TGFBR2/VCAM1	23
BP	GO:0150076	neuroinflammatory response	18/550	75/18670	4.26952e-12	3.08699e-10	2.01695e-10	CLU/C5AR1/CST7/CCL3/ITGB2/PTPRC/AIF1/TYROBP/NUPR1/APP/IGF1/C1QA/IL1B/IL33/IL6/LRP1/JUN/CTSC	18
BP	GO:0032946	positive regulation of mononuclear cell proliferation	23/550	131/18670	5.02258e-12	3.57728e-10	2.3373e-10	NCKAP1L/CD3E/GPR183/HLA-DMB/CD74/CORO1A/HLA-DPA1/PTPRC/HLA-DPB1/CCL5/AIF1/CD86/IGF2/PYCARD/IL6ST/IGFBP2/IGF1/CD81/IL1B/IL6/HES1/TGFBR2/VCAM1	23
BP	GO:0002690	positive regulation of leukocyte chemotaxis	19/550	87/18670	6.57223e-12	4.56752e-10	2.98429e-10	NCKAP1L/RAC2/C5AR1/CCL3/GPSM3/CD74/CCL5/AIF1/CXCL8/CCL4/RARRES2/CXCL12/MDK/GAS6/IL6/CXCL14/PTN/VEGFA/THBS1	19
BP	GO:0061900	glial cell activation	16/550	58/18670	6.60434e-12	4.56752e-10	2.98429e-10	CLU/C5AR1/CST7/CCL3/ITGB2/PTPRC/AIF1/TYROBP/APP/C1QA/IL1B/IL33/IL6/LRP1/JUN/CTSC	16
BP	GO:0032680	regulation of tumor necrosis factor production	25/550	160/18670	8.70958e-12	5.93744e-10	3.87936e-10	CLU/HSPB1/IL10/ARRB2/CCL3/CD2/CLEC7A/CYBB/CYBA/PTPRC/CD14/FCER1G/TYROBP/PTPN6/APP/AKAP12/PYCARD/IGF1/CD34/SPON2/GAS6/AXL/GPNMB/ERRFI1/THBS1	25
BP	GO:0016049	cell growth	45/550	484/18670	9.77047e-12	6.56686e-10	4.29061e-10	IGFBP7/IGFBP4/CXCL16/CXCR4/CYBA/S100A8/S100A9/TGFB1/CXCL12/ZEB2/IGFBP5/APP/BTG1/MEG3/ITGB1/SFRP2/IGF1/MAP1B/FBLN5/LAMB2/LTBP4/CTTN/SPP1/SLIT3/FHL1/PTPRS/SFRP1/MMP14/SERPINE2/NRP1/POSTN/CRABP2/CRYAB/GJA1/PI16/TGFBR2/HSPA1B/SORBS2/IGFBP3/HYAL2/SEMA3C/LRP1/HSPA1A/VEGFA/APOE	45
BP	GO:0050678	regulation of epithelial cell proliferation	39/550	378/18670	1.08557e-11	7.19491e-10	4.70096e-10	SPARC/CAV1/NFIB/JAML/IL10/C5AR1/CYBA/GPX1/CCL5/SERPINF1/NUPR1/TGFB1/CXCL12/NR4A1/FGF7/LAMC1/SFRP2/MDK/IGF1/NR2F2/MYC/SFRP1/HTRA1/CDKN1C/CAV2/EGFL7/NRP1/SNAI2/HES1/FGFR1/GJA1/PTN/NR4A3/JUN/VEGFA/ERRFI1/ID1/THBS1/APOE	39
BP	GO:0032640	tumor necrosis factor production	25/550	163/18670	1.32619e-11	8.66931e-10	5.66429e-10	CLU/HSPB1/IL10/ARRB2/CCL3/CD2/CLEC7A/CYBB/CYBA/PTPRC/CD14/FCER1G/TYROBP/PTPN6/APP/AKAP12/PYCARD/IGF1/CD34/SPON2/GAS6/AXL/GPNMB/ERRFI1/THBS1	25
BP	GO:0002526	acute inflammatory response	29/550	220/18670	1.44566e-11	9.32257e-10	6.09111e-10	C3/CLU/C1R/C1S/SERPING1/CD59/CFP/C5AR1/VSIG4/SERPINA1/S100A8/FCER1G/CD163/NUPR1/C7/CFH/IL6ST/CFI/A2M/C1QA/CD81/C1QB/IL1B/HP/PROS1/IL6/PRCP/VCAM1/ICAM1	29
BP	GO:0045765	regulation of angiogenesis	39/550	383/18670	1.62436e-11	1.03353e-09	6.75279e-10	DCN/C3/SPARC/HSPB1/PRKCB/IL10/C5AR1/ITGB2/CXCR4/CYBB/CXCL8/SERPINF1/HSPG2/BTG1/THBS2/ITGB1/SFRP2/MDK/RAMP2/CD34/COL4A2/HSPB6/AQP1/EMILIN1/IL1B/SFRP1/SMOC2/EMP2/NRP1/IL6/ANGPTL4/ADAMTS9/PTGIS/TGFBR2/PTN/GPNMB/VEGFA/ID1/THBS1	39
BP	GO:1903034	regulation of response to wounding	26/550	179/18670	1.82724e-11	1.14732e-09	7.49626e-10	SERPING1/CAV1/LYN/PLEK/IL10/CXCR4/CLEC7A/FCER1G/TFPI/MDK/CD34/PDGFRA/PLPP3/PLAT/SPP1/PTPRS/SMOC2/PROS1/SERPINE2/MYLK/GJA1/TGFBR2/PTN/LRP1/THBS1/APOE	26
BP	GO:0061448	connective tissue development	32/550	273/18670	2.98928e-11	1.84413e-09	1.2049e-09	LUM/MGP/COL1A1/COL6A2/COL6A1/NFIB/TIMP1/COL6A3/TGFB1/SERPINH1/COL14A1/ID2/EFEMP1/SFRP2/MDK/PDGFRB/CD34/ACTA2/COL5A1/EGR1/CTSK/PRRX1/COL12A1/LTBP3/SNAI2/MATN2/FGFR1/LOX/ARID5B/TGFBR2/ID4/HYAL2	32
BP	GO:0006959	humoral immune response	37/550	356/18670	3.01429e-11	1.84413e-09	1.2049e-09	PLA2G2A/C3/CLU/C1R/C1S/SERPING1/CD59/CFP/RNASE6/SLC11A1/C5AR1/VSIG4/GPR183/TRBC2/HLA-DQB1/PTPRC/FCN1/S100A8/S100A9/LYZ/CXCL8/TRBC1/PTPN6/C7/RARRES2/CFH/CFI/A2M/SLPI/C1QA/CD81/C1QB/IL1B/SPON2/PROS1/IL6/CFD	37
BP	GO:0042116	macrophage activation	19/550	95/18670	3.40359e-11	2.05594e-09	1.3433e-09	CLU/IL10/SLC11A1/C5AR1/CST7/VSIG4/CCL3/CD74/ITGB2/PTPRC/AIF1/TYROBP/APP/C1QA/IL33/IL6/JUN/THBS1/CTSC	19
BP	GO:0034341	response to interferon-gamma	27/550	199/18670	3.75207e-11	2.23811e-09	1.46232e-09	GSN/IFITM3/IFITM2/CXCL16/SLC11A1/STXBP2/CCL3/IFI30/HLA-DQA1/HLA-DQB1/HLA-DPA1/HLA-DRA/HLA-DPB1/CCL5/AIF1/CCL3L3/MT2A/HLA-DRB1/CCL4/HLA-DQA2/HLA-DRB5/ACTR2/IFITM1/SOCS3/CCL14/VCAM1/ICAM1	27
BP	GO:0052547	regulation of peptidase activity	42/550	452/18670	5.0364e-11	2.96712e-09	1.93864e-09	FBLN1/C3/GSN/TIMP3/SERPING1/CAV1/LYN/ARRB2/CST7/SERPINA1/CSTA/CLEC7A/GPX1/S100A8/S100A9/PCOLCE/TIMP1/COL6A3/SERPINF1/RARRES1/APP/TFPI/SERPINH1/PYCARD/SFRP2/A2M/SLPI/CTSD/AQP1/TIMP2/RCN3/MYC/PROS1/SERPINE2/GAS6/LXN/CRYAB/CRIM1/PI16/TFPI2/VEGFA/THBS1	42
BP	GO:0045861	negative regulation of proteolysis	37/550	363/18670	5.31551e-11	3.09336e-09	2.02112e-09	C3/TIMP3/SERPING1/CD59/IL10/ARRB2/CST7/VSIG4/SERPINA1/CSTA/GPX1/TIMP1/COL6A3/SERPINF1/RARRES1/APP/TFPI/SERPINH1/SFRP2/GAS1/A2M/SLPI/CTSZ/AQP1/TIMP2/PLAT/TMEM59/PROS1/SERPINE2/GAS6/LXN/CRYAB/CRIM1/PI16/TFPI2/VEGFA/THBS1	37
BP	GO:0030260	entry into host cell	22/550	134/18670	5.77544e-11	3.2047e-09	2.09386e-09	GSN/IFITM3/CAV1/IFITM2/CD74/CXCR4/VAMP8/FCN1/CXCL8/CD86/GRB2/CTSB/ITGB1/IFITM1/CD81/CAV2/GAS6/AXL/HSPA1B/HYAL2/HSPA1A/ICAM1	22
BP	GO:0044409	entry into host	22/550	134/18670	5.77544e-11	3.2047e-09	2.09386e-09	GSN/IFITM3/CAV1/IFITM2/CD74/CXCR4/VAMP8/FCN1/CXCL8/CD86/GRB2/CTSB/ITGB1/IFITM1/CD81/CAV2/GAS6/AXL/HSPA1B/HYAL2/HSPA1A/ICAM1	22
BP	GO:0051806	entry into cell of other organism involved in symbiotic interaction	22/550	134/18670	5.77544e-11	3.2047e-09	2.09386e-09	GSN/IFITM3/CAV1/IFITM2/CD74/CXCR4/VAMP8/FCN1/CXCL8/CD86/GRB2/CTSB/ITGB1/IFITM1/CD81/CAV2/GAS6/AXL/HSPA1B/HYAL2/HSPA1A/ICAM1	22
BP	GO:0051828	entry into other organism involved in symbiotic interaction	22/550	134/18670	5.77544e-11	3.2047e-09	2.09386e-09	GSN/IFITM3/CAV1/IFITM2/CD74/CXCR4/VAMP8/FCN1/CXCL8/CD86/GRB2/CTSB/ITGB1/IFITM1/CD81/CAV2/GAS6/AXL/HSPA1B/HYAL2/HSPA1A/ICAM1	22
BP	GO:0001774	microglial cell activation	14/550	48/18670	6.0425e-11	3.27668e-09	2.1409e-09	CLU/C5AR1/CST7/CCL3/ITGB2/PTPRC/AIF1/TYROBP/APP/C1QA/IL33/IL6/JUN/CTSC	14
BP	GO:0002269	leukocyte activation involved in inflammatory response	14/550	48/18670	6.0425e-11	3.27668e-09	2.1409e-09	CLU/C5AR1/CST7/CCL3/ITGB2/PTPRC/AIF1/TYROBP/APP/C1QA/IL33/IL6/JUN/CTSC	14
BP	GO:1901342	regulation of vasculature development	40/550	422/18670	8.09212e-11	4.33883e-09	2.83487e-09	DCN/C3/SPARC/HSPB1/PRKCB/IL10/C5AR1/ITGB2/CXCR4/CYBB/CXCL8/SERPINF1/HSPG2/BTG1/THBS2/ITGB1/SFRP2/MDK/RAMP2/CD34/COL4A2/HSPB6/AQP1/EGR1/EMILIN1/IL1B/SFRP1/SMOC2/EMP2/NRP1/IL6/ANGPTL4/ADAMTS9/PTGIS/TGFBR2/PTN/GPNMB/VEGFA/ID1/THBS1	40
BP	GO:0032602	chemokine production	18/550	89/18670	9.23306e-11	4.89557e-09	3.19863e-09	CSF1R/IL10/CD74/CLEC7A/S100A8/S100A9/AIF1/APOD/APP/PYCARD/EGR1/ACKR1/IL1B/IL33/POSTN/IL6/SNAI2/LRP1	18
BP	GO:0071674	mononuclear cell migration	18/550	90/18670	1.12302e-10	5.88908e-09	3.84776e-09	JAML/LYN/C5AR1/CCL3/CCL5/AIF1/CCL3L3/CCL4/RARRES2/TGFB1/CXCL12/NBL1/MDK/DUSP1/IL6/CCL14/PECAM1/THBS1	18
BP	GO:0002504	antigen processing and presentation of peptide or polysaccharide antigen via MHC class II	19/550	102/18670	1.24998e-10	6.48361e-09	4.23621e-09	HLA-DMB/IFI30/HLA-DMA/HLA-DQA1/AP1S2/CD74/HLA-DQB1/CTSS/HLA-DPA1/HLA-DRA/HLA-DPB1/FCER1G/HLA-DRB1/HLA-DQA2/HLA-DRB5/PYCARD/CTSD/CTSL/THBS1	19
BP	GO:0070482	response to oxygen levels	38/550	394/18670	1.47535e-10	7.57028e-09	4.94621e-09	COL1A1/CAV1/UBA52/UCP2/CXCR4/CYBB/CYBA/TGFB1/CXCL12/MMP2/LMNA/RAMP2/PDGFRB/CD34/SOD3/AQP1/EGR1/PDLIM1/EPAS1/PLAT/MYC/PAM/SFRP1/MMP14/POSTN/CRYAB/ANGPTL4/NDRG1/PTGIS/HSP90B1/TGFBR2/PTN/VCAM1/APOLD1/VEGFA/ICAM1/THBS1/NR4A2	38
BP	GO:0001666	response to hypoxia	36/550	359/18670	1.54318e-10	7.8341e-09	5.11859e-09	CAV1/UBA52/UCP2/CXCR4/CYBB/CYBA/TGFB1/CXCL12/MMP2/LMNA/RAMP2/CD34/SOD3/AQP1/EGR1/PDLIM1/EPAS1/PLAT/MYC/PAM/SFRP1/MMP14/POSTN/CRYAB/ANGPTL4/NDRG1/PTGIS/HSP90B1/TGFBR2/PTN/VCAM1/APOLD1/VEGFA/ICAM1/THBS1/NR4A2	36
BP	GO:0072376	protein activation cascade	26/550	198/18670	1.80954e-10	9.08962e-09	5.93891e-09	FBLN1/C3/CLU/C1R/C1S/SERPING1/CD59/CFP/C5AR1/VSIG4/TRBC2/FCN1/TRBC1/C7/CFH/TFPI/CFI/A2M/C1QA/CD81/C1QB/VWF/IL1B/PROS1/PRCP/CFD	26
BP	GO:0110053	regulation of actin filament organization	30/550	261/18670	2.03298e-10	1.01056e-08	6.60271e-09	GSN/GPR65/NCKAP1L/PLEK/TMSB4X/PFN1/ARPC2/HCLS1/GMFG/COTL1/CORO1A/ARPC1B/GRB2/CXCL12/ARPC3/CFL1/PYCARD/ACTR2/DSTN/ARF6/SPTBN1/ELN/LIMA1/CTTN/SFRP1/NRP1/SYNPO2/TPM1/ID1/ICAM1	30
BP	GO:0016485	protein processing	34/550	328/18670	2.0883e-10	1.02736e-08	6.71247e-09	C3/GSN/CLU/C1R/C1S/SERPING1/CD59/CFP/C5AR1/CST7/VSIG4/CTSS/SRGN/AEBP1/C7/CFH/PYCARD/CFI/GAS1/A2M/C1QA/CTSZ/CPE/CD81/C1QB/IL1B/PLAT/CPXM1/TMEM59/SPON1/PROS1/MMP14/SERPINE2/THBS1	34
BP	GO:0010466	negative regulation of peptidase activity	30/550	262/18670	2.23365e-10	1.08765e-08	7.10642e-09	C3/TIMP3/SERPING1/ARRB2/CST7/SERPINA1/CSTA/GPX1/TIMP1/COL6A3/SERPINF1/RARRES1/APP/TFPI/SERPINH1/SFRP2/A2M/SLPI/AQP1/TIMP2/PROS1/SERPINE2/GAS6/LXN/CRYAB/CRIM1/PI16/TFPI2/VEGFA/THBS1	30
BP	GO:0051271	negative regulation of cellular component movement	37/550	384/18670	2.66546e-10	1.28481e-08	8.39458e-09	DCN/COL3A1/FBLN1/ARHGDIB/CD74/AIF1/TIMP1/SERPINF1/TGFB1/CXCL12/APOD/THY1/RAP2B/IGFBP5/NBL1/SFRP2/NR2F2/EMILIN1/PODN/IFITM1/DUSP1/IL33/DPYSL3/SFRP1/NRP1/CLIC4/TPM1/ADAMTS9/ACTN1/PTN/IGFBP3/HYAL2/SEMA3C/LRP1/HAS1/THBS1/APOE	37
BP	GO:0002697	regulation of immune effector process	41/550	458/18670	2.70365e-10	1.29018e-08	8.42971e-09	C3/CLU/C1R/C1S/SERPING1/CD59/CFP/RAC2/LYN/IL10/IL7R/C5AR1/ARRB2/STXBP2/VSIG4/CD84/HLA-DMB/FAM49B/CD74/ITGB2/VAMP8/PTPRC/FCER1G/CD86/PTPN6/C7/TGFB1/CFH/PYCARD/CFI/A2M/C1QA/CD81/C1QB/IL1B/SPON2/IL33/HTRA1/PROS1/IL6/NR4A3	41
BP	GO:0010951	negative regulation of endopeptidase activity	29/550	250/18670	3.28818e-10	1.55358e-08	1.01507e-08	C3/TIMP3/SERPING1/ARRB2/CST7/SERPINA1/CSTA/GPX1/TIMP1/COL6A3/SERPINF1/RARRES1/APP/TFPI/SERPINH1/SFRP2/A2M/SLPI/AQP1/TIMP2/PROS1/SERPINE2/GAS6/LXN/CRYAB/CRIM1/TFPI2/VEGFA/THBS1	29
BP	GO:0036293	response to decreased oxygen levels	36/550	370/18670	3.57639e-10	1.67319e-08	1.09322e-08	CAV1/UBA52/UCP2/CXCR4/CYBB/CYBA/TGFB1/CXCL12/MMP2/LMNA/RAMP2/CD34/SOD3/AQP1/EGR1/PDLIM1/EPAS1/PLAT/MYC/PAM/SFRP1/MMP14/POSTN/CRYAB/ANGPTL4/NDRG1/PTGIS/HSP90B1/TGFBR2/PTN/VCAM1/APOLD1/VEGFA/ICAM1/THBS1/NR4A2	36
BP	GO:0046718	viral entry into host cell	20/550	121/18670	3.82154e-10	1.77052e-08	1.15681e-08	GSN/IFITM3/CAV1/IFITM2/CD74/CXCR4/VAMP8/FCN1/CD86/CTSB/ITGB1/IFITM1/CD81/CAV2/GAS6/AXL/HSPA1B/HYAL2/HSPA1A/ICAM1	20
BP	GO:0071621	granulocyte chemotaxis	20/550	123/18670	5.16756e-10	2.37111e-08	1.54922e-08	JAML/NCKAP1L/RAC2/C5AR1/CCL3/CD74/ITGB2/S100A8/CCL5/FCER1G/S100A9/CXCL8/CCL3L3/CCL4/RARRES2/CKLF/MDK/IL1B/CCL14/THBS1	20
BP	GO:0071559	response to transforming growth factor beta	29/550	255/18670	5.26834e-10	2.39434e-08	1.56439e-08	COL1A2/COL3A1/COL1A1/CAV1/UBA52/ARRB2/TGFB1/FBN1/COL4A2/EMILIN1/LTBP4/ASPN/MXRA5/CLDN5/SFRP1/HTRA1/CDKN1C/CAV2/LTBP3/POSTN/LTBP1/LOX/CILP/TGFBR2/HYAL2/HSPA1A/JUN/ID1/THBS1	29
BP	GO:0008064	regulation of actin polymerization or depolymerization	24/550	179/18670	5.9286e-10	2.66899e-08	1.74384e-08	GSN/NCKAP1L/PLEK/TMSB4X/PFN1/ARPC2/HCLS1/GMFG/COTL1/CORO1A/ARPC1B/GRB2/CXCL12/ARPC3/CFL1/PYCARD/ACTR2/DSTN/ARF6/SPTBN1/ELN/LIMA1/CTTN/ICAM1	24
BP	GO:0001649	osteoblast differentiation	27/550	225/18670	6.31976e-10	2.7924e-08	1.82448e-08	COL1A1/COL6A1/CCL3/IGFBP5/IGF2/ID2/IL6ST/CTHRC1/SFRP2/IGF1/IFITM1/MRC2/ID3/SPP1/SFRP1/DDR2/IL6/SNAI2/RRBP1/LOX/JUNB/GJA1/ID4/IGFBP3/GPNMB/TNC/ID1	27
BP	GO:0007160	cell-matrix adhesion	27/550	225/18670	6.31976e-10	2.7924e-08	1.82448e-08	COL3A1/CD3E/ITGB2/CD63/APOD/THY1/ITGB1/CD34/EMILIN1/FBLN5/BCAM/CTTN/SFRP1/DDR2/MMP14/EMP2/NRP1/POSTN/NID1/SGCE/ADAMTS9/ACTN1/LRP1/VCAM1/VEGFA/PECAM1/THBS1	27
BP	GO:1903557	positive regulation of tumor necrosis factor superfamily cytokine production	17/550	88/18670	6.55576e-10	2.8701e-08	1.87525e-08	CLU/HSPB1/CCL3/CD2/CLEC7A/CYBB/CYBA/PTPRC/CD14/FCER1G/TYROBP/CD86/APP/AKAP12/PYCARD/SPON2/THBS1	17
BP	GO:0030832	regulation of actin filament length	24/550	180/18670	6.65549e-10	2.88727e-08	1.88647e-08	GSN/NCKAP1L/PLEK/TMSB4X/PFN1/ARPC2/HCLS1/GMFG/COTL1/CORO1A/ARPC1B/GRB2/CXCL12/ARPC3/CFL1/PYCARD/ACTR2/DSTN/ARF6/SPTBN1/ELN/LIMA1/CTTN/ICAM1	24
BP	GO:0051604	protein maturation	37/550	397/18670	6.7951e-10	2.92128e-08	1.90869e-08	C3/GSN/CLU/C1R/C1S/SERPING1/CD59/CFP/C5AR1/CST7/VSIG4/CTSS/SRGN/AEBP1/C7/CFH/SERPINH1/PYCARD/CFI/GAS1/A2M/C1QA/CTSZ/CPE/CD81/C1QB/IL1B/PLAT/CPXM1/TMEM59/SPON1/PROS1/MMP14/SERPINE2/SOX4/PRDX4/THBS1	37
BP	GO:0051495	positive regulation of cytoskeleton organization	27/550	226/18670	6.98276e-10	2.97091e-08	1.94111e-08	GSN/GPR65/NCKAP1L/PLEK/PFN1/ARPC2/HCLS1/GMFG/CORO1A/ARPC1B/GRB2/ARPC3/CFL1/PYCARD/ACTR2/DSTN/ARF6/MAP1B/CTTN/SFRP1/NRP1/SYNPO2/TPM1/HSPA1B/HSPA1A/ID1/ICAM1	27
BP	GO:0001558	regulation of cell growth	38/550	416/18670	7.03505e-10	2.97091e-08	1.94111e-08	IGFBP7/IGFBP4/CXCL16/CXCR4/CYBA/S100A8/S100A9/TGFB1/CXCL12/IGFBP5/BTG1/MEG3/SFRP2/IGF1/MAP1B/FBLN5/LTBP4/CTTN/SPP1/SLIT3/FHL1/PTPRS/SFRP1/MMP14/SERPINE2/NRP1/CRABP2/CRYAB/GJA1/PI16/HSPA1B/IGFBP3/HYAL2/SEMA3C/LRP1/HSPA1A/VEGFA/APOE	38
BP	GO:0042108	positive regulation of cytokine biosynthetic process	15/550	67/18670	7.61018e-10	3.1856e-08	2.08138e-08	HSPB1/CD3E/CD74/LTB/CLEC7A/CYBB/PTPRC/TYROBP/CD86/APP/AKAP12/EGR1/IL1B/IL6/THBS1	15
BP	GO:0045807	positive regulation of endocytosis	22/550	153/18670	8.04828e-10	3.31089e-08	2.16325e-08	C3/CLU/NCKAP1L/IL2RG/SLC11A1/ARRB2/CLEC7A/CYBA/PTPRC/CD14/FCER1G/CD63/MFGE8/PYCARD/IL1B/CD151/GAS6/SFRP4/AXL/LRP1/VEGFA/APOE	22
BP	GO:0050729	positive regulation of inflammatory response	22/550	153/18670	8.04828e-10	3.31089e-08	2.16325e-08	PLA2G2A/C3/CCL3/GPSM3/CLEC7A/VAMP8/S100A8/FCER1G/S100A9/CCL3L3/NUPR1/IL6ST/FABP4/MDK/CD81/IL1B/IL33/IL6/CCL14/HYAL2/MGST2/CTSC	22
BP	GO:0002495	antigen processing and presentation of peptide antigen via MHC class II	18/550	101/18670	8.18774e-10	3.33948e-08	2.18192e-08	HLA-DMB/IFI30/HLA-DMA/HLA-DQA1/AP1S2/CD74/HLA-DQB1/CTSS/HLA-DPA1/HLA-DRA/HLA-DPB1/FCER1G/HLA-DRB1/HLA-DQA2/HLA-DRB5/PYCARD/CTSD/CTSL	18
BP	GO:0097530	granulocyte migration	21/550	141/18670	1.01309e-09	4.09699e-08	2.67686e-08	JAML/NCKAP1L/RAC2/C5AR1/CCL3/CD74/ITGB2/S100A8/CCL5/FCER1G/S100A9/CXCL8/CCL3L3/CCL4/RARRES2/CKLF/MDK/IL1B/CCL14/PECAM1/THBS1	21
BP	GO:2000146	negative regulation of cell motility	34/550	349/18670	1.08051e-09	4.33294e-08	2.83102e-08	DCN/COL3A1/FBLN1/ARHGDIB/CD74/AIF1/TIMP1/SERPINF1/TGFB1/CXCL12/APOD/THY1/RAP2B/IGFBP5/NBL1/SFRP2/NR2F2/EMILIN1/PODN/IFITM1/DUSP1/IL33/DPYSL3/SFRP1/CLIC4/TPM1/ADAMTS9/PTN/IGFBP3/HYAL2/LRP1/HAS1/THBS1/APOE	34
BP	GO:0070374	positive regulation of ERK1 and ERK2 cascade	26/550	215/18670	1.11276e-09	4.42509e-08	2.89123e-08	PLA2G2A/CSF1R/C5AR1/ARRB2/GPR183/CCL3/CD74/PTPRC/CCL5/CCL3L3/CCL4/TGFB1/APP/AKAP12/PYCARD/PDGFRB/PDGFRA/GAS6/NRP1/CCL14/RAMP3/GPNMB/LRP1/JUN/ICAM1/APOE	26
BP	GO:0022617	extracellular matrix disassembly	16/550	80/18670	1.22303e-09	4.82338e-08	3.15146e-08	LCP1/CTSS/TIMP1/TGFB1/MMP2/LAMC1/A2M/TIMP2/CTSK/ADAMTS4/HTRA1/DDR2/MMP14/IL6/LRP1/CTSL	16
BP	GO:0030336	negative regulation of cell migration	33/550	334/18670	1.33484e-09	5.1659e-08	3.37526e-08	DCN/COL3A1/ARHGDIB/CD74/AIF1/TIMP1/SERPINF1/TGFB1/CXCL12/APOD/THY1/RAP2B/IGFBP5/NBL1/SFRP2/NR2F2/EMILIN1/PODN/IFITM1/DUSP1/IL33/DPYSL3/SFRP1/CLIC4/TPM1/ADAMTS9/PTN/IGFBP3/HYAL2/LRP1/HAS1/THBS1/APOE	33
BP	GO:0030593	neutrophil chemotaxis	18/550	104/18670	1.34232e-09	5.1659e-08	3.37526e-08	JAML/NCKAP1L/RAC2/C5AR1/CCL3/CD74/ITGB2/S100A8/CCL5/FCER1G/S100A9/CXCL8/CCL3L3/CCL4/CKLF/MDK/IL1B/CCL14	18
BP	GO:0032535	regulation of cellular component size	35/550	370/18670	1.34236e-09	5.1659e-08	3.37526e-08	GSN/NCKAP1L/PLEK/TMSB4X/IL7R/PFN1/ARPC2/HCLS1/GMFG/COTL1/CORO1A/ARPC1B/GRB2/CXCL12/ARPC3/CFL1/PYCARD/ACTR2/DSTN/ARF6/SPTBN1/ELN/AQP1/MAP1B/LIMA1/CTTN/SPP1/PTPRS/NRP1/CRABP2/SEMA3C/LRP1/VEGFA/ICAM1/APOE	35
BP	GO:0071560	cellular response to transforming growth factor beta stimulus	28/550	249/18670	1.35911e-09	5.18854e-08	3.39005e-08	COL1A2/COL3A1/COL1A1/CAV1/UBA52/ARRB2/TGFB1/FBN1/COL4A2/EMILIN1/LTBP4/ASPN/CLDN5/SFRP1/HTRA1/CDKN1C/CAV2/LTBP3/POSTN/LTBP1/LOX/CILP/TGFBR2/HYAL2/HSPA1A/JUN/ID1/THBS1	28
BP	GO:0007596	blood coagulation	33/550	336/18670	1.55421e-09	5.88625e-08	3.84592e-08	COL1A2/COL3A1/COL1A1/FBLN1/SERPING1/CAV1/CD59/HSPB1/PRKCB/LYN/PLEK/ARRB2/SERPINA1/FCER1G/PTPN6/MYL9/RAP2B/TFPI/CD34/A2M/PDGFRA/EHD2/VWF/PLAT/PROS1/SERPINE2/GAS6/IL6/TFPI2/AXL/PRCP/THBS1/APOE	33
BP	GO:1990266	neutrophil migration	19/550	118/18670	1.66227e-09	6.24596e-08	4.08094e-08	JAML/NCKAP1L/RAC2/C5AR1/CCL3/CD74/ITGB2/S100A8/CCL5/FCER1G/S100A9/CXCL8/CCL3L3/CCL4/CKLF/MDK/IL1B/CCL14/PECAM1	19
BP	GO:0045766	positive regulation of angiogenesis	25/550	204/18670	1.76412e-09	6.57684e-08	4.29713e-08	C3/HSPB1/PRKCB/IL10/C5AR1/ITGB2/CXCR4/CYBB/CXCL8/BTG1/ITGB1/SFRP2/MDK/RAMP2/CD34/HSPB6/AQP1/IL1B/SMOC2/NRP1/ANGPTL4/PTGIS/TGFBR2/VEGFA/THBS1	25
BP	GO:0032642	regulation of chemokine production	16/550	82/18670	1.79325e-09	6.63363e-08	4.33423e-08	CSF1R/IL10/CD74/CLEC7A/AIF1/APOD/APP/PYCARD/EGR1/ACKR1/IL1B/IL33/POSTN/IL6/SNAI2/LRP1	16
BP	GO:0048608	reproductive structure development	38/550	431/18670	1.90679e-09	6.95936e-08	4.54705e-08	DCN/IL10/ARRB2/STK4/PRDM1/GRB2/SERPINF1/NUPR1/IGF2/CTSB/ADAMTS1/SFRP2/PDGFRB/PDGFRA/NR2F2/EPAS1/SOCS3/SPP1/SLIT3/SFRP1/HTRA1/CDKN1C/MMP14/SERPINE2/HES1/ARID5B/PRDX4/JUNB/PTGIS/GJA1/YBX3/PTN/AXL/ID4/MGST1/TNC/VEGFA/ICAM1	38
BP	GO:0007568	aging	32/550	321/18670	1.91047e-09	6.95936e-08	4.54705e-08	DCN/GSN/SERPING1/IL10/CD68/ITGB2/GRB2/TIMP1/HMGA1/SERPINF1/TGFB1/APOD/LMNA/IGFBP5/APP/ID2/GPX4/IGFBP2/PDGFRB/COL4A2/C1QA/TIMP2/PRELP/CDKN1C/CRYAB/TGFBR2/HYAL2/LRP1/VCAM1/JUN/ICAM1/CTSC	32
BP	GO:0007599	hemostasis	33/550	341/18670	2.2608e-09	8.16431e-08	5.33434e-08	COL1A2/COL3A1/COL1A1/FBLN1/SERPING1/CAV1/CD59/HSPB1/PRKCB/LYN/PLEK/ARRB2/SERPINA1/FCER1G/PTPN6/MYL9/RAP2B/TFPI/CD34/A2M/PDGFRA/EHD2/VWF/PLAT/PROS1/SERPINE2/GAS6/IL6/TFPI2/AXL/PRCP/THBS1/APOE	33
BP	GO:0040013	negative regulation of locomotion	36/550	396/18670	2.27547e-09	8.16431e-08	5.33434e-08	DCN/COL3A1/FBLN1/ARHGDIB/CD74/AIF1/TIMP1/SERPINF1/TGFB1/CXCL12/APOD/THY1/RAP2B/IGFBP5/NBL1/SFRP2/NR2F2/EMILIN1/PODN/IFITM1/DUSP1/IL33/DPYSL3/SFRP1/NRP1/CLIC4/TPM1/ADAMTS9/PTN/IGFBP3/HYAL2/SEMA3C/LRP1/HAS1/THBS1/APOE	36
BP	GO:0061458	reproductive system development	38/550	434/18670	2.31327e-09	8.23801e-08	5.38249e-08	DCN/IL10/ARRB2/STK4/PRDM1/GRB2/SERPINF1/NUPR1/IGF2/CTSB/ADAMTS1/SFRP2/PDGFRB/PDGFRA/NR2F2/EPAS1/SOCS3/SPP1/SLIT3/SFRP1/HTRA1/CDKN1C/MMP14/SERPINE2/HES1/ARID5B/PRDX4/JUNB/PTGIS/GJA1/YBX3/PTN/AXL/ID4/MGST1/TNC/VEGFA/ICAM1	38
BP	GO:0050817	coagulation	33/550	342/18670	2.43445e-09	8.57141e-08	5.60033e-08	COL1A2/COL3A1/COL1A1/FBLN1/SERPING1/CAV1/CD59/HSPB1/PRKCB/LYN/PLEK/ARRB2/SERPINA1/FCER1G/PTPN6/MYL9/RAP2B/TFPI/CD34/A2M/PDGFRA/EHD2/VWF/PLAT/PROS1/SERPINE2/GAS6/IL6/TFPI2/AXL/PRCP/THBS1/APOE	33
BP	GO:0002920	regulation of humoral immune response	20/550	134/18670	2.44282e-09	8.57141e-08	5.60033e-08	C3/CLU/C1R/C1S/SERPING1/CD59/CFP/C5AR1/VSIG4/PTPRC/PTPN6/C7/CFH/CFI/A2M/C1QA/CD81/C1QB/IL1B/PROS1	20
BP	GO:0007565	female pregnancy	24/550	192/18670	2.50231e-09	8.71606e-08	5.69484e-08	IGFBP7/FBLN1/ARHGDIB/PRDM1/TIMP1/TGFB1/MMP2/IGFBP5/CTSB/IGFBP2/RAMP2/NR2F2/FOSB/IL1B/SPP1/PAM/EMP2/MAGED2/JUNB/PTGIS/GJA1/TGFBR2/PTN/VMP1	24
BP	GO:0042063	gliogenesis	30/550	290/18670	2.58753e-09	8.94761e-08	5.84613e-08	GSN/CLU/NFIB/CSF1R/LYN/C5AR1/GPR183/CCL3/CXCR4/S100A8/TGFB1/APP/ID2/IL6ST/MDK/C1QA/MXRA8/LAMB2/IL1B/IL33/MMP14/SERPINE2/SOX4/IL6/MATN2/HES1/NDRG1/PTN/ID4/LRP1	30
BP	GO:0008154	actin polymerization or depolymerization	25/550	209/18670	2.927e-09	1.00487e-07	6.56553e-08	GSN/NCKAP1L/PLEK/TMSB4X/PFN1/ARPC2/HCLS1/GMFG/COTL1/CORO1A/AIF1/ARPC1B/GRB2/CXCL12/ARPC3/CFL1/PYCARD/ACTR2/DSTN/ARF6/SPTBN1/ELN/LIMA1/CTTN/ICAM1	25
BP	GO:0090287	regulation of cellular response to growth factor stimulus	30/550	292/18670	3.04338e-09	1.03736e-07	6.77782e-08	DCN/CAV1/UBA52/PRKCB/CD63/FSTL1/TGFB1/SPRY1/FBN1/NBL1/SFRP2/EMILIN1/IL1B/LTBP4/ASPN/SFRP1/HTRA1/SMOC2/CDKN1C/CAV2/HES1/LTBP1/FGFR1/SFRP4/LOX/CHRDL1/TGFBR2/HSPA1A/VEGFA/THBS1	30
BP	GO:0048771	tissue remodeling	23/550	179/18670	3.14332e-09	1.06382e-07	6.95073e-08	CAV1/RAC2/CSF1R/TIMP1/TGFB1/MMP2/BGN/IGFBP5/CTHRC1/MDK/EPAS1/CTSK/SPP1/SFRP1/MMP14/LTBP3/IL6/GJA1/PTN/AXL/GPNMB/SEMA3C/PDK4	23
BP	GO:0019882	antigen processing and presentation	26/550	226/18670	3.26052e-09	1.09572e-07	7.15912e-08	SLC11A1/HLA-DMB/NCF1/CD68/IFI30/HLA-DMA/HLA-DQA1/AP1S2/CD74/HLA-DQB1/CYBB/CYBA/CTSS/VAMP8/HLA-DPA1/HLA-DRA/HLA-DPB1/FCER1G/HLA-DRB1/HLA-DQA2/HLA-DRB5/PYCARD/CTSD/CTSL/ICAM1/THBS1	26
BP	GO:0072001	renal system development	30/550	293/18670	3.29865e-09	1.10078e-07	7.19221e-08	DCN/SERPINF1/TGFB1/SPRY1/FBN1/ID2/NFIA/ADAMTS1/COL4A1/PDGFRB/CD34/ACTA2/PBX1/PDGFRA/EGR1/LAMB2/ID3/MYC/SFRP1/CDKN1C/NRP1/SOX4/NID1/HES1/FGFR1/ARID5B/NOTCH3/HYAL2/VEGFA/PECAM1	30
BP	GO:0085029	extracellular matrix assembly	10/550	28/18670	3.69352e-09	1.21498e-07	7.93833e-08	COL1A2/TGFB1/TNXB/MFAP4/EMILIN1/FBLN5/EFEMP2/GAS6/LOX/HAS1	10
BP	GO:0019886	antigen processing and presentation of exogenous peptide antigen via MHC class II	17/550	98/18670	3.72165e-09	1.21498e-07	7.93833e-08	HLA-DMB/IFI30/HLA-DMA/HLA-DQA1/AP1S2/CD74/HLA-DQB1/CTSS/HLA-DPA1/HLA-DRA/HLA-DPB1/FCER1G/HLA-DRB1/HLA-DQA2/HLA-DRB5/CTSD/CTSL	17
BP	GO:0032760	positive regulation of tumor necrosis factor production	16/550	86/18670	3.72495e-09	1.21498e-07	7.93833e-08	CLU/HSPB1/CCL3/CD2/CLEC7A/CYBB/CYBA/PTPRC/CD14/FCER1G/TYROBP/APP/AKAP12/PYCARD/SPON2/THBS1	16
BP	GO:0001667	ameboidal-type cell migration	39/550	461/18670	3.7427e-09	1.21498e-07	7.93833e-08	DCN/SPARC/HSPB1/TMSB4X/PFN1/ARHGDIB/ITGB2/GPX1/TIMP1/SERPINF1/TGFB1/ZEB2/CFL1/AKAP12/NR4A1/ITGB1/FGF7/ARF6/NR2F2/SMOC2/DDR2/EMP2/NRP1/FGFR1/ARID5B/ADAMTS9/CLEC14A/TGFBR2/PTN/PRCP/HYAL2/SEMA3C/HAS1/JUN/VEGFA/PECAM1/ID1/THBS1/APOE	39
BP	GO:0001655	urogenital system development	32/550	330/18670	3.78117e-09	1.21917e-07	7.96573e-08	DCN/SERPINF1/TGFB1/SPRY1/FBN1/ID2/NFIA/ADAMTS1/COL4A1/PDGFRB/CD34/ACTA2/PBX1/PDGFRA/EGR1/LAMB2/ID3/MYC/SFRP1/CDKN1C/NRP1/SOX4/NID1/HES1/FGFR1/ARID5B/ID4/NOTCH3/HYAL2/TNC/VEGFA/PECAM1	32
BP	GO:0048545	response to steroid hormone	35/550	385/18670	3.81988e-09	1.22339e-07	7.99327e-08	IGFBP7/COL1A1/SPARC/CAV1/IL10/ARRB2/CYBB/CYBA/AIF1/SERPINF1/TGFB1/TFPI/NR4A1/PLPP1/IGFBP2/MDK/RAMP2/AQP1/NR2F2/FOSB/DUSP1/NR2F1/SPP1/SLIT3/PAM/SFRP1/IL6/LOX/TGFBR2/PTN/NR4A3/ERRFI1/ICAM1/THBS1/NR4A2	35
BP	GO:0052548	regulation of endopeptidase activity	37/550	425/18670	4.41224e-09	1.40368e-07	9.17127e-08	C3/GSN/TIMP3/SERPING1/LYN/ARRB2/CST7/SERPINA1/CSTA/CLEC7A/GPX1/S100A8/S100A9/TIMP1/COL6A3/SERPINF1/RARRES1/APP/TFPI/SERPINH1/PYCARD/SFRP2/A2M/SLPI/CTSD/AQP1/TIMP2/MYC/PROS1/SERPINE2/GAS6/LXN/CRYAB/CRIM1/TFPI2/VEGFA/THBS1	37
BP	GO:1904018	positive regulation of vasculature development	26/550	230/18670	4.73624e-09	1.49678e-07	9.77954e-08	C3/HSPB1/PRKCB/IL10/C5AR1/ITGB2/CXCR4/CYBB/CXCL8/BTG1/ITGB1/SFRP2/MDK/RAMP2/CD34/HSPB6/AQP1/EGR1/IL1B/SMOC2/NRP1/ANGPTL4/PTGIS/TGFBR2/VEGFA/THBS1	26
BP	GO:0010810	regulation of cell-substrate adhesion	25/550	215/18670	5.26091e-09	1.65165e-07	1.07914e-07	COL1A1/FBLN1/CCDC80/RAC2/CD3E/ARPC2/APOD/THY1/FBLN2/MDK/EMILIN1/ABI3BP/SFRP1/SMOC2/DDR2/MMP14/EMP2/COL8A1/NRP1/POSTN/NID1/PTN/LRP1/VEGFA/THBS1	25
BP	GO:2001236	regulation of extrinsic apoptotic signaling pathway	21/550	155/18670	5.84691e-09	1.82363e-07	1.19151e-07	TIMP3/CAV1/STK4/PTPRC/GPX1/LMNA/SRPX/PYCARD/SFRP2/IGF1/IL1B/CTTN/SFRP1/NRP1/SNAI2/FGFR1/HSPA1B/HYAL2/HSPA1A/ICAM1/THBS1	21
BP	GO:0072593	reactive oxygen species metabolic process	29/550	284/18670	6.43088e-09	1.99274e-07	1.302e-07	CLU/CAV1/RAC2/IL10/NCF1/ITGB2/CLEC7A/CYBB/CYBA/GPX1/AIF1/TYROBP/GRB2/TGFB1/GPX3/PDGFRB/CD34/SOD3/FBLN5/IL1B/HP/CRYAB/PRDX4/PTGIS/TGFBR2/PRCP/ICAM1/THBS1/PDK4	29
BP	GO:0006979	response to oxidative stress	38/550	451/18670	6.66549e-09	2.05211e-07	1.34079e-07	COL1A1/HSPB1/IL10/NCF1/CYBB/CYBA/GPX1/AIF1/APOD/MMP2/GPX3/APP/BTG1/GPX4/PDGFRB/SOD3/AQP1/PDGFRA/PDLIM1/EPAS1/DUSP1/FBLN5/HP/MMP14/IL6/TPM1/CRYAB/PRDX4/AXL/HSPA1B/HYAL2/NR4A3/MGST1/HSPA1A/JUN/KDM6B/NR4A2/APOE	38
BP	GO:0030449	regulation of complement activation	18/550	115/18670	7.11119e-09	2.17529e-07	1.42128e-07	C3/CLU/C1R/C1S/SERPING1/CD59/CFP/C5AR1/VSIG4/C7/CFH/CFI/A2M/C1QA/CD81/C1QB/IL1B/PROS1	18
BP	GO:0030324	lung development	22/550	172/18670	7.5419e-09	2.29235e-07	1.49776e-07	SPARC/NFIB/SPRY1/IGFBP5/CRISPLD2/FGF7/PDGFRB/CTSZ/PDGFRA/EPAS1/RCN3/MMP14/LTBP3/HES1/FGFR1/LOX/TGFBR2/PTN/TNC/VEGFA/ERRFI1/ID1	22
BP	GO:0021782	glial cell development	18/550	116/18670	8.19071e-09	2.45824e-07	1.60615e-07	GSN/CLU/LYN/C5AR1/S100A8/TGFB1/APP/ID2/MDK/C1QA/MXRA8/LAMB2/IL1B/SOX4/IL6/NDRG1/ID4/LRP1	18
BP	GO:2000257	regulation of protein activation cascade	18/550	116/18670	8.19071e-09	2.45824e-07	1.60615e-07	C3/CLU/C1R/C1S/SERPING1/CD59/CFP/C5AR1/VSIG4/C7/CFH/CFI/A2M/C1QA/CD81/C1QB/IL1B/PROS1	18
BP	GO:0048002	antigen processing and presentation of peptide antigen	23/550	189/18670	9.05068e-09	2.69936e-07	1.76369e-07	SLC11A1/HLA-DMB/NCF1/IFI30/HLA-DMA/HLA-DQA1/AP1S2/CD74/HLA-DQB1/CYBB/CYBA/CTSS/VAMP8/HLA-DPA1/HLA-DRA/HLA-DPB1/FCER1G/HLA-DRB1/HLA-DQA2/HLA-DRB5/PYCARD/CTSD/CTSL	23
BP	GO:0002673	regulation of acute inflammatory response	21/550	159/18670	9.28882e-09	2.75318e-07	1.79885e-07	C3/CLU/C1R/C1S/SERPING1/CD59/CFP/C5AR1/VSIG4/FCER1G/C7/CFH/IL6ST/CFI/A2M/C1QA/CD81/C1QB/IL1B/PROS1/IL6	21
BP	GO:0044706	multi-multicellular organism process	25/550	222/18670	1.01425e-08	2.98765e-07	1.95205e-07	IGFBP7/FBLN1/ARHGDIB/PRDM1/TIMP1/TGFB1/MMP2/IGFBP5/CTSB/IGFBP2/RAMP2/NR2F2/FOSB/IL1B/SPP1/PAM/EMP2/SERPINE2/MAGED2/JUNB/PTGIS/GJA1/TGFBR2/PTN/VMP1	25
BP	GO:0050679	positive regulation of epithelial cell proliferation	24/550	206/18670	1.0261e-08	3.00401e-07	1.96274e-07	JAML/IL10/C5AR1/CYBA/CCL5/TGFB1/CXCL12/NR4A1/FGF7/LAMC1/MDK/IGF1/MYC/SFRP1/HTRA1/CAV2/EGFL7/NRP1/FGFR1/PTN/NR4A3/JUN/VEGFA/ID1	24
BP	GO:0010721	negative regulation of cell development	32/550	344/18670	1.03838e-08	3.01379e-07	1.96913e-07	COL3A1/FBLN1/TGFB1/THY1/APP/FBN1/ID2/PMP22/ARF6/IGF1/PBX1/CTSZ/IL1B/ID3/NR2F1/SPP1/DPYSL3/PTPRS/NRP1/POSTN/IL6/HES1/PI16/HES4/PTN/ID4/NOTCH3/SEMA3C/LRP1/VEGFA/ID1/APOE	32
BP	GO:0006956	complement activation	22/550	175/18670	1.04207e-08	3.01379e-07	1.96913e-07	C3/CLU/C1R/C1S/SERPING1/CD59/CFP/C5AR1/VSIG4/TRBC2/FCN1/TRBC1/C7/CFH/CFI/A2M/C1QA/CD81/C1QB/IL1B/PROS1/CFD	22
BP	GO:0010038	response to metal ion	33/550	364/18670	1.14979e-08	3.30529e-07	2.15958e-07	GSN/SPARC/CAV1/NCF1/CYBB/ALOX5AP/CD14/S100A8/MT2A/SERPINF1/S100A13/APP/MT1E/ID2/FABP4/IGFBP2/CYBRD1/MT1M/C1QA/SOD3/AQP1/FOSB/DUSP1/MT1X/PAM/MT1A/CLIC4/NDRG1/JUNB/VCAM1/JUN/ICAM1/THBS1	33
BP	GO:0030323	respiratory tube development	22/550	176/18670	1.15874e-08	3.31109e-07	2.16338e-07	SPARC/NFIB/SPRY1/IGFBP5/CRISPLD2/FGF7/PDGFRB/CTSZ/PDGFRA/EPAS1/RCN3/MMP14/LTBP3/HES1/FGFR1/LOX/TGFBR2/PTN/TNC/VEGFA/ERRFI1/ID1	22
BP	GO:0050731	positive regulation of peptidyl-tyrosine phosphorylation	23/550	192/18670	1.22498e-08	3.47953e-07	2.27343e-07	CSF1R/LYN/CD3E/ARRB2/HCLS1/NCF1/CD74/PTPRC/CCL5/TGFB1/IGF2/IL6ST/FGF7/IGF1/CD81/SOCS3/GAS6/NRP1/IL6/HES1/VEGFA/PECAM1/ICAM1	23
BP	GO:0061041	regulation of wound healing	20/550	148/18670	1.40908e-08	3.97879e-07	2.59963e-07	SERPING1/CAV1/LYN/PLEK/CXCR4/CLEC7A/FCER1G/TFPI/CD34/PDGFRA/PLPP3/PLAT/SMOC2/PROS1/SERPINE2/MYLK/GJA1/TGFBR2/THBS1/APOE	20
BP	GO:0032355	response to estradiol	19/550	134/18670	1.45705e-08	4.09003e-07	2.67232e-07	COL1A1/IL10/ARPC1B/TGFB1/TFPI/GPX4/IGFBP2/RAMP2/PDGFRB/MAP1B/NR2F2/DUSP1/PAM/SFRP1/POSTN/CRYAB/GJA1/RAMP3/PTN	19
BP	GO:0007178	transmembrane receptor protein serine/threonine kinase signaling pathway	32/550	349/18670	1.46822e-08	4.09729e-07	2.67706e-07	COL1A2/COL3A1/CAV1/UBA52/ARRB2/FSTL1/TGFB1/FBN1/NBL1/SPTBN1/SFRP2/EGR1/EMILIN1/LTBP4/ASPN/CLDN5/SFRP1/HTRA1/CDKN1C/CAV2/LTBP3/HES1/LTBP1/SFRP4/LOX/CHRDL1/CILP/TGFBR2/HSPA1A/JUN/ID1/THBS1	32
BP	GO:0001822	kidney development	28/550	278/18670	1.58832e-08	4.40667e-07	2.8792e-07	DCN/SERPINF1/TGFB1/SPRY1/FBN1/ID2/ADAMTS1/PDGFRB/CD34/ACTA2/PBX1/PDGFRA/EGR1/LAMB2/ID3/MYC/SFRP1/CDKN1C/NRP1/SOX4/NID1/HES1/FGFR1/ARID5B/NOTCH3/HYAL2/VEGFA/PECAM1	28
BP	GO:0071346	cellular response to interferon-gamma	22/550	180/18670	1.75749e-08	4.84782e-07	3.16743e-07	GSN/STXBP2/CCL3/IFI30/HLA-DQA1/HLA-DQB1/HLA-DPA1/HLA-DRA/HLA-DPB1/CCL5/AIF1/CCL3L3/MT2A/HLA-DRB1/CCL4/HLA-DQA2/HLA-DRB5/ACTR2/SOCS3/CCL14/VCAM1/ICAM1	22
BP	GO:0001763	morphogenesis of a branching structure	23/550	196/18670	1.81605e-08	4.98056e-07	3.25416e-07	IL10/STK4/PRDM1/GRB2/TGFB1/SPRY1/FGF7/COL4A1/SFRP2/MDK/PBX1/CTSZ/SOCS3/MYC/SFRP1/MMP14/NRP1/SNAI2/FGFR1/TGFBR2/SEMA3C/TNC/VEGFA	23
BP	GO:0006898	receptor-mediated endocytosis	30/550	316/18670	1.89971e-08	5.18023e-07	3.38462e-07	C3/CLU/SPARC/CAV1/CXCL16/ARRB2/MSR1/ITGB2/CD14/FCER1G/CXCL8/CD63/GRB2/CD163/HSPG2/ITGB1/ARF6/RAMP2/CD81/CTTN/HP/CAV2/SFRP4/HSP90B1/TGFBR2/RAMP3/LRP1/RAMP1/VEGFA/APOE	30
BP	GO:0061138	morphogenesis of a branching epithelium	22/550	182/18670	2.1544e-08	5.84135e-07	3.81658e-07	IL10/STK4/GRB2/TGFB1/SPRY1/FGF7/COL4A1/SFRP2/MDK/PBX1/CTSZ/SOCS3/MYC/SFRP1/MMP14/NRP1/SNAI2/FGFR1/TGFBR2/SEMA3C/TNC/VEGFA	22
BP	GO:0060541	respiratory system development	23/550	198/18670	2.2022e-08	5.93723e-07	3.87922e-07	SPARC/NFIB/SPRY1/IGFBP5/CRISPLD2/FGF7/PDGFRB/CTSZ/PDGFRA/EPAS1/RCN3/MMP14/LTBP3/HES1/FGFR1/LOX/ALDH1A3/TGFBR2/PTN/TNC/VEGFA/ERRFI1/ID1	23
BP	GO:0050866	negative regulation of cell activation	23/550	199/18670	2.42265e-08	6.49487e-07	4.24357e-07	LYN/IL10/CST7/SAMSN1/VSIG4/CD84/CD74/MNDA/PTPRC/LST1/TYROBP/CD86/PTPN6/TGFB1/ID2/MDK/PDGFRA/EMILIN1/SFRP1/SERPINE2/AXL/GPNMB/APOE	23
BP	GO:0045926	negative regulation of growth	26/550	249/18670	2.48642e-08	6.62861e-07	4.33095e-07	STK4/MT2A/TGFB1/IGFBP5/MT1E/BTG1/MEG3/MT1M/SFRP2/MT1X/SPP1/SLIT3/FHL1/PTPRS/MT1A/SFRP1/SERPINE2/NRP1/CRYAB/GJA1/PI16/TGFBR2/HSPA1B/HYAL2/SEMA3C/HSPA1A	26
BP	GO:1904019	epithelial cell apoptotic process	17/550	111/18670	2.60391e-08	6.90326e-07	4.5104e-07	GSN/IL10/ARRB2/STK4/NUPR1/COL18A1/ARF6/MDK/RAMP2/CD248/GAS6/IL6/SFRP4/ANGPTL4/TGFBR2/ICAM1/THBS1	17
BP	GO:0048660	regulation of smooth muscle cell proliferation	21/550	169/18670	2.76952e-08	7.30174e-07	4.77075e-07	IL10/CYBA/CCL5/AIF1/APOD/MMP2/IGFBP5/ID2/ADAMTS1/PDGFRB/IGF1/ELN/OGN/IL6/TPM1/TGFBR2/NOTCH3/IGFBP3/NR4A3/JUN/THBS1	21
BP	GO:0060348	bone development	24/550	217/18670	2.846e-08	7.46214e-07	4.87556e-07	COL1A1/COL6A2/SPARC/COL6A1/PTPRC/TYROBP/PTPN6/COL6A3/TGFB1/FBN1/SERPINH1/COL14A1/SFRP2/IGF1/COL12A1/PLS3/PPIB/MMP14/LTBP3/MATN2/SFRP4/LOX/GJA1/TGFBR2	24
BP	GO:0043491	protein kinase B signaling	27/550	269/18670	3.08863e-08	8.05408e-07	5.26231e-07	RAC2/ARRB2/HCLS1/CCL3/GPX1/CCL5/RHOG/CD86/GRB2/TGFB1/IGFBP5/IGF2/ITGB1/FGF7/PDGFRB/IGF1/PPP2R5C/PDGFRA/IL1B/RCN3/GAS6/FGFR1/LOX/RAMP3/AXL/HYAL2/THBS1	27
BP	GO:0010001	glial cell differentiation	24/550	218/18670	3.11154e-08	8.06972e-07	5.27254e-07	GSN/CLU/NFIB/LYN/C5AR1/CXCR4/S100A8/TGFB1/APP/ID2/IL6ST/MDK/C1QA/MXRA8/LAMB2/IL1B/SERPINE2/SOX4/IL6/HES1/NDRG1/PTN/ID4/LRP1	24
BP	GO:0048659	smooth muscle cell proliferation	21/550	171/18670	3.41032e-08	8.79679e-07	5.74758e-07	IL10/CYBA/CCL5/AIF1/APOD/MMP2/IGFBP5/ID2/ADAMTS1/PDGFRB/IGF1/ELN/OGN/IL6/TPM1/TGFBR2/NOTCH3/IGFBP3/NR4A3/JUN/THBS1	21
BP	GO:0060840	artery development	16/550	100/18670	3.54423e-08	9.09305e-07	5.94115e-07	COL3A1/PRDM1/MDK/PDGFRB/PRRX1/NRP1/SOX4/HES1/LTBP1/MYLK/LOX/ADAMTS9/NOTCH3/LRP1/VEGFA/APOE	16
BP	GO:0042035	regulation of cytokine biosynthetic process	17/550	114/18670	3.91365e-08	9.98713e-07	6.52532e-07	HSPB1/IL10/CD3E/CD74/LTB/CLEC7A/CYBB/PTPRC/TYROBP/CD86/APP/AKAP12/EGR1/IL1B/IL6/ERRFI1/THBS1	17
BP	GO:0048844	artery morphogenesis	14/550	76/18670	4.03451e-08	1.02408e-06	6.69106e-07	COL3A1/PRDM1/MDK/PDGFRB/PRRX1/NRP1/SOX4/HES1/MYLK/ADAMTS9/NOTCH3/LRP1/VEGFA/APOE	14
BP	GO:0048661	positive regulation of smooth muscle cell proliferation	16/550	101/18670	4.09848e-08	1.03481e-06	6.76117e-07	IL10/CYBA/CCL5/AIF1/MMP2/IGFBP5/ID2/ADAMTS1/PDGFRB/IGF1/IL6/TGFBR2/NOTCH3/NR4A3/JUN/THBS1	16
BP	GO:0046688	response to copper ion	11/550	44/18670	4.16912e-08	1.04711e-06	6.84151e-07	MT2A/S100A13/APP/MT1E/MT1M/SOD3/AQP1/MT1X/PAM/MT1A/ICAM1	11
BP	GO:0032102	negative regulation of response to external stimulus	32/550	365/18670	4.24213e-08	1.05987e-06	6.92488e-07	SERPING1/IL10/CST7/PTPRC/GPX1/AIF1/SERPINF1/APOD/TFPI/PYCARD/NBL1/MDK/IGF1/CD34/PDGFRA/DUSP1/SOCS3/PLAT/SPP1/PTPRS/HTRA1/PROS1/SERPINE2/NRP1/NUCB2/SNAI2/PTGIS/GJA1/SEMA3C/TNFAIP6/THBS1/APOE	32
BP	GO:0019058	viral life cycle	30/550	328/18670	4.40969e-08	1.09599e-06	7.16091e-07	GSN/IFI27/IFITM3/CAV1/IFITM2/UBA52/CD74/CXCR4/VAMP8/FCN1/CCL5/CXCL8/CD86/PABPC1/CTSB/NFIA/ITGB1/SLPI/IFITM1/CD81/PPIB/CAV2/GAS6/STOM/AXL/HSPA1B/HYAL2/HSPA1A/ICAM1/APOE	30
BP	GO:0061437	renal system vasculature development	9/550	27/18670	4.56917e-08	1.12392e-06	7.34341e-07	PDGFRB/CD34/ACTA2/PDGFRA/EGR1/NRP1/HES1/NOTCH3/PECAM1	9
BP	GO:0061440	kidney vasculature development	9/550	27/18670	4.56917e-08	1.12392e-06	7.34341e-07	PDGFRB/CD34/ACTA2/PDGFRA/EGR1/NRP1/HES1/NOTCH3/PECAM1	9
BP	GO:0048678	response to axon injury	14/550	77/18670	4.79955e-08	1.17454e-06	7.6741e-07	LYN/AIF1/TYROBP/APOD/MAP1B/LAMB2/SPP1/DPYSL3/PTPRS/MATN2/PTN/LRP1/TNC/JUN	14
BP	GO:0051346	negative regulation of hydrolase activity	37/550	466/18670	5.00016e-08	1.21739e-06	7.95407e-07	C3/TIMP3/SERPING1/CNN3/NCKAP1L/ARRB2/CST7/SERPINA1/CSTA/GZMA/GPX1/TIMP1/COL6A3/SERPINF1/RARRES1/SPRY1/APP/TFPI/SERPINH1/SFRP2/A2M/SLPI/AQP1/TIMP2/PROS1/SERPINE2/GAS6/LXN/CRYAB/ANGPTL4/CRIM1/PI16/TFPI2/PPP1R14A/PTN/VEGFA/THBS1	37
BP	GO:0002478	antigen processing and presentation of exogenous peptide antigen	21/550	175/18670	5.12126e-08	1.24054e-06	8.10536e-07	HLA-DMB/NCF1/IFI30/HLA-DMA/HLA-DQA1/AP1S2/CD74/HLA-DQB1/CYBB/CYBA/CTSS/VAMP8/HLA-DPA1/HLA-DRA/HLA-DPB1/FCER1G/HLA-DRB1/HLA-DQA2/HLA-DRB5/CTSD/CTSL	21
BP	GO:0097191	extrinsic apoptotic signaling pathway	24/550	224/18670	5.25245e-08	1.26589e-06	8.27101e-07	TIMP3/IFI27/CAV1/STK4/PTPRC/GPX1/TGFB1/LMNA/SRPX/PYCARD/SFRP2/IGF1/IL1B/CTTN/IL33/SFRP1/NRP1/SNAI2/FGFR1/HSPA1B/HYAL2/HSPA1A/ICAM1/THBS1	24
BP	GO:0098754	detoxification	18/550	131/18670	5.7386e-08	1.37611e-06	8.99113e-07	ALOX5AP/GPX1/S100A9/MT2A/GPX3/MT1E/GPX4/MT1M/SOD3/FBLN5/MT1X/HP/MT1A/MGST3/PRDX4/MGST2/MGST1/APOE	18
BP	GO:0051216	cartilage development	23/550	209/18670	6.0746e-08	1.44219e-06	9.42287e-07	LUM/MGP/COL1A1/COL6A2/COL6A1/NFIB/TIMP1/COL6A3/TGFB1/SERPINH1/COL14A1/EFEMP1/SFRP2/MDK/CTSK/PRRX1/COL12A1/LTBP3/SNAI2/MATN2/FGFR1/TGFBR2/HYAL2	23
BP	GO:0051701	interaction with host	23/550	209/18670	6.0746e-08	1.44219e-06	9.42287e-07	GSN/IFITM3/CAV1/IFITM2/CD74/CXCR4/VAMP8/FCN1/CXCL8/CD86/GRB2/TGFB1/CTSB/ITGB1/IFITM1/CD81/CAV2/GAS6/AXL/HSPA1B/HYAL2/HSPA1A/ICAM1	23
BP	GO:0003158	endothelium development	18/550	132/18670	6.46595e-08	1.5275e-06	9.98028e-07	CXCR4/GPX1/BTG1/COL18A1/CD34/NR2F2/IL1B/CLDN5/PTPRS/NRP1/GJA1/PTN/APOLD1/VEGFA/KDM6B/PECAM1/ID1/ICAM1	18
BP	GO:0009612	response to mechanical stimulus	23/550	210/18670	6.6373e-08	1.56026e-06	1.01943e-06	DCN/COL3A1/COL1A1/CXCR4/CYBA/TGFB1/CXCL12/IGFBP2/MDK/AQP1/MAP1B/FOSB/IL1B/MMP14/SERPINE2/POSTN/JUNB/GJA1/TGFBR2/PTN/TNC/JUN/THBS1	23
BP	GO:0071675	regulation of mononuclear cell migration	11/550	46/18670	6.8751e-08	1.60823e-06	1.05078e-06	LYN/C5AR1/CCL5/AIF1/RARRES2/TGFB1/CXCL12/NBL1/MDK/DUSP1/THBS1	11
BP	GO:2000377	regulation of reactive oxygen species metabolic process	22/550	195/18670	7.54512e-08	1.75636e-06	1.14756e-06	CLU/CAV1/RAC2/IL10/ITGB2/CLEC7A/CYBA/AIF1/TYROBP/GRB2/TGFB1/PDGFRB/CD34/FBLN5/IL1B/HP/CRYAB/PTGIS/TGFBR2/PRCP/ICAM1/THBS1	22
BP	GO:0032273	positive regulation of protein polymerization	18/550	134/18670	8.17995e-08	1.89489e-06	1.23807e-06	GSN/NCKAP1L/PFN1/ARPC2/GMFG/CORO1A/ARPC1B/GRB2/ARPC3/PYCARD/ACTR2/ARF6/MAP1B/CTTN/HSPA1B/TPPP3/HSPA1A/ICAM1	18
BP	GO:0014911	positive regulation of smooth muscle cell migration	11/550	47/18670	8.73942e-08	2.00502e-06	1.31003e-06	CCL5/AIF1/IGFBP5/ADAMTS1/MDK/PDGFRB/IGF1/NRP1/POSTN/NR4A3/LRP1	11
BP	GO:0030574	collagen catabolic process	11/550	47/18670	8.73942e-08	2.00502e-06	1.31003e-06	CTSS/MMP2/CTSB/ITGB1/CTSD/CTSK/MRC2/COL15A1/MMP23B/MMP14/CTSL	11
BP	GO:0030099	myeloid cell differentiation	34/550	416/18670	8.8501e-08	2.0207e-06	1.32027e-06	PRKCB/NCKAP1L/CSF1R/LYN/HCLS1/GPR183/CCL3/MAFB/EVI2B/CD74/SPI1/FCER1G/TYROBP/PTPN6/MYL9/TGFB1/APP/FBN1/ID2/EPAS1/CD81/MYC/SFRP1/CDKN1C/LOX/JUNB/ACTN1/TGFBR2/HSPA1B/NR4A3/HSPA1A/JUN/VEGFA/THBS1	34
BP	GO:0032722	positive regulation of chemokine production	12/550	58/18670	9.82872e-08	2.23346e-06	1.45928e-06	CSF1R/CD74/CLEC7A/AIF1/APP/PYCARD/EGR1/IL1B/IL33/POSTN/IL6/LRP1	12
BP	GO:0019884	antigen processing and presentation of exogenous antigen	21/550	182/18670	1.013e-07	2.29102e-06	1.49689e-06	HLA-DMB/NCF1/IFI30/HLA-DMA/HLA-DQA1/AP1S2/CD74/HLA-DQB1/CYBB/CYBA/CTSS/VAMP8/HLA-DPA1/HLA-DRA/HLA-DPB1/FCER1G/HLA-DRB1/HLA-DQA2/HLA-DRB5/CTSD/CTSL	21
BP	GO:0090130	tissue migration	31/550	360/18670	1.03767e-07	2.33574e-06	1.52611e-06	DCN/SPARC/HSPB1/TMSB4X/PFN1/ITGB2/GPX1/SERPINF1/TGFB1/ZEB2/NR4A1/ITGB1/FGF7/ARF6/ACTA2/NR2F2/SMOC2/EMP2/NRP1/FGFR1/ADAMTS9/CLEC14A/TGFBR2/PTN/PRCP/JUN/VEGFA/PECAM1/ID1/THBS1/APOE	31
BP	GO:0007179	transforming growth factor beta receptor signaling pathway	22/550	199/18670	1.08457e-07	2.42984e-06	1.58759e-06	COL1A2/COL3A1/CAV1/UBA52/ARRB2/TGFB1/FBN1/EMILIN1/LTBP4/ASPN/CLDN5/HTRA1/CDKN1C/CAV2/LTBP3/LTBP1/LOX/TGFBR2/HSPA1A/JUN/ID1/THBS1	22
BP	GO:0050766	positive regulation of phagocytosis	13/550	70/18670	1.11496e-07	2.48626e-06	1.62446e-06	C3/NCKAP1L/IL2RG/SLC11A1/CLEC7A/CYBA/PTPRC/FCER1G/MFGE8/PYCARD/IL1B/GAS6/LRP1	13
BP	GO:0001101	response to acid chemical	30/550	343/18670	1.18796e-07	2.63672e-06	1.72276e-06	COL1A2/IGFBP7/COL3A1/COL1A1/GSN/SPARC/COL6A1/LYN/CYBB/CYBA/SERPINF1/CFL1/MMP2/COL18A1/COL5A2/IGFBP2/COL4A1/PDGFRB/AQP1/PDGFRA/EGR1/DUSP1/ID3/SFRP1/GJA1/PTN/TNC/VEGFA/ICAM1/PDK4	30
BP	GO:0044342	type B pancreatic cell proliferation	8/550	22/18670	1.19757e-07	2.64147e-06	1.72586e-06	IGFBP4/NUPR1/IGFBP5/NR4A1/SFRP1/IGFBP3/NR4A3/ERRFI1	8
BP	GO:0031102	neuron projection regeneration	12/550	59/18670	1.20117e-07	2.64147e-06	1.72586e-06	APOD/THY1/MAP1B/PRRX1/LAMB2/SPP1/PTPRS/MATN2/PTN/LRP1/TNC/JUN	12
BP	GO:0042089	cytokine biosynthetic process	17/550	123/18670	1.22755e-07	2.6871e-06	1.75568e-06	HSPB1/IL10/CD3E/CD74/LTB/CLEC7A/CYBB/PTPRC/TYROBP/CD86/APP/AKAP12/EGR1/IL1B/IL6/ERRFI1/THBS1	17
BP	GO:0030168	platelet activation	19/550	153/18670	1.28139e-07	2.78726e-06	1.82112e-06	COL1A2/COL3A1/COL1A1/HSPB1/PRKCB/LYN/PLEK/ARRB2/FCER1G/PTPN6/MYL9/RAP2B/PDGFRA/VWF/SERPINE2/GAS6/IL6/AXL/APOE	19
BP	GO:0048145	regulation of fibroblast proliferation	14/550	83/18670	1.28499e-07	2.78726e-06	1.82112e-06	CD74/FTH1/NUPR1/TGFB1/PDGFRB/IGF1/AQP1/PDGFRA/MYC/SFRP1/DDR2/GAS6/FOSL2/JUN	14
BP	GO:0060560	developmental growth involved in morphogenesis	24/550	235/18670	1.30596e-07	2.81992e-06	1.84246e-06	CXCR4/TGFB1/CXCL12/ZEB2/SPRY1/APP/ITGB1/SFRP2/MAP1B/LAMB2/CTTN/SPP1/SLIT3/PTPRS/SFRP1/NRP1/POSTN/CRABP2/TGFBR2/SEMA3C/LRP1/TNC/VEGFA/APOE	24
BP	GO:0032271	regulation of protein polymerization	23/550	218/18670	1.32096e-07	2.83947e-06	1.85523e-06	GSN/NCKAP1L/TMSB4X/PFN1/ARPC2/HCLS1/GMFG/COTL1/CORO1A/ARPC1B/GRB2/ARPC3/PYCARD/ACTR2/ARF6/SPTBN1/ELN/MAP1B/CTTN/HSPA1B/TPPP3/HSPA1A/ICAM1	23
BP	GO:1905521	regulation of macrophage migration	10/550	39/18670	1.33622e-07	2.85939e-06	1.86825e-06	C5AR1/CCL3/CCL5/RARRES2/MDK/EMILIN1/CD81/MMP14/MTUS1/THBS1	10
BP	GO:0042107	cytokine metabolic process	17/550	124/18670	1.38439e-07	2.94926e-06	1.92696e-06	HSPB1/IL10/CD3E/CD74/LTB/CLEC7A/CYBB/PTPRC/TYROBP/CD86/APP/AKAP12/EGR1/IL1B/IL6/ERRFI1/THBS1	17
BP	GO:0048144	fibroblast proliferation	14/550	84/18670	1.50089e-07	3.18322e-06	2.07983e-06	CD74/FTH1/NUPR1/TGFB1/PDGFRB/IGF1/AQP1/PDGFRA/MYC/SFRP1/DDR2/GAS6/FOSL2/JUN	14
BP	GO:0030278	regulation of ossification	22/550	203/18670	1.54361e-07	3.25934e-06	2.12956e-06	MGP/CCL3/SRGN/TGFB1/IGFBP5/ID2/IL6ST/CTHRC1/SFRP2/MDK/IGF1/PBX1/IFITM1/ID3/SFRP1/DDR2/LTBP3/IL6/SNAI2/GJA1/PTN/ID1	22
BP	GO:2001233	regulation of apoptotic signaling pathway	33/550	406/18670	1.56147e-07	3.28253e-06	2.14472e-06	GSN/CLU/TIMP3/CAV1/HSPB1/ARRB2/STK4/CD74/PTPRC/GPX1/S100A8/S100A9/NUPR1/CXCL12/LMNA/SRPX/PYCARD/SFRP2/IGF1/IL1B/CTTN/SFRP1/NRP1/SNAI2/FGFR1/YBX3/HSPA1B/HYAL2/HSPA1A/ICAM1/THBS1/NR4A2/CTSC	33
BP	GO:0072676	lymphocyte migration	16/550	111/18670	1.5932e-07	3.33453e-06	2.17869e-06	CXCL16/GPR183/CCL3/CCL5/AIF1/CCL3L3/CCL4/CXCL12/APOD/APP/CKLF/PYCARD/GAS6/CCL14/CXCL14/ICAM1	16
BP	GO:0002573	myeloid leukocyte differentiation	22/550	204/18670	1.68347e-07	3.50808e-06	2.29208e-06	CSF1R/LYN/HCLS1/GPR183/CCL3/MAFB/EVI2B/CD74/SPI1/FCER1G/TYROBP/TGFB1/APP/FBN1/ID2/CD81/MYC/SFRP1/JUNB/TGFBR2/JUN/VEGFA	22
BP	GO:0032496	response to lipopolysaccharide	29/550	330/18670	1.74766e-07	3.62602e-06	2.36914e-06	DCN/SPARC/LYN/IL10/SLC11A1/C5AR1/CCL3/CD68/CD14/S100A8/CCL5/CXCL8/CD86/TGFB1/TFPI/AKAP12/PYCARD/SLPI/IL1B/SPON2/IL6/JUNB/GJA1/AXL/MGST2/MGST1/VCAM1/JUN/ICAM1	29
BP	GO:0010631	epithelial cell migration	30/550	351/18670	1.96358e-07	4.05637e-06	2.65032e-06	DCN/SPARC/HSPB1/TMSB4X/PFN1/ITGB2/GPX1/SERPINF1/TGFB1/ZEB2/NR4A1/ITGB1/FGF7/ARF6/NR2F2/SMOC2/EMP2/NRP1/FGFR1/ADAMTS9/CLEC14A/TGFBR2/PTN/PRCP/JUN/VEGFA/PECAM1/ID1/THBS1/APOE	30
BP	GO:0002449	lymphocyte mediated immunity	30/550	352/18670	2.08835e-07	4.28753e-06	2.80136e-06	C3/CLU/C1R/C1S/SERPING1/IL10/IL7R/SLC11A1/ARRB2/TRBC2/FAM49B/CD74/HLA-DQB1/CORO1A/PTPRC/FCER1G/TRBC1/PTPN6/C7/TGFB1/CFI/C1QA/TUBB/CD81/C1QB/IL1B/EMP2/IL6/ICAM1/CTSC	30
BP	GO:0090092	regulation of transmembrane receptor protein serine/threonine kinase signaling pathway	24/550	241/18670	2.09345e-07	4.28753e-06	2.80136e-06	CAV1/UBA52/FSTL1/TGFB1/FBN1/NBL1/SPTBN1/SFRP2/EMILIN1/LTBP4/ASPN/SFRP1/HTRA1/CDKN1C/CAV2/HES1/LTBP1/SFRP4/LOX/CHRDL1/CILP/TGFBR2/HSPA1A/THBS1	24
BP	GO:0007566	embryo implantation	11/550	51/18670	2.14785e-07	4.36151e-06	2.84969e-06	IGFBP7/FBLN1/ARHGDIB/TIMP1/MMP2/IL1B/SPP1/EMP2/PTGIS/TGFBR2/VMP1	11
BP	GO:0048146	positive regulation of fibroblast proliferation	11/550	51/18670	2.14785e-07	4.36151e-06	2.84969e-06	CD74/TGFB1/PDGFRB/IGF1/AQP1/PDGFRA/MYC/DDR2/GAS6/FOSL2/JUN	11
BP	GO:0002429	immune response-activating cell surface receptor signaling pathway	36/550	473/18670	2.16574e-07	4.37921e-06	2.86126e-06	PRKCB/CD3G/NCKAP1L/FCGR2A/LYN/FPR1/C5AR1/CD3E/FCGR3A/TRAC/ARPC2/TRBC2/CD3D/CLEC10A/HLA-DQA1/MNDA/HLA-DQB1/HLA-DPA1/PTPRC/FCN1/HLA-DRA/HLA-DPB1/FCER1G/TRBC1/ARPC1B/GRB2/HLA-DRB1/PTPN6/FPR3/ARPC3/HLA-DQA2/THY1/HLA-DRB5/ACTR2/CD81/NR4A3	36
BP	GO:0014015	positive regulation of gliogenesis	13/550	74/18670	2.20739e-07	4.42483e-06	2.89107e-06	LYN/CCL3/CXCR4/TGFB1/ID2/IL6ST/MDK/IL1B/SERPINE2/IL6/HES1/PTN/LRP1	13
BP	GO:0032677	regulation of interleukin-8 production	13/550	74/18670	2.20739e-07	4.42483e-06	2.89107e-06	TMSB4X/IL10/CD2/CD74/CLEC7A/PTPRC/CD14/FCN1/PYCARD/IL1B/HSPA1B/HYAL2/HSPA1A	13
BP	GO:0030098	lymphocyte differentiation	30/550	353/18670	2.22046e-07	4.42483e-06	2.89107e-06	CD3G/NCKAP1L/IL10/IL7R/CD3E/GPR183/CD2/CD3D/MAFB/CD74/SPI1/PTPRC/FCER1G/CD86/PRDM1/PTPN6/TGFB1/ID2/ITGB1/MDK/EGR1/SFRP1/ITM2A/MMP14/GAS6/SOX4/IL6/TGFBR2/AXL/VCAM1	30
BP	GO:0010955	negative regulation of protein processing	10/550	41/18670	2.23467e-07	4.42483e-06	2.89107e-06	SERPING1/CD59/CST7/VSIG4/GAS1/A2M/CTSZ/TMEM59/SERPINE2/THBS1	10
BP	GO:1903318	negative regulation of protein maturation	10/550	41/18670	2.23467e-07	4.42483e-06	2.89107e-06	SERPING1/CD59/CST7/VSIG4/GAS1/A2M/CTSZ/TMEM59/SERPINE2/THBS1	10
BP	GO:0045446	endothelial cell differentiation	16/550	114/18670	2.32182e-07	4.57839e-06	2.9914e-06	CXCR4/GPX1/BTG1/COL18A1/NR2F2/IL1B/CLDN5/PTPRS/NRP1/PTN/APOLD1/VEGFA/KDM6B/PECAM1/ID1/ICAM1	16
BP	GO:0090132	epithelium migration	30/550	354/18670	2.36032e-07	4.63516e-06	3.02849e-06	DCN/SPARC/HSPB1/TMSB4X/PFN1/ITGB2/GPX1/SERPINF1/TGFB1/ZEB2/NR4A1/ITGB1/FGF7/ARF6/NR2F2/SMOC2/EMP2/NRP1/FGFR1/ADAMTS9/CLEC14A/TGFBR2/PTN/PRCP/JUN/VEGFA/PECAM1/ID1/THBS1/APOE	30
BP	GO:0048732	gland development	34/550	434/18670	2.41688e-07	4.72679e-06	3.08835e-06	CAV1/NFIB/CSF1R/IL10/MAFB/GPX1/SERPINF1/TGFB1/IGFBP5/IGF2/ID2/FGF7/ARF6/MDK/PBX1/PDGFRA/PAM/SFRP1/CDKN1C/SERPINE2/NRP1/SNAI2/HES1/FGFR1/ARID5B/ALDH1A3/GJA1/TGFBR2/PTN/ID4/SEMA3C/TNC/JUN/VEGFA	34
BP	GO:0003433	chondrocyte development involved in endochondral bone morphogenesis	8/550	24/18670	2.61463e-07	5.08016e-06	3.31924e-06	COL6A2/COL6A1/COL6A3/SERPINH1/COL14A1/COL12A1/MATN2/TGFBR2	8
BP	GO:0051897	positive regulation of protein kinase B signaling	20/550	176/18670	2.61886e-07	5.08016e-06	3.31924e-06	RAC2/ARRB2/HCLS1/CCL3/GPX1/RHOG/CD86/GRB2/TGFB1/IGFBP5/IGF2/ITGB1/FGF7/PDGFRB/PDGFRA/GAS6/FGFR1/RAMP3/AXL/THBS1	20
BP	GO:0030833	regulation of actin filament polymerization	19/550	162/18670	3.17645e-07	6.1121e-06	3.99348e-06	GSN/NCKAP1L/TMSB4X/PFN1/ARPC2/HCLS1/GMFG/COTL1/CORO1A/ARPC1B/GRB2/ARPC3/PYCARD/ACTR2/ARF6/SPTBN1/ELN/CTTN/ICAM1	19
BP	GO:0031960	response to corticosteroid	19/550	162/18670	3.17645e-07	6.1121e-06	3.99348e-06	IGFBP7/COL1A1/SPARC/IL10/CYBB/CYBA/AIF1/SERPINF1/TGFB1/IGFBP2/MDK/AQP1/FOSB/DUSP1/SLIT3/PAM/IL6/ERRFI1/ICAM1	19
BP	GO:0050732	negative regulation of peptidyl-tyrosine phosphorylation	11/550	53/18670	3.25904e-07	6.22086e-06	4.06454e-06	CAV1/SAMSN1/PTPRC/PTPN6/THY1/SFRP2/SOCS3/SFRP1/HYAL2/GPRC5A/ERRFI1	11
BP	GO:1905517	macrophage migration	11/550	53/18670	3.25904e-07	6.22086e-06	4.06454e-06	C5AR1/CCL3/CCL5/RARRES2/CKLF/MDK/EMILIN1/CD81/MMP14/MTUS1/THBS1	11
BP	GO:0043687	post-translational protein modification	30/550	361/18670	3.59354e-07	6.83202e-06	4.46385e-06	SPARCL1/IGFBP7/C3/IGFBP4/SERPINA1/TIMP1/FSTL1/IGFBP5/APP/FBN1/MFGE8/LAMC1/PRSS23/RCN1/EPAS1/SOCS3/MXRA8/LAMB2/CALU/SPP1/WSB1/GAS6/IL6/SDC2/LTBP1/CHRDL1/HSP90B1/IGFBP3/TNC/APOE	30
BP	GO:0072012	glomerulus vasculature development	8/550	25/18670	3.74625e-07	7.09408e-06	4.63508e-06	PDGFRB/CD34/ACTA2/PDGFRA/EGR1/HES1/NOTCH3/PECAM1	8
BP	GO:0022604	regulation of cell morphogenesis	36/550	484/18670	3.78092e-07	7.13145e-06	4.6595e-06	FBLN1/SPARC/CSF1R/ARPC2/CCL3/ITGB2/CXCR4/CORO1A/LST1/RHOG/FMNL1/PLEKHO1/S100A13/CDC42SE2/CXCL12/ZEB2/CFL1/THY1/ACTR2/MDK/MAP1B/CTTN/SPP1/PTPRS/NRP1/POSTN/CRABP2/SDC2/TPM1/PTN/SEMA3C/LRP1/VEGFA/ID1/ICAM1/APOE	36
BP	GO:0014812	muscle cell migration	15/550	104/18670	3.84999e-07	7.20618e-06	4.70832e-06	CCL5/AIF1/PLEKHO1/IGFBP5/ADAMTS1/MDK/PDGFRB/IGF1/PLAT/NRP1/POSTN/TPM1/IGFBP3/NR4A3/LRP1	15
BP	GO:0035821	modification of morphology or physiology of other organism	19/550	164/18670	3.85075e-07	7.20618e-06	4.70832e-06	IFI27/MPEG1/CSF1R/CCL3/CLEC7A/CCL5/S100A9/LYZ/CCL4/TGFB1/CFL1/SLPI/AQP1/PPIB/CAV2/STOM/HYAL2/JUN/APOE	19
BP	GO:0002237	response to molecule of bacterial origin	29/550	343/18670	3.93978e-07	7.34399e-06	4.79836e-06	DCN/SPARC/LYN/IL10/SLC11A1/C5AR1/CCL3/CD68/CD14/S100A8/CCL5/CXCL8/CD86/TGFB1/TFPI/AKAP12/PYCARD/SLPI/IL1B/SPON2/IL6/JUNB/GJA1/AXL/MGST2/MGST1/VCAM1/JUN/ICAM1	29
BP	GO:0031334	positive regulation of protein complex assembly	25/550	268/18670	4.07948e-07	7.57482e-06	4.94918e-06	GSN/CLU/NCKAP1L/PLEK/PFN1/ARPC2/GMFG/CLEC7A/LCP1/CORO1A/ARPC1B/GRB2/TGFB1/ARPC3/PYCARD/ACTR2/ARF6/MAP1B/CTTN/HSPA1B/TPPP3/HSPA1A/JUN/VEGFA/ICAM1	25
BP	GO:0014909	smooth muscle cell migration	14/550	91/18670	4.18158e-07	7.7343e-06	5.05338e-06	CCL5/AIF1/IGFBP5/ADAMTS1/MDK/PDGFRB/IGF1/PLAT/NRP1/POSTN/TPM1/IGFBP3/NR4A3/LRP1	14
BP	GO:0042533	tumor necrosis factor biosynthetic process	9/550	34/18670	4.25345e-07	7.80671e-06	5.10069e-06	HSPB1/IL10/CLEC7A/CYBB/TYROBP/APP/AKAP12/ERRFI1/THBS1	9
BP	GO:0042534	regulation of tumor necrosis factor biosynthetic process	9/550	34/18670	4.25345e-07	7.80671e-06	5.10069e-06	HSPB1/IL10/CLEC7A/CYBB/TYROBP/APP/AKAP12/ERRFI1/THBS1	9
BP	GO:0030041	actin filament polymerization	20/550	182/18670	4.51628e-07	8.25736e-06	5.39513e-06	GSN/NCKAP1L/TMSB4X/PFN1/ARPC2/HCLS1/GMFG/COTL1/CORO1A/AIF1/ARPC1B/GRB2/ARPC3/PYCARD/ACTR2/ARF6/SPTBN1/ELN/CTTN/ICAM1	20
BP	GO:0022612	gland morphogenesis	16/550	120/18670	4.74932e-07	8.65028e-06	5.65186e-06	CAV1/NFIB/CSF1R/TGFB1/IGFBP5/FGF7/MDK/SFRP1/NRP1/SNAI2/FGFR1/TGFBR2/PTN/ID4/SEMA3C/TNC	16
BP	GO:0046677	response to antibiotic	28/550	327/18670	4.83994e-07	8.78183e-06	5.73781e-06	COL1A1/GSN/CLU/SPARC/IL10/SPI1/CYBB/CD14/GPX1/S100A8/ACTR2/PDGFRB/AQP1/EGR1/DUSP1/ID3/HP/IL6/CRYAB/AXL/HYAL2/NR4A3/TNC/VCAM1/JUN/KDM6B/ID1/ICAM1	28
BP	GO:0030193	regulation of blood coagulation	13/550	79/18670	4.86601e-07	8.79568e-06	5.74686e-06	SERPING1/CAV1/LYN/PLEK/FCER1G/TFPI/CD34/PDGFRA/PLAT/PROS1/SERPINE2/THBS1/APOE	13
BP	GO:0006469	negative regulation of protein kinase activity	23/550	235/18670	5.10215e-07	9.18771e-06	6.003e-06	CAV1/HSPB1/LYN/GMFG/PTPRC/PTPN6/DUSP2/THY1/SPRY1/PYCARD/FABP4/SFRP2/NR2F2/DUSP1/SOCS3/IL1B/SFRP1/CDKN1C/HYAL2/GPRC5A/ERRFI1/APOE/GADD45B	23
BP	GO:0010811	positive regulation of cell-substrate adhesion	16/550	121/18670	5.32652e-07	9.5557e-06	6.24343e-06	CCDC80/CD3E/ARPC2/THY1/FBLN2/MDK/EMILIN1/ABI3BP/SFRP1/SMOC2/EMP2/COL8A1/NRP1/NID1/PTN/VEGFA	16
BP	GO:1902105	regulation of leukocyte differentiation	25/550	272/18670	5.388e-07	9.62979e-06	6.29184e-06	NCKAP1L/LYN/IL7R/HCLS1/CCL3/CD2/MAFB/EVI2B/CD74/PTPRC/TYROBP/CD86/PRDM1/PTPN6/TGFB1/FBN1/ID2/MDK/MYC/SFRP1/MMP14/GAS6/TGFBR2/AXL/JUN	25
BP	GO:0001933	negative regulation of protein phosphorylation	33/550	429/18670	5.50443e-07	9.80116e-06	6.40381e-06	FBLN1/TIMP3/CAV1/HSPB1/LYN/ARRB2/SAMSN1/GMFG/PTPRC/PTPN6/DUSP2/TGFB1/THY1/SPRY1/PYCARD/FABP4/SFRP2/NR2F2/EMILIN1/PLPP3/DUSP1/SOCS3/IL1B/MYC/SFRP1/CDKN1C/IGFBP3/HYAL2/GPRC5A/JUN/ERRFI1/APOE/GADD45B	33
BP	GO:0001890	placenta development	18/550	152/18670	5.61117e-07	9.91723e-06	6.47965e-06	DCN/IL10/STK4/PRDM1/GRB2/IGF2/CTSB/NR2F2/EPAS1/SOCS3/SPP1/HTRA1/CDKN1C/HES1/JUNB/PTGIS/GJA1/PTN	18
BP	GO:0032675	regulation of interleukin-6 production	18/550	152/18670	5.61117e-07	9.91723e-06	6.47965e-06	NCKAP1L/IL10/ARRB2/CD74/CLEC7A/CYBA/FCER1G/AIF1/TYROBP/PTPN6/APP/PYCARD/IL1B/SPON2/IL33/GAS6/IL6/HYAL2	18
BP	GO:1900046	regulation of hemostasis	13/550	80/18670	5.65598e-07	9.95954e-06	6.50729e-06	SERPING1/CAV1/LYN/PLEK/FCER1G/TFPI/CD34/PDGFRA/PLAT/PROS1/SERPINE2/THBS1/APOE	13
BP	GO:0035924	cellular response to vascular endothelial growth factor stimulus	12/550	68/18670	6.13896e-07	1.07703e-05	7.037e-06	DCN/HSPB1/CD63/NR4A1/RAMP2/GAS1/PDGFRB/PDGFRA/SMOC2/NRP1/VCAM1/VEGFA	12
BP	GO:0048708	astrocyte differentiation	13/550	81/18670	6.55851e-07	1.14642e-05	7.49039e-06	C5AR1/S100A8/APP/ID2/IL6ST/C1QA/LAMB2/IL1B/SERPINE2/IL6/HES1/ID4/LRP1	13
BP	GO:0002062	chondrocyte differentiation	16/550	123/18670	6.67506e-07	1.16253e-05	7.59566e-06	COL6A2/COL6A1/NFIB/COL6A3/TGFB1/SERPINH1/COL14A1/EFEMP1/SFRP2/MDK/COL12A1/LTBP3/SNAI2/MATN2/FGFR1/TGFBR2	16
BP	GO:1903706	regulation of hemopoiesis	35/550	475/18670	6.85221e-07	1.18398e-05	7.7358e-06	PRKCB/NCKAP1L/LYN/IL7R/HCLS1/CCL3/CD2/MAFB/EVI2B/CD74/SPI1/PTPRC/TYROBP/CD86/PRDM1/PTPN6/MYL9/TGFB1/FBN1/ID2/MDK/MYC/SFRP1/MMP14/GAS6/HES1/LOX/TGFBR2/PTN/AXL/HSPA1B/NR4A3/HSPA1A/JUN/THBS1	35
BP	GO:0033002	muscle cell proliferation	23/550	239/18670	6.87264e-07	1.18398e-05	7.7358e-06	IL10/CYBA/CCL5/AIF1/APOD/MMP2/IGFBP5/ID2/ADAMTS1/PDGFRB/IGF1/ELN/OGN/IL6/TPM1/FGFR1/GJA1/TGFBR2/NOTCH3/IGFBP3/NR4A3/JUN/THBS1	23
BP	GO:0048705	skeletal system morphogenesis	23/550	239/18670	6.87264e-07	1.18398e-05	7.7358e-06	MGP/COL1A1/COL6A2/COL6A1/COL6A3/TGFB1/MMP2/SERPINH1/COL14A1/SFRP2/PDGFRA/PRRX1/COL12A1/SFRP1/MMP14/LTBP3/MATN2/FGFR1/SFRP4/ARID5B/TGFBR2/HYAL2/EIF4A3	23
BP	GO:0048008	platelet-derived growth factor receptor signaling pathway	11/550	57/18670	7.09122e-07	1.21724e-05	7.95312e-06	APOD/PDGFRB/PDGFRA/PLAT/PDGFRL/NRP1/LOX/ARID5B/NR4A3/LRP1/VEGFA	11
BP	GO:0050768	negative regulation of neurogenesis	26/550	295/18670	7.1753e-07	1.22726e-05	8.01858e-06	COL3A1/TGFB1/THY1/APP/ID2/PMP22/ARF6/PBX1/CTSZ/IL1B/ID3/NR2F1/SPP1/DPYSL3/PTPRS/NRP1/IL6/HES1/HES4/PTN/ID4/NOTCH3/SEMA3C/LRP1/ID1/APOE	26
BP	GO:0043903	regulation of symbiosis, encompassing mutualism through parasitism	22/550	222/18670	7.29307e-07	1.23976e-05	8.10027e-06	GSN/IFI27/IFITM3/CAV1/IFITM2/CSF1R/CCL3/CD74/CXCR4/FCN1/CCL5/CXCL8/CCL4/PABPC1/CFL1/SLPI/IFITM1/PPIB/CAV2/STOM/JUN/APOE	22
BP	GO:0050715	positive regulation of cytokine secretion	17/550	139/18670	7.30036e-07	1.23976e-05	8.10027e-06	CSF1R/IL10/CCL3/CD2/CD14/FCN1/AIF1/AKAP12/PYCARD/SPTBN1/MDK/CD34/IL1B/IL33/POSTN/HYAL2/LRP1	17
BP	GO:0032637	interleukin-8 production	13/550	82/18670	7.5874e-07	1.27613e-05	8.3379e-06	TMSB4X/IL10/CD2/CD74/CLEC7A/PTPRC/CD14/FCN1/PYCARD/IL1B/HSPA1B/HYAL2/HSPA1A	13
BP	GO:0051702	interaction with symbiont	13/550	82/18670	7.5874e-07	1.27613e-05	8.3379e-06	IFI27/CSF1R/CCL3/GPX1/CCL5/CCL4/CFL1/AQP1/PPIB/CAV2/STOM/JUN/APOE	13
BP	GO:0051961	negative regulation of nervous system development	27/550	315/18670	7.59475e-07	1.27613e-05	8.3379e-06	COL3A1/TGFB1/THY1/APP/ID2/PMP22/ARF6/PBX1/CTSZ/IL1B/ID3/NR2F1/SPP1/DPYSL3/PTPRS/NRP1/IL6/HES1/HES4/PTN/ID4/NOTCH3/SEMA3C/LRP1/ID1/APOE/CTSC	27
BP	GO:0031623	receptor internalization	15/550	111/18670	9.07725e-07	1.51988e-05	9.93049e-06	CAV1/ARRB2/ITGB2/FCER1G/CXCL8/CD63/GRB2/ITGB1/RAMP2/CD81/SFRP4/RAMP3/LRP1/RAMP1/VEGFA	15
BP	GO:0090101	negative regulation of transmembrane receptor protein serine/threonine kinase signaling pathway	16/550	126/18670	9.28059e-07	1.5485e-05	1.01174e-05	CAV1/UBA52/TGFB1/FBN1/NBL1/SFRP2/EMILIN1/ASPN/SFRP1/HTRA1/CAV2/LTBP1/CHRDL1/CILP/TGFBR2/HSPA1A	16
BP	GO:0071276	cellular response to cadmium ion	9/550	37/18670	9.32367e-07	1.55026e-05	1.0129e-05	GSN/NCF1/CYBB/MT2A/MT1E/MT1M/MT1X/MT1A/JUN	9
BP	GO:0050792	regulation of viral process	21/550	208/18670	9.59546e-07	1.58991e-05	1.03881e-05	GSN/IFI27/IFITM3/IFITM2/CSF1R/CCL3/CD74/CXCR4/FCN1/CCL5/CXCL8/CCL4/PABPC1/CFL1/SLPI/IFITM1/PPIB/CAV2/STOM/JUN/APOE	21
BP	GO:0030100	regulation of endocytosis	25/550	281/18670	9.86263e-07	1.62489e-05	1.06166e-05	C3/CLU/CAV1/NCKAP1L/IL2RG/SLC11A1/ARRB2/CLEC7A/CYBA/PTPRC/CD14/FCER1G/CD63/TGFB1/MFGE8/PYCARD/ARF6/IL1B/CD151/GAS6/SFRP4/AXL/LRP1/VEGFA/APOE	25
BP	GO:0051896	regulation of protein kinase B signaling	23/550	244/18670	9.87466e-07	1.62489e-05	1.06166e-05	RAC2/ARRB2/HCLS1/CCL3/GPX1/RHOG/CD86/GRB2/TGFB1/IGFBP5/IGF2/ITGB1/FGF7/PDGFRB/PPP2R5C/PDGFRA/RCN3/GAS6/FGFR1/RAMP3/AXL/HYAL2/THBS1	23
BP	GO:0014910	regulation of smooth muscle cell migration	13/550	84/18670	1.00866e-06	1.6484e-05	1.07702e-05	CCL5/AIF1/IGFBP5/ADAMTS1/MDK/PDGFRB/IGF1/NRP1/POSTN/TPM1/IGFBP3/NR4A3/LRP1	13
BP	GO:0050818	regulation of coagulation	13/550	84/18670	1.00866e-06	1.6484e-05	1.07702e-05	SERPING1/CAV1/LYN/PLEK/FCER1G/TFPI/CD34/PDGFRA/PLAT/PROS1/SERPINE2/THBS1/APOE	13
BP	GO:0042535	positive regulation of tumor necrosis factor biosynthetic process	7/550	20/18670	1.02925e-06	1.67061e-05	1.09153e-05	HSPB1/CLEC7A/CYBB/TYROBP/APP/AKAP12/THBS1	7
BP	GO:1905523	positive regulation of macrophage migration	7/550	20/18670	1.02925e-06	1.67061e-05	1.09153e-05	C5AR1/CCL3/CCL5/RARRES2/MDK/MMP14/THBS1	7
BP	GO:0002695	negative regulation of leukocyte activation	19/550	175/18670	1.05115e-06	1.70037e-05	1.11098e-05	LYN/IL10/CST7/SAMSN1/VSIG4/CD84/CD74/MNDA/PTPRC/LST1/TYROBP/CD86/PTPN6/TGFB1/ID2/MDK/SFRP1/AXL/GPNMB	19
BP	GO:0050764	regulation of phagocytosis	14/550	98/18670	1.05739e-06	1.70469e-05	1.1138e-05	C3/NCKAP1L/IL2RG/SLC11A1/CLEC7A/CYBA/PTPRC/FCER1G/TGFB1/MFGE8/PYCARD/IL1B/GAS6/LRP1	14
BP	GO:0050707	regulation of cytokine secretion	21/550	210/18670	1.1222e-06	1.79947e-05	1.17572e-05	CSF1R/LYN/TMSB4X/IL10/CCL3/CD2/SRGN/CD14/FCN1/AIF1/AKAP12/PYCARD/SPTBN1/MDK/CD34/IL1B/IL33/GAS6/POSTN/HYAL2/LRP1	21
BP	GO:0051258	protein polymerization	25/550	283/18670	1.12373e-06	1.79947e-05	1.17572e-05	GSN/NCKAP1L/TMSB4X/PFN1/ARPC2/HCLS1/GMFG/COTL1/CORO1A/AIF1/ARPC1B/GRB2/ARPC3/PYCARD/GPX4/ACTR2/ARF6/SPTBN1/ELN/MAP1B/CTTN/HSPA1B/TPPP3/HSPA1A/ICAM1	25
BP	GO:0030838	positive regulation of actin filament polymerization	14/550	99/18670	1.19878e-06	1.91324e-05	1.25006e-05	GSN/NCKAP1L/PFN1/ARPC2/GMFG/CORO1A/ARPC1B/GRB2/ARPC3/PYCARD/ACTR2/ARF6/CTTN/ICAM1	14
BP	GO:0097237	cellular response to toxic substance	23/550	247/18670	1.22107e-06	1.94231e-05	1.26905e-05	ADIRF/IL10/SPI1/CYBB/ALOX5AP/GPX1/S100A9/GPX3/GPX4/SOD3/AQP1/EGR1/FBLN5/HP/IL6/MGST3/PRDX4/AXL/MGST2/NR4A3/MGST1/KDM6B/APOE	23
BP	GO:0032635	interleukin-6 production	18/550	161/18670	1.31445e-06	2.0839e-05	1.36156e-05	NCKAP1L/IL10/ARRB2/CD74/CLEC7A/CYBA/FCER1G/AIF1/TYROBP/PTPN6/APP/PYCARD/IL1B/SPON2/IL33/GAS6/IL6/HYAL2	18
BP	GO:0032757	positive regulation of interleukin-8 production	10/550	49/18670	1.32532e-06	2.09418e-05	1.36828e-05	CD2/CD74/CLEC7A/CD14/FCN1/PYCARD/IL1B/HSPA1B/HYAL2/HSPA1A	10
BP	GO:0043900	regulation of multi-organism process	31/550	405/18670	1.35104e-06	2.12777e-05	1.39023e-05	GSN/IFI27/IFITM3/CAV1/IFITM2/CSF1R/CCL3/ARHGDIB/CD74/CXCR4/CLEC7A/CYBA/FCN1/CCL5/CXCL8/TIMP1/CCL4/PABPC1/CFL1/PYCARD/IGF1/SLPI/IFITM1/IL1B/HTRA1/PPIB/CAV2/STOM/PRDX4/JUN/APOE	31
BP	GO:0042326	negative regulation of phosphorylation	34/550	468/18670	1.36168e-06	2.13748e-05	1.39657e-05	FBLN1/TIMP3/CAV1/HSPB1/LYN/ARRB2/SAMSN1/GMFG/PTPRC/PTPN6/DUSP2/NUPR1/TGFB1/THY1/SPRY1/PYCARD/FABP4/SFRP2/NR2F2/EMILIN1/PLPP3/DUSP1/SOCS3/IL1B/MYC/SFRP1/CDKN1C/IGFBP3/HYAL2/GPRC5A/JUN/ERRFI1/APOE/GADD45B	34
BP	GO:0032612	interleukin-1 production	15/550	115/18670	1.43626e-06	2.24716e-05	1.46823e-05	HSPB1/IL10/ARRB2/CCL3/MNDA/CLEC7A/TYROBP/S100A13/APP/PYCARD/IGF1/EGR1/IL1B/GAS6/ERRFI1	15
BP	GO:0048568	embryonic organ development	32/550	428/18670	1.51481e-06	2.35461e-05	1.53844e-05	IL10/STK4/MAFB/CXCL8/PRDM1/GRB2/RARRES2/TGFB1/FBN1/IGF2/ID2/EFEMP1/CTHRC1/COL5A2/PBX1/PDGFRA/NR2F2/EPAS1/SOCS3/PRRX1/ID3/CDKN1C/MMP14/HES1/FGFR1/ALDH1A3/JUNB/GJA1/TGFBR2/NR4A3/EIF4A3/VEGFA	32
BP	GO:0051047	positive regulation of secretion	32/550	428/18670	1.51481e-06	2.35461e-05	1.53844e-05	CSF1R/IL10/CCL3/CD2/ITGB2/CYBA/VAMP8/CD14/FCN1/S100A8/FCER1G/AIF1/TGFB1/CXCL12/AKAP12/PYCARD/ARF6/SPTBN1/MDK/IGF1/CD34/AQP1/IL1B/SPP1/IL33/SOX4/POSTN/IL6/FGFR1/GJA1/HYAL2/LRP1	32
BP	GO:0032649	regulation of interferon-gamma production	14/550	101/18670	1.53328e-06	2.36924e-05	1.548e-05	IL10/SLC11A1/CD3E/CD2/FAM49B/CLEC7A/HLA-DPA1/CD14/HLA-DPB1/PYCARD/IL1B/IL33/GAS6/AXL	14
BP	GO:0000302	response to reactive oxygen species	22/550	232/18670	1.53415e-06	2.36924e-05	1.548e-05	COL1A1/IL10/NCF1/GPX1/APOD/MMP2/PDGFRB/SOD3/AQP1/PDGFRA/DUSP1/FBLN5/HP/IL6/TPM1/CRYAB/AXL/HYAL2/NR4A3/JUN/KDM6B/APOE	22
BP	GO:0055076	transition metal ion homeostasis	16/550	131/18670	1.57143e-06	2.41898e-05	1.5805e-05	SLC11A1/FTH1/FTL/S100A8/S100A9/MT2A/APP/MT1E/CYBRD1/MT1M/EPAS1/MT1X/MYC/MT1A/STEAP4/HYAL2	16
BP	GO:0060537	muscle tissue development	31/550	408/18670	1.57794e-06	2.4212e-05	1.58195e-05	DCN/COL3A1/CAV1/ARRB2/GPX1/NUPR1/TGFB1/LMNA/IGFBP5/ID2/ITGB1/PDGFRB/IGF1/ELN/PDGFRA/EGR1/NR2F2/CAV2/TPM1/FGFR1/MYLK/LOX/ADAMTS9/GJA1/YBX3/PI16/TGFBR2/SORBS2/SEMA3C/VEGFA/KDM6B	31
BP	GO:1904035	regulation of epithelial cell apoptotic process	13/550	88/18670	1.73794e-06	2.65815e-05	1.73677e-05	GSN/ARRB2/NUPR1/COL18A1/MDK/RAMP2/CD248/GAS6/IL6/SFRP4/ANGPTL4/ICAM1/THBS1	13
BP	GO:0034330	cell junction organization	25/550	290/18670	1.75547e-06	2.67639e-05	1.74868e-05	CAV1/CSF1R/TGFB1/APOD/THY1/LAMC1/ARF6/RAMP2/CD151/CLDN5/CTTN/SFRP1/MMP14/NRP1/ESAM/SNAI2/GJA1/DST/ACTN1/CADM3/LRP1/VMP1/VEGFA/PECAM1/THBS1	25
BP	GO:0048588	developmental cell growth	22/550	234/18670	1.77036e-06	2.6905e-05	1.7579e-05	CXCR4/CXCL12/ZEB2/APP/ITGB1/IGF1/MAP1B/LAMB2/CTTN/SPP1/SLIT3/PTPRS/NRP1/POSTN/CRABP2/PI16/TGFBR2/SORBS2/SEMA3C/LRP1/VEGFA/APOE	22
BP	GO:0003413	chondrocyte differentiation involved in endochondral bone morphogenesis	8/550	30/18670	1.78009e-06	2.6967e-05	1.76195e-05	COL6A2/COL6A1/COL6A3/SERPINH1/COL14A1/COL12A1/MATN2/TGFBR2	8
BP	GO:0051235	maintenance of location	27/550	330/18670	1.86425e-06	2.81526e-05	1.83941e-05	C3/GSN/CAV1/LYN/TMSB4X/IL10/MSR1/CCL3/FTH1/CYBA/SRGN/CORO1A/PTPRC/FTL/S100A8/S100A9/PTPN6/TGFB1/THY1/FBN1/NBL1/IL1B/IL6/LTBP1/HSP90B1/KDELR2/APOE	27
BP	GO:0007229	integrin-mediated signaling pathway	14/550	103/18670	1.94882e-06	2.93368e-05	1.91679e-05	COL3A1/PLEK/ITGB2/FCER1G/TYROBP/CD63/TIMP1/THY1/ADAMTS1/ITGB1/EMP2/NRP1/DST/PTN	14
BP	GO:0043542	endothelial cell migration	24/550	273/18670	2.0027e-06	3.0053e-05	1.96358e-05	DCN/SPARC/HSPB1/TMSB4X/ITGB2/GPX1/SERPINF1/TGFB1/NR4A1/ITGB1/NR2F2/SMOC2/EMP2/NRP1/FGFR1/ADAMTS9/CLEC14A/PTN/PRCP/VEGFA/PECAM1/ID1/THBS1/APOE	24
BP	GO:0090288	negative regulation of cellular response to growth factor stimulus	18/550	166/18670	2.05175e-06	3.06927e-05	2.00537e-05	DCN/CAV1/UBA52/TGFB1/SPRY1/FBN1/NBL1/SFRP2/EMILIN1/ASPN/SFRP1/HTRA1/CAV2/LTBP1/CHRDL1/TGFBR2/HSPA1A/THBS1	18
BP	GO:0034612	response to tumor necrosis factor	26/550	312/18670	2.05869e-06	3.07002e-05	2.00586e-05	COL1A1/TMSB4X/CXCL16/CCL3/LTB/CYBA/CD14/CCL5/CXCL8/CCL3L3/CCL4/AKAP12/PYCARD/FABP4/PLVAP/SFRP1/GAS6/POSTN/CCL14/YBX3/HSPA1B/HYAL2/VCAM1/HSPA1A/ICAM1/THBS1	26
BP	GO:0050777	negative regulation of immune response	17/550	150/18670	2.13602e-06	3.17542e-05	2.07473e-05	COL3A1/SERPING1/CD59/LYN/IL10/IL7R/ARRB2/SAMSN1/VSIG4/CD84/SAMHD1/PTPRC/GPX1/PTPN6/TGFB1/A2M/IL33	17
BP	GO:0071887	leukocyte apoptotic process	14/550	104/18670	2.19208e-06	3.24863e-05	2.12257e-05	CD3G/LYN/IL10/IL7R/HCLS1/CD74/CCL5/FCER1G/CXCL12/GAS6/IL6/AXL/NR4A3/CTSL	14
BP	GO:0007584	response to nutrient	21/550	219/18670	2.2134e-06	3.27007e-05	2.13658e-05	COL1A1/GSN/SPARC/CD3E/CYBB/CYBA/TGFB1/IGFBP2/SFRP2/MAP1B/IL1B/SPP1/SFRP1/GAS6/POSTN/SNAI2/HSP90B1/TGFBR2/PTN/TNC/VCAM1	21
BP	GO:0043434	response to peptide hormone	32/550	436/18670	2.24887e-06	3.3e-05	2.15613e-05	COL1A1/SPARC/CAV1/PRKCB/LYN/IL10/PTPRE/CYBB/CYBA/GRB2/TIMP1/RARRES2/TGFB1/CXCL12/IGFBP5/FBN1/IGF2/BTG1/NR4A1/ATP6V0B/MAP1B/EGR1/ATP6V1F/SOCS3/IL1B/CAV2/GJA1/NR4A3/ERRFI1/ICAM1/PDK4/NR4A2	32
BP	GO:0046849	bone remodeling	13/550	90/18670	2.2544e-06	3.3e-05	2.15613e-05	RAC2/CSF1R/TGFB1/CTHRC1/MDK/CTSK/SPP1/SFRP1/LTBP3/IL6/GJA1/PTN/PDK4	13
BP	GO:1903035	negative regulation of response to wounding	13/550	90/18670	2.2544e-06	3.3e-05	2.15613e-05	SERPING1/TFPI/MDK/CD34/PDGFRA/PLAT/SPP1/PTPRS/PROS1/SERPINE2/GJA1/THBS1/APOE	13
BP	GO:0035767	endothelial cell chemotaxis	8/550	31/18670	2.33772e-06	3.4115e-05	2.22898e-05	HSPB1/TMSB4X/NR4A1/SMOC2/NRP1/FGFR1/VEGFA/THBS1	8
BP	GO:0031529	ruffle organization	10/550	52/18670	2.35673e-06	3.42876e-05	2.24026e-05	CAV1/CSF1R/PLEK/PFN1/AIF1/RHOG/ARF6/LIMA1/TPM1/ICAM1	10
BP	GO:0150077	regulation of neuroinflammatory response	9/550	41/18670	2.364e-06	3.42888e-05	2.24034e-05	CST7/CCL3/PTPRC/NUPR1/IGF1/IL1B/IL33/IL6/CTSC	9
BP	GO:0033673	negative regulation of kinase activity	23/550	257/18670	2.41377e-06	3.49045e-05	2.28057e-05	CAV1/HSPB1/LYN/GMFG/PTPRC/PTPN6/DUSP2/THY1/SPRY1/PYCARD/FABP4/SFRP2/NR2F2/DUSP1/SOCS3/IL1B/SFRP1/CDKN1C/HYAL2/GPRC5A/ERRFI1/APOE/GADD45B	23
BP	GO:0051851	modification by host of symbiont morphology or physiology	12/550	77/18670	2.43496e-06	3.51046e-05	2.29364e-05	IFI27/CSF1R/CCL3/CCL5/CCL4/CFL1/AQP1/PPIB/CAV2/STOM/JUN/APOE	12
BP	GO:0017015	regulation of transforming growth factor beta receptor signaling pathway	15/550	120/18670	2.47627e-06	3.55926e-05	2.32553e-05	CAV1/UBA52/TGFB1/FBN1/EMILIN1/LTBP4/ASPN/HTRA1/CDKN1C/CAV2/LTBP1/LOX/TGFBR2/HSPA1A/THBS1	15
BP	GO:0090197	positive regulation of chemokine secretion	6/550	15/18670	2.53797e-06	3.63005e-05	2.37177e-05	CSF1R/AIF1/PYCARD/IL33/POSTN/LRP1	6
BP	GO:0001818	negative regulation of cytokine production	25/550	296/18670	2.54073e-06	3.63005e-05	2.37177e-05	NCKAP1L/TMSB4X/IL10/SLC11A1/ARRB2/VSIG4/CD84/SRGN/PTPRC/TYROBP/PTPN6/TGFB1/APOD/PYCARD/IGF1/CD34/IL33/PTPRS/GAS6/IL6/FGFR1/AXL/GPNMB/ERRFI1/THBS1	25
BP	GO:0060333	interferon-gamma-mediated signaling pathway	13/550	91/18670	2.56044e-06	3.64729e-05	2.38304e-05	IFI30/HLA-DQA1/HLA-DQB1/HLA-DPA1/HLA-DRA/HLA-DPB1/MT2A/HLA-DRB1/HLA-DQA2/HLA-DRB5/SOCS3/VCAM1/ICAM1	13
BP	GO:0050663	cytokine secretion	22/550	240/18670	2.69223e-06	3.8236e-05	2.49824e-05	CSF1R/LYN/TMSB4X/IL10/CCL3/CD2/SRGN/CD14/FCN1/AIF1/S100A13/AKAP12/PYCARD/SPTBN1/MDK/CD34/IL1B/IL33/GAS6/POSTN/HYAL2/LRP1	22
BP	GO:0002548	monocyte chemotaxis	11/550	65/18670	2.78014e-06	3.93674e-05	2.57216e-05	LYN/CCL3/CCL5/AIF1/CCL3L3/CCL4/CXCL12/NBL1/DUSP1/IL6/CCL14	11
BP	GO:0032964	collagen biosynthetic process	10/550	53/18670	2.82902e-06	3.9941e-05	2.60964e-05	COL1A1/ARRB2/TGFB1/SERPINH1/PDGFRB/COL5A1/EMILIN1/RCN3/IL6/ERRFI1	10
BP	GO:1903844	regulation of cellular response to transforming growth factor beta stimulus	15/550	122/18670	3.05336e-06	4.29813e-05	2.80828e-05	CAV1/UBA52/TGFB1/FBN1/EMILIN1/LTBP4/ASPN/HTRA1/CDKN1C/CAV2/LTBP1/LOX/TGFBR2/HSPA1A/THBS1	15
BP	GO:0045665	negative regulation of neuron differentiation	21/550	225/18670	3.40585e-06	4.76698e-05	3.11461e-05	THY1/APP/ID2/PMP22/ARF6/PBX1/CTSZ/ID3/NR2F1/SPP1/DPYSL3/PTPRS/NRP1/HES1/HES4/ID4/NOTCH3/SEMA3C/LRP1/ID1/APOE	21
BP	GO:0002460	adaptive immune response based on somatic recombination of immune receptors built from immunoglobulin superfamily domains	28/550	361/18670	3.40641e-06	4.76698e-05	3.11461e-05	C3/CLU/C1R/C1S/SERPING1/IL10/IL7R/SLC11A1/TRBC2/FAM49B/CD74/HLA-DQB1/PTPRC/FCER1G/TRBC1/PTPN6/C7/TGFB1/CFI/C1QA/CD81/C1QB/IL1B/IL33/EMP2/IL6/ICAM1/CTSC	28
BP	GO:0014013	regulation of gliogenesis	15/550	124/18670	3.74788e-06	5.22949e-05	3.41681e-05	LYN/GPR183/CCL3/CXCR4/TGFB1/ID2/IL6ST/MDK/IL1B/SERPINE2/IL6/HES1/PTN/ID4/LRP1	15
BP	GO:0010464	regulation of mesenchymal cell proliferation	8/550	33/18670	3.90616e-06	5.42625e-05	3.54536e-05	NFIB/LMNA/PRRX1/MYC/FGFR1/TGFBR2/PTN/VEGFA	8
BP	GO:0001935	endothelial cell proliferation	19/550	191/18670	3.91163e-06	5.42625e-05	3.54536e-05	SPARC/CAV1/IL10/CYBA/CXCL12/NR4A1/MDK/CD34/NR2F2/MMP14/CAV2/EGFL7/NRP1/FGFR1/GJA1/JUN/VEGFA/THBS1/APOE	19
BP	GO:0006957	complement activation, alternative pathway	6/550	16/18670	3.95975e-06	5.46125e-05	3.56823e-05	C3/CFP/VSIG4/C7/CFH/CFD	6
BP	GO:0044794	positive regulation by host of viral process	6/550	16/18670	3.95975e-06	5.46125e-05	3.56823e-05	CSF1R/CFL1/PPIB/CAV2/STOM/APOE	6
BP	GO:0043030	regulation of macrophage activation	10/550	55/18670	4.02504e-06	5.5353e-05	3.61662e-05	IL10/CST7/VSIG4/CCL3/CD74/PTPRC/IL33/IL6/THBS1/CTSC	10
BP	GO:0003418	growth plate cartilage chondrocyte differentiation	7/550	24/18670	4.14731e-06	5.68706e-05	3.71577e-05	COL6A2/COL6A1/COL6A3/COL14A1/COL12A1/MATN2/TGFBR2	7
BP	GO:0072503	cellular divalent inorganic cation homeostasis	34/550	493/18670	4.28347e-06	5.85694e-05	3.82676e-05	CAV1/PRKCB/GPR65/LYN/FPR1/SLC11A1/C5AR1/CCL3/CXCR4/CYBA/CORO1A/PTPRC/S100A8/CCL5/CD52/S100A9/MT2A/PTPN6/FPR3/TGFB1/CXCL12/THY1/APP/MT1E/MT1M/PDGFRA/MT1X/MT1A/CCL14/HSP90B1/GJA1/RAMP3/LRP1/APOE	34
BP	GO:0033627	cell adhesion mediated by integrin	11/550	68/18670	4.39662e-06	5.99442e-05	3.91659e-05	NCKAP1L/LYN/CD3E/ITGB2/CCL5/PTPN6/FBN1/ITGB1/SFRP2/SNAI2/ICAM1	11
BP	GO:0010463	mesenchymal cell proliferation	9/550	44/18670	4.4217e-06	5.99442e-05	3.91659e-05	NFIB/LMNA/FGF7/PRRX1/MYC/FGFR1/TGFBR2/PTN/VEGFA	9
BP	GO:0071622	regulation of granulocyte chemotaxis	9/550	44/18670	4.4217e-06	5.99442e-05	3.91659e-05	NCKAP1L/RAC2/C5AR1/CD74/CCL5/CXCL8/RARRES2/MDK/THBS1	9
BP	GO:0032755	positive regulation of interleukin-6 production	13/550	96/18670	4.71328e-06	6.37161e-05	4.16304e-05	CD74/CLEC7A/CYBA/FCER1G/AIF1/TYROBP/APP/PYCARD/IL1B/SPON2/IL33/IL6/HYAL2	13
BP	GO:0050714	positive regulation of protein secretion	23/550	268/18670	4.88904e-06	6.59054e-05	4.30608e-05	CSF1R/IL10/CCL3/CD2/CD14/FCN1/AIF1/TGFB1/AKAP12/PYCARD/ARF6/SPTBN1/MDK/IGF1/CD34/IL1B/IL33/SOX4/POSTN/IL6/GJA1/HYAL2/LRP1	23
BP	GO:0002793	positive regulation of peptide secretion	24/550	288/18670	5.06931e-06	6.81429e-05	4.45227e-05	CSF1R/IL10/CCL3/CD2/CD14/FCN1/S100A8/AIF1/TGFB1/AKAP12/PYCARD/ARF6/SPTBN1/MDK/IGF1/CD34/IL1B/IL33/SOX4/POSTN/IL6/GJA1/HYAL2/LRP1	24
BP	GO:0042698	ovulation cycle	11/550	69/18670	5.09325e-06	6.82724e-05	4.46073e-05	ARRB2/SERPINF1/ADAMTS1/MDK/PDGFRA/EGR1/SLIT3/PAM/PTN/AXL/HAS1	11
BP	GO:0051090	regulation of DNA-binding transcription factor activity	31/550	432/18670	5.13079e-06	6.8583e-05	4.48103e-05	CLU/CAV1/UBA52/PRKCB/TMSB4X/IL10/ARRB2/HCLS1/ITGB2/S100A8/S100A9/NUPR1/TGFB1/APP/ID2/PYCARD/PLPP3/IL1B/ID3/DDR2/GAS6/IL6/SFRP4/ARID5B/PTGIS/HSPA1B/HSPA1A/JUN/VEGFA/ID1/ICAM1	31
BP	GO:0002819	regulation of adaptive immune response	17/550	160/18670	5.18446e-06	6.91068e-05	4.51525e-05	C3/CD48/IL10/IL7R/SLC11A1/SAMSN1/FAM49B/PTPRC/FCER1G/PTPN6/TGFB1/PYCARD/IL6ST/CD81/IL1B/IL33/IL6	17
BP	GO:0007044	cell-substrate junction assembly	13/550	97/18670	5.29862e-06	7.04318e-05	4.60182e-05	APOD/THY1/LAMC1/CD151/CTTN/SFRP1/MMP14/NRP1/DST/ACTN1/LRP1/VEGFA/THBS1	13
BP	GO:0051817	modification of morphology or physiology of other organism involved in symbiotic interaction	14/550	112/18670	5.33936e-06	7.07762e-05	4.62432e-05	IFI27/CSF1R/CCL3/CCL5/CCL4/TGFB1/CFL1/AQP1/PPIB/CAV2/STOM/HYAL2/JUN/APOE	14
BP	GO:0007162	negative regulation of cell adhesion	24/550	289/18670	5.37909e-06	7.09755e-05	4.63734e-05	COL1A1/FBLN1/IL10/VSIG4/ARHGDIB/CD74/PTPRC/CD86/PTPN6/TGFB1/CXCL12/APOD/MDK/DUSP1/JAM2/MMP14/SERPINE2/POSTN/SNAI2/GPNMB/LRP1/TNC/VEGFA/THBS1	24
BP	GO:0035987	endodermal cell differentiation	9/550	45/18670	5.38414e-06	7.09755e-05	4.63734e-05	COL6A1/ITGB2/MMP2/COL5A2/COL4A2/COL5A1/COL12A1/MMP14/COL8A1	9
BP	GO:2000106	regulation of leukocyte apoptotic process	12/550	83/18670	5.46635e-06	7.18607e-05	4.69518e-05	CD3G/LYN/IL10/IL7R/HCLS1/CD74/CCL5/FCER1G/CXCL12/GAS6/AXL/NR4A3	12
BP	GO:1902107	positive regulation of leukocyte differentiation	16/550	144/18670	5.49121e-06	7.19891e-05	4.70357e-05	NCKAP1L/IL7R/HCLS1/EVI2B/CD74/PTPRC/TYROBP/CD86/TGFB1/ID2/MDK/MMP14/GAS6/TGFBR2/AXL/JUN	16
BP	GO:0045637	regulation of myeloid cell differentiation	22/550	251/18670	5.58661e-06	7.30392e-05	4.77218e-05	PRKCB/NCKAP1L/LYN/HCLS1/CCL3/MAFB/EVI2B/CD74/SPI1/TYROBP/MYL9/TGFB1/FBN1/ID2/MYC/SFRP1/LOX/HSPA1B/NR4A3/HSPA1A/JUN/THBS1	22
BP	GO:0032609	interferon-gamma production	14/550	113/18670	5.93252e-06	7.71389e-05	5.04005e-05	IL10/SLC11A1/CD3E/CD2/FAM49B/CLEC7A/HLA-DPA1/CD14/HLA-DPB1/PYCARD/IL1B/IL33/GAS6/AXL	14
BP	GO:0043200	response to amino acid	14/550	113/18670	5.93252e-06	7.71389e-05	5.04005e-05	COL1A2/COL3A1/COL1A1/COL6A1/LYN/CYBB/CYBA/CFL1/MMP2/COL5A2/COL4A1/PDGFRA/PTN/ICAM1	14
BP	GO:0071356	cellular response to tumor necrosis factor	24/550	291/18670	6.05098e-06	7.84655e-05	5.12672e-05	COL1A1/TMSB4X/CCL3/LTB/CYBA/CCL5/CXCL8/CCL3L3/CCL4/AKAP12/PYCARD/FABP4/PLVAP/SFRP1/GAS6/POSTN/CCL14/YBX3/HSPA1B/HYAL2/VCAM1/HSPA1A/ICAM1/THBS1	24
BP	GO:0002221	pattern recognition receptor signaling pathway	19/550	197/18670	6.15561e-06	7.96059e-05	5.20123e-05	CAV1/UBA52/LYN/ARRB2/ITGB2/CLEC7A/CYBA/CTSS/CD14/FCN1/S100A8/S100A9/CTSB/CTSK/PTPRS/HSP90B1/HSPA1B/HSPA1A/CTSL	19
BP	GO:0001893	maternal placenta development	8/550	35/18670	6.28665e-06	8.10807e-05	5.2976e-05	PRDM1/CTSB/NR2F2/SPP1/JUNB/PTGIS/GJA1/PTN	8
BP	GO:0002699	positive regulation of immune effector process	20/550	216/18670	6.54475e-06	8.40004e-05	5.48835e-05	C3/RAC2/LYN/STXBP2/CD84/HLA-DMB/FAM49B/CD74/ITGB2/VAMP8/PTPRC/FCER1G/CD86/TGFB1/CD81/IL1B/SPON2/IL33/IL6/NR4A3	20
BP	GO:0051250	negative regulation of lymphocyte activation	16/550	146/18670	6.56659e-06	8.40004e-05	5.48835e-05	LYN/IL10/SAMSN1/VSIG4/CD74/MNDA/LST1/TYROBP/CD86/PTPN6/TGFB1/ID2/MDK/SFRP1/AXL/GPNMB	16
BP	GO:0051384	response to glucocorticoid	16/550	146/18670	6.56659e-06	8.40004e-05	5.48835e-05	IGFBP7/SPARC/IL10/AIF1/SERPINF1/TGFB1/IGFBP2/MDK/AQP1/FOSB/DUSP1/SLIT3/PAM/IL6/ERRFI1/ICAM1	16
BP	GO:0060349	bone morphogenesis	14/550	114/18670	6.58343e-06	8.40004e-05	5.48835e-05	COL1A1/COL6A2/COL6A1/COL6A3/TGFB1/SERPINH1/COL14A1/SFRP2/COL12A1/MMP14/LTBP3/MATN2/SFRP4/TGFBR2	14
BP	GO:0035904	aorta development	10/550	58/18670	6.6336e-06	8.44148e-05	5.51543e-05	COL3A1/PRDM1/PDGFRB/SOX4/HES1/LTBP1/MYLK/LOX/ADAMTS9/LRP1	10
BP	GO:0051222	positive regulation of protein transport	30/550	418/18670	7.25844e-06	9.21204e-05	6.0189e-05	RAC2/CSF1R/IL10/HCLS1/CCL3/CD2/OAZ1/ITGB2/CD14/FCN1/AIF1/TGFB1/AKAP12/PYCARD/ARF6/SPTBN1/MDK/IGF1/CD34/CD81/IL1B/IL33/GAS6/SOX4/POSTN/IL6/STOM/GJA1/HYAL2/LRP1	30
BP	GO:0043567	regulation of insulin-like growth factor receptor signaling pathway	7/550	26/18670	7.48871e-06	9.47908e-05	6.19337e-05	IGFBP4/IGFBP6/IGFBP5/IGFBP2/IGF1/CILP/IGFBP3	7
BP	GO:0060351	cartilage development involved in endochondral bone morphogenesis	9/550	47/18670	7.85651e-06	9.91832e-05	6.48036e-05	COL1A1/COL6A2/COL6A1/COL6A3/SERPINH1/COL14A1/COL12A1/MATN2/TGFBR2	9
BP	GO:1903532	positive regulation of secretion by cell	29/550	399/18670	8.09876e-06	0.000101972	6.66256e-05	CSF1R/IL10/CCL3/CD2/ITGB2/VAMP8/CD14/FCN1/FCER1G/AIF1/TGFB1/CXCL12/AKAP12/PYCARD/ARF6/SPTBN1/MDK/IGF1/CD34/IL1B/SPP1/IL33/SOX4/POSTN/IL6/FGFR1/GJA1/HYAL2/LRP1	29
BP	GO:0031532	actin cytoskeleton reorganization	13/550	101/18670	8.33353e-06	0.000104583	6.83314e-05	GSN/GPR65/CSF1R/PLEK/HCLS1/ARHGDIB/GMFG/TGFB1/FGF7/MDK/PDGFRA/CTTN/NRP1	13
BP	GO:0043405	regulation of MAP kinase activity	26/550	337/18670	8.34995e-06	0.000104583	6.83314e-05	CAV1/UBA52/LYN/FPR1/C5AR1/CD74/CXCR4/PTPRC/PTPN6/DUSP2/TGFB1/ZEB2/SPRY1/SFRP2/PDGFRB/IGF1/CD81/DUSP1/IL1B/SFRP1/FGFR1/HYAL2/VEGFA/THBS1/APOE/GADD45B	26
BP	GO:0032060	bleb assembly	5/550	11/18670	8.68898e-06	0.000107633	7.03245e-05	EMP3/PMP22/EMP1/EMP2/MYLK	5
BP	GO:0003414	chondrocyte morphogenesis involved in endochondral bone morphogenesis	6/550	18/18670	8.72884e-06	0.000107633	7.03245e-05	COL6A2/COL6A1/COL6A3/COL14A1/COL12A1/MATN2	6
BP	GO:0003429	growth plate cartilage chondrocyte morphogenesis	6/550	18/18670	8.72884e-06	0.000107633	7.03245e-05	COL6A2/COL6A1/COL6A3/COL14A1/COL12A1/MATN2	6
BP	GO:0090171	chondrocyte morphogenesis	6/550	18/18670	8.72884e-06	0.000107633	7.03245e-05	COL6A2/COL6A1/COL6A3/COL14A1/COL12A1/MATN2	6
BP	GO:0090196	regulation of chemokine secretion	6/550	18/18670	8.72884e-06	0.000107633	7.03245e-05	CSF1R/AIF1/PYCARD/IL33/POSTN/LRP1	6
BP	GO:0150078	positive regulation of neuroinflammatory response	6/550	18/18670	8.72884e-06	0.000107633	7.03245e-05	CCL3/NUPR1/IL1B/IL33/IL6/CTSC	6
BP	GO:0050864	regulation of B cell activation	18/550	184/18670	8.83732e-06	0.00010869	7.1015e-05	NCKAP1L/LYN/IL10/SAMSN1/GPR183/TRBC2/CD74/MNDA/PTPRC/TYROBP/TRBC1/PTPN6/TGFB1/ID2/CD81/SFRP1/MMP14/IL6	18
BP	GO:0098869	cellular oxidant detoxification	13/550	102/18670	9.2981e-06	0.000113771	7.43346e-05	ALOX5AP/GPX1/S100A9/GPX3/GPX4/SOD3/FBLN5/HP/MGST3/PRDX4/MGST2/MGST1/APOE	13
BP	GO:2000379	positive regulation of reactive oxygen species metabolic process	13/550	102/18670	9.2981e-06	0.000113771	7.43346e-05	CLU/ITGB2/CLEC7A/CYBA/AIF1/TYROBP/GRB2/TGFB1/PDGFRB/IL1B/TGFBR2/ICAM1/THBS1	13
BP	GO:0043254	regulation of protein complex assembly	32/550	467/18670	9.35475e-06	0.000114171	7.45962e-05	GSN/CLU/NCKAP1L/PLEK/TMSB4X/PFN1/ARPC2/HCLS1/GMFG/CLEC7A/LCP1/COTL1/CORO1A/ARPC1B/GRB2/TGFB1/ARPC3/PYCARD/ACTR2/ARF6/SPTBN1/ELN/MAP1B/CTTN/CRYAB/HSPA1B/TPPP3/HSPA1A/JUN/VEGFA/ICAM1/APOE	32
BP	GO:0002063	chondrocyte development	9/550	48/18670	9.41959e-06	0.000114669	7.49217e-05	COL6A2/COL6A1/COL6A3/SERPINH1/COL14A1/SFRP2/COL12A1/MATN2/TGFBR2	9
BP	GO:1903708	positive regulation of hemopoiesis	18/550	185/18670	9.5274e-06	0.000115686	7.55864e-05	NCKAP1L/IL7R/HCLS1/EVI2B/CD74/PTPRC/TYROBP/CD86/TGFB1/ID2/MDK/MMP14/GAS6/TGFBR2/AXL/HSPA1B/HSPA1A/JUN	18
BP	GO:2000249	regulation of actin cytoskeleton reorganization	8/550	37/18670	9.79132e-06	0.000118289	7.72869e-05	CSF1R/HCLS1/ARHGDIB/GMFG/TGFB1/MDK/PDGFRA/NRP1	8
BP	GO:2000403	positive regulation of lymphocyte migration	8/550	37/18670	9.79132e-06	0.000118289	7.72869e-05	CCL3/CCL5/AIF1/CCL4/CXCL12/APP/PYCARD/CXCL14	8
BP	GO:0034329	cell junction assembly	21/550	241/18670	9.94587e-06	0.000119853	7.83086e-05	CAV1/APOD/THY1/LAMC1/RAMP2/CD151/CLDN5/CTTN/SFRP1/MMP14/NRP1/ESAM/SNAI2/GJA1/DST/ACTN1/LRP1/VMP1/VEGFA/PECAM1/THBS1	21
BP	GO:0001906	cell killing	17/550	168/18670	9.98906e-06	0.00012007	7.84505e-05	C3/CD59/IL7R/ARRB2/STXBP2/FAM49B/CLEC7A/CORO1A/PTPRC/LYZ/TYROBP/PTPN6/CFH/TUBB/EMP2/ICAM1/CTSC	17
BP	GO:0061097	regulation of protein tyrosine kinase activity	12/550	88/18670	1.01425e-05	0.000121303	7.92563e-05	CAV1/CSF1R/NCF1/PTPRC/CCL5/THY1/RAP2B/APP/GAS6/HYAL2/GPRC5A/ERRFI1	12
BP	GO:1901888	regulation of cell junction assembly	12/550	88/18670	1.01425e-05	0.000121303	7.92563e-05	CAV1/APOD/THY1/CLDN5/SFRP1/MMP14/NRP1/SNAI2/GJA1/LRP1/VEGFA/THBS1	12
BP	GO:1903036	positive regulation of response to wounding	11/550	74/18670	1.02207e-05	0.000121933	7.96674e-05	PLEK/CXCR4/CLEC7A/MDK/PLPP3/SMOC2/MYLK/TGFBR2/PTN/LRP1/THBS1	11
BP	GO:0030308	negative regulation of cell growth	18/550	186/18670	1.02654e-05	0.000122161	7.98169e-05	TGFB1/BTG1/MEG3/SFRP2/SPP1/SLIT3/FHL1/PTPRS/SFRP1/SERPINE2/NRP1/CRYAB/GJA1/PI16/HSPA1B/HYAL2/SEMA3C/HSPA1A	18
BP	GO:0032652	regulation of interleukin-1 production	13/550	103/18670	1.03597e-05	0.000122976	8.03491e-05	HSPB1/IL10/ARRB2/CCL3/MNDA/CLEC7A/TYROBP/APP/PYCARD/IGF1/EGR1/GAS6/ERRFI1	13
BP	GO:0045444	fat cell differentiation	20/550	223/18670	1.05389e-05	0.000124793	8.15365e-05	ADIRF/STK4/GPX1/RARRES2/TGFB1/ID2/NR4A1/FABP4/SFRP2/RUNX1T1/SFRP1/IL6/SNAI2/HES1/ARID5B/STEAP4/MEDAG/ID4/NR4A3/NR4A2	20
BP	GO:0045123	cellular extravasation	10/550	61/18670	1.05914e-05	0.000125105	8.174e-05	JAML/ITGB2/CXCL12/THY1/ITGB1/MDK/PLVAP/VCAM1/PECAM1/ICAM1	10
BP	GO:0002448	mast cell mediated immunity	9/550	49/18670	1.12408e-05	0.000132121	8.63243e-05	RAC2/LYN/STXBP2/CD84/VAMP8/FCER1G/S100A13/SPON2/NR4A3	9
BP	GO:2001238	positive regulation of extrinsic apoptotic signaling pathway	9/550	49/18670	1.12408e-05	0.000132121	8.63243e-05	TIMP3/CAV1/STK4/PTPRC/SRPX/PYCARD/SFRP1/HYAL2/THBS1	9
BP	GO:0034599	cellular response to oxidative stress	24/550	302/18670	1.13146e-05	0.000132662	8.66775e-05	HSPB1/IL10/NCF1/CYBB/CYBA/GPX1/AIF1/MMP2/GPX3/SOD3/AQP1/PDGFRA/EPAS1/FBLN5/IL6/TPM1/AXL/HSPA1B/NR4A3/MGST1/HSPA1A/JUN/KDM6B/NR4A2	24
BP	GO:0051017	actin filament bundle assembly	16/550	153/18670	1.19686e-05	0.000139986	9.14631e-05	GPR65/PLEK/PFN1/LCP1/AIF1/ELN/LIMA1/PLS3/DPYSL3/SFRP1/NRP1/SYNPO2/TPM1/HSP90B1/ACTN1/ID1	16
BP	GO:0048009	insulin-like growth factor receptor signaling pathway	8/550	38/18670	1.2085e-05	0.000140658	9.19018e-05	IGFBP4/IGFBP6/IGFBP5/IGFBP2/IGF1/CILP/CRIM1/IGFBP3	8
BP	GO:0048246	macrophage chemotaxis	8/550	38/18670	1.2085e-05	0.000140658	9.19018e-05	C5AR1/CCL3/CCL5/RARRES2/CKLF/MDK/MTUS1/THBS1	8
BP	GO:0032623	interleukin-2 production	10/550	62/18670	1.22994e-05	0.000142458	9.30783e-05	SLC11A1/CD3E/VSIG4/CLEC7A/PTPRC/FCER1G/CD86/SPTBN1/CD34/IL1B	10
BP	GO:0032835	glomerulus development	10/550	62/18670	1.22994e-05	0.000142458	9.30783e-05	PDGFRB/CD34/ACTA2/PDGFRA/EGR1/LAMB2/NID1/HES1/NOTCH3/PECAM1	10
BP	GO:0002544	chronic inflammatory response	6/550	19/18670	1.24407e-05	0.000143399	9.36929e-05	IL10/S100A8/CCL5/GJA1/VCAM1/THBS1	6
BP	GO:0003422	growth plate cartilage morphogenesis	6/550	19/18670	1.24407e-05	0.000143399	9.36929e-05	COL6A2/COL6A1/COL6A3/COL14A1/COL12A1/MATN2	6
BP	GO:0070555	response to interleukin-1	19/550	207/18670	1.25616e-05	0.000144443	9.4375e-05	UBA52/CCL3/CYBA/CCL5/CXCL8/CCL3L3/CCL4/APP/TFPI/AKAP12/PYCARD/EGR1/IL1B/SFRP1/IL6/CCL14/PTGIS/HYAL2/ICAM1	19
BP	GO:0045088	regulation of innate immune response	31/550	452/18670	1.26646e-05	0.000145278	9.49207e-05	SERPING1/CAV1/UBA52/LYN/ARRB2/VSIG4/SAMHD1/CLEC10A/ITGB2/MNDA/CLEC7A/CYBA/CTSS/CD14/FCN1/S100A8/CCL5/FCER1G/S100A9/PTPN6/CTSB/PYCARD/A2M/CTSK/SOCS3/PTPRS/HSP90B1/HSPA1B/HSPA1A/CTSL/APOE	31
BP	GO:0001704	formation of primary germ layer	14/550	121/18670	1.32044e-05	0.000151106	9.87285e-05	COL6A1/ITGB2/MMP2/COL5A2/ITGB1/SFRP2/COL4A2/COL5A1/COL12A1/MMP14/COL8A1/FGFR1/NR4A3/KDM6B	14
BP	GO:0007492	endoderm development	11/550	76/18670	1.328e-05	0.000151608	9.90568e-05	COL6A1/ITGB2/TGFB1/MMP2/COL5A2/LAMC1/COL4A2/COL5A1/COL12A1/MMP14/COL8A1	11
BP	GO:0001706	endoderm formation	9/550	50/18670	1.33541e-05	0.000151728	9.91352e-05	COL6A1/ITGB2/MMP2/COL5A2/COL4A2/COL5A1/COL12A1/MMP14/COL8A1	9
BP	GO:0014009	glial cell proliferation	9/550	50/18670	1.33541e-05	0.000151728	9.91352e-05	CLU/CSF1R/LYN/IL1B/IL33/SOX4/IL6/HES1/PTN	9
BP	GO:0051348	negative regulation of transferase activity	23/550	285/18670	1.34121e-05	0.000152025	9.93287e-05	CAV1/HSPB1/LYN/GMFG/PTPRC/PTPN6/DUSP2/THY1/SPRY1/PYCARD/FABP4/SFRP2/NR2F2/DUSP1/SOCS3/IL1B/SFRP1/CDKN1C/HYAL2/GPRC5A/ERRFI1/APOE/GADD45B	23
BP	GO:0071248	cellular response to metal ion	18/550	190/18670	1.37575e-05	0.00015534	0.000101495	GSN/NCF1/CYBB/ALOX5AP/MT2A/SERPINF1/APP/MT1E/ID2/FABP4/MT1M/AQP1/FOSB/MT1X/MT1A/CLIC4/JUNB/JUN	18
BP	GO:0009615	response to virus	25/550	326/18670	1.37696e-05	0.00015534	0.000101495	CLU/IFI27/IFITM3/IFITM2/HSPB1/RPS15A/RNASE6/SAMHD1/CXCR4/PTPRC/CCL5/HMGA1/CCL4/CXCL12/CFL1/NPC2/PYCARD/ACTA2/IFITM1/IL1B/SPON2/IL33/HTRA1/IL6/HYAL2	25
BP	GO:0046686	response to cadmium ion	10/550	63/18670	1.42395e-05	0.000160261	0.00010471	GSN/SPARC/NCF1/CYBB/MT2A/MT1E/MT1M/MT1X/MT1A/JUN	10
BP	GO:0071229	cellular response to acid chemical	19/550	209/18670	1.44014e-05	0.000161702	0.000105652	COL1A2/COL3A1/COL1A1/COL6A1/LYN/CYBB/CYBA/SERPINF1/MMP2/COL5A2/COL4A1/AQP1/PDGFRA/EGR1/ID3/SFRP1/TNC/VEGFA/PDK4	19
BP	GO:0014706	striated muscle tissue development	28/550	390/18670	1.45171e-05	0.000162052	0.00010588	DCN/CAV1/ARRB2/GPX1/NUPR1/TGFB1/LMNA/ID2/ITGB1/PDGFRB/IGF1/ELN/PDGFRA/EGR1/NR2F2/CAV2/TPM1/FGFR1/LOX/ADAMTS9/GJA1/YBX3/PI16/TGFBR2/SORBS2/SEMA3C/VEGFA/KDM6B	28
BP	GO:0002921	negative regulation of humoral immune response	5/550	12/18670	1.45344e-05	0.000162052	0.00010588	SERPING1/CD59/VSIG4/PTPN6/A2M	5
BP	GO:0070486	leukocyte aggregation	5/550	12/18670	1.45344e-05	0.000162052	0.00010588	RAC2/S100A8/S100A9/IL1B/NR4A3	5
BP	GO:0035690	cellular response to drug	27/550	369/18670	1.46959e-05	0.000163364	0.000106738	ADIRF/IL10/CXCR4/SPI1/CYBB/CYBA/AIF1/RGS10/CD69/MT2A/SERPINF1/TGFB1/AQP1/EGR1/IL1B/MYC/SFRP1/GAS6/IL6/HSP90B1/PPP1R14A/AXL/NR4A3/KDM6B/ERRFI1/ID1/ICAM1	27
BP	GO:0002791	regulation of peptide secretion	33/550	500/18670	1.47206e-05	0.000163364	0.000106738	CSF1R/LYN/TMSB4X/IL10/CCL3/CD2/CD74/SRGN/CD14/FCN1/S100A8/CCL5/AIF1/TGFB1/AKAP12/PYCARD/ARF6/SPTBN1/MDK/IGF1/CD34/IL1B/IL33/PAM/SFRP1/GAS6/SOX4/POSTN/IL6/GJA1/HYAL2/LRP1/APOE	33
BP	GO:0031103	axon regeneration	9/550	51/18670	1.57969e-05	0.000174902	0.000114276	APOD/MAP1B/LAMB2/SPP1/PTPRS/PTN/LRP1/TNC/JUN	9
BP	GO:0043112	receptor metabolic process	18/550	192/18670	1.58741e-05	0.00017535	0.000114569	CAV1/IL10/ARRB2/ITGB2/FCER1G/CXCL8/CD63/GRB2/TGFB1/ITGB1/RAMP2/CD81/SFRP4/RAMP3/LRP1/RAMP1/VEGFA/APOE	18
BP	GO:1904894	positive regulation of STAT cascade	12/550	92/18670	1.61046e-05	0.000177485	0.000115964	CSF1R/LYN/IL10/IL7R/HCLS1/CCL5/IL6ST/IGF1/SOCS3/IL6/HES1/PECAM1	12
BP	GO:0048247	lymphocyte chemotaxis	10/550	64/18670	1.64371e-05	0.000179696	0.000117408	CXCL16/GPR183/CCL3/CCL5/CCL3L3/CCL4/CKLF/GAS6/CCL14/CXCL14	10
BP	GO:0044788	modulation by host of viral process	7/550	29/18670	1.64558e-05	0.000179696	0.000117408	IFI27/CSF1R/CFL1/PPIB/CAV2/STOM/APOE	7
BP	GO:0060536	cartilage morphogenesis	7/550	29/18670	1.64558e-05	0.000179696	0.000117408	COL6A2/COL6A1/COL6A3/COL14A1/COL12A1/SNAI2/MATN2	7
BP	GO:0071280	cellular response to copper ion	7/550	29/18670	1.64558e-05	0.000179696	0.000117408	MT2A/APP/MT1E/MT1M/AQP1/MT1X/MT1A	7
BP	GO:0061572	actin filament bundle organization	16/550	157/18670	1.65842e-05	0.000180685	0.000118054	GPR65/PLEK/PFN1/LCP1/AIF1/ELN/LIMA1/PLS3/DPYSL3/SFRP1/NRP1/SYNPO2/TPM1/HSP90B1/ACTN1/ID1	16
BP	GO:1901654	response to ketone	18/550	193/18670	1.70378e-05	0.000185204	0.000121007	IGFBP7/CAV1/CYBB/CYBA/SERPINF1/TGFB1/RAMP2/AQP1/FOSB/DUSP1/SPP1/SLIT3/SFRP1/PTN/TNC/ERRFI1/ICAM1/THBS1	18
BP	GO:0043407	negative regulation of MAP kinase activity	11/550	78/18670	1.71046e-05	0.000185507	0.000121205	CAV1/LYN/PTPN6/DUSP2/SPRY1/SFRP2/DUSP1/IL1B/SFRP1/HYAL2/APOE	11
BP	GO:0090195	chemokine secretion	6/550	20/18670	1.73314e-05	0.00018754	0.000122534	CSF1R/AIF1/PYCARD/IL33/POSTN/LRP1	6
BP	GO:0046916	cellular transition metal ion homeostasis	13/550	108/18670	1.74312e-05	0.000188194	0.000122961	SLC11A1/FTH1/FTL/S100A8/S100A9/MT2A/APP/MT1E/CYBRD1/MT1M/MT1X/MYC/MT1A	13
BP	GO:0014066	regulation of phosphatidylinositol 3-kinase signaling	14/550	124/18670	1.75035e-05	0.000188548	0.000123192	DCN/LYN/HCLS1/NCF1/HCST/CCL5/PTPN6/IER3/PDGFRB/IGF1/PPP2R5C/PDGFRA/SERPINE2/FGFR1	14
BP	GO:0033273	response to vitamin	12/550	93/18670	1.80037e-05	0.0001935	0.000126427	COL1A1/GSN/SPARC/TGFB1/MAP1B/SPP1/SFRP1/GAS6/POSTN/SNAI2/PTN/TNC	12
BP	GO:0001936	regulation of endothelial cell proliferation	17/550	176/18670	1.8445e-05	0.000197797	0.000129235	SPARC/CAV1/IL10/CYBA/CXCL12/NR4A1/MDK/NR2F2/CAV2/EGFL7/NRP1/FGFR1/GJA1/JUN/VEGFA/THBS1/APOE	17
BP	GO:0010632	regulation of epithelial cell migration	23/550	291/18670	1.87394e-05	0.000200503	0.000131003	DCN/SPARC/HSPB1/TMSB4X/PFN1/SERPINF1/TGFB1/FGF7/ARF6/NR2F2/PLPP3/SMOC2/EMP2/NRP1/FGFR1/ADAMTS9/TGFBR2/PTN/PRCP/JUN/VEGFA/THBS1/APOE	23
BP	GO:0032729	positive regulation of interferon-gamma production	10/550	65/18670	1.89202e-05	0.000201534	0.000131677	SLC11A1/CD3E/CD2/FAM49B/CLEC7A/HLA-DPA1/CD14/HLA-DPB1/PYCARD/IL1B	10
BP	GO:0072678	T cell migration	10/550	65/18670	1.89202e-05	0.000201534	0.000131677	CXCL16/GPR183/CCL3/CCL5/AIF1/CXCL12/APOD/APP/PYCARD/ICAM1	10
BP	GO:0048871	multicellular organismal homeostasis	32/550	485/18670	1.99432e-05	0.000211958	0.000138487	CAV1/HSPB1/RAC2/CSF1R/SLC11A1/UCP2/CXCR4/CORO1A/GPX1/LYZ/FABP4/CD34/AQP1/EGR1/EPAS1/CTSK/IL1B/LAMA4/RCN3/SPP1/LDB2/LTBP3/IL6/ALDH1A1/GJA1/PRCP/HYAL2/NR4A3/VEGFA/KDM6B/ID1/PDK4	32
BP	GO:1901214	regulation of neuron death	24/550	313/18670	2.0442e-05	0.000216776	0.000141636	CLU/IL10/C5AR1/ARRB2/CCL3/ITGB2/CORO1A/CCL5/TYROBP/SERPINF1/NUPR1/MDK/CD34/C1QA/CTSZ/EGR1/NRP1/AXL/GPNMB/NR4A3/LRP1/JUN/NR4A2/APOE	24
BP	GO:0051146	striated muscle cell differentiation	23/550	293/18670	2.09002e-05	0.000220888	0.000144322	ARRB2/CD53/GPX1/PLEKHO1/TGFB1/LMNA/IGFBP5/IGF2/ITGB1/PDGFRB/IGF1/PDGFRA/EHD2/CD81/MORF4L2/MMP14/CAV2/TPM1/LOX/PI16/SORBS2/VEGFA/KDM6B	23
BP	GO:0050869	negative regulation of B cell activation	7/550	30/18670	2.09223e-05	0.000220888	0.000144322	LYN/IL10/SAMSN1/MNDA/TYROBP/ID2/SFRP1	7
BP	GO:0045428	regulation of nitric oxide biosynthetic process	10/550	66/18670	2.17187e-05	0.00022879	0.000149485	CLU/CAV1/IL10/ITGB2/CLEC7A/AIF1/CD34/IL1B/PTGIS/ICAM1	10
BP	GO:0030195	negative regulation of blood coagulation	9/550	53/18670	2.18379e-05	0.000229538	0.000149974	SERPING1/TFPI/CD34/PDGFRA/PLAT/PROS1/SERPINE2/THBS1/APOE	9
BP	GO:0051924	regulation of calcium ion transport	21/550	254/18670	2.20435e-05	0.00023119	0.000151053	CAV1/LYN/ARRB2/CD84/CCL3/CXCR4/CYBA/CORO1A/CCL5/PTPN6/CCL4/TGFB1/CXCL12/THY1/PDGFRB/SARAF/GEM/MYLK/GJA1/RAMP3/ICAM1	21
BP	GO:0071347	cellular response to interleukin-1	17/550	179/18670	2.29806e-05	0.000239603	0.00015655	UBA52/CCL3/CCL5/CXCL8/CCL3L3/CCL4/TFPI/AKAP12/PYCARD/EGR1/IL1B/SFRP1/IL6/CCL14/PTGIS/HYAL2/ICAM1	17
BP	GO:0045059	positive thymic T cell selection	5/550	13/18670	2.30465e-05	0.000239603	0.00015655	CD3G/CD3E/CD3D/CD74/PTPRC	5
BP	GO:0045086	positive regulation of interleukin-2 biosynthetic process	5/550	13/18670	2.30465e-05	0.000239603	0.00015655	CD3E/CLEC7A/PTPRC/CD86/IL1B	5
BP	GO:0061469	regulation of type B pancreatic cell proliferation	5/550	13/18670	2.30465e-05	0.000239603	0.00015655	NUPR1/NR4A1/SFRP1/NR4A3/ERRFI1	5
BP	GO:0071241	cellular response to inorganic substance	19/550	217/18670	2.44216e-05	0.000253347	0.00016553	GSN/NCF1/CYBB/ALOX5AP/MT2A/SERPINF1/APP/MT1E/ID2/FABP4/MT1M/AQP1/FOSB/MT1X/MT1A/CLIC4/JUNB/JUN/EIF4A3	19
BP	GO:0030512	negative regulation of transforming growth factor beta receptor signaling pathway	11/550	81/18670	2.46206e-05	0.000253757	0.000165798	CAV1/UBA52/TGFB1/FBN1/EMILIN1/ASPN/HTRA1/CAV2/LTBP1/TGFBR2/HSPA1A	11
BP	GO:0034109	homotypic cell-cell adhesion	11/550	81/18670	2.46206e-05	0.000253757	0.000165798	HSPB1/LYN/PLEK/CCL5/PTPN6/MYL9/RAP2B/PDGFRA/PLPP3/SERPINE2/GAS6	11
BP	GO:0110110	positive regulation of animal organ morphogenesis	11/550	81/18670	2.46206e-05	0.000253757	0.000165798	TGFB1/SPRY1/FGF7/MDK/CD34/MYC/FGFR1/TGFBR2/PTN/SEMA3C/VEGFA	11
BP	GO:0071901	negative regulation of protein serine/threonine kinase activity	15/550	145/18670	2.53695e-05	0.000260912	0.000170473	CAV1/HSPB1/LYN/PTPN6/DUSP2/SPRY1/PYCARD/SFRP2/NR2F2/DUSP1/IL1B/SFRP1/CDKN1C/HYAL2/APOE	15
BP	GO:0070206	protein trimerization	9/550	54/18670	2.55292e-05	0.000261428	0.00017081	COL1A2/COL1A1/COL6A2/COL6A1/CD74/ALOX5AP/EMILIN1/STEAP4/MGST1	9
BP	GO:1900047	negative regulation of hemostasis	9/550	54/18670	2.55292e-05	0.000261428	0.00017081	SERPING1/TFPI/CD34/PDGFRA/PLAT/PROS1/SERPINE2/THBS1/APOE	9
BP	GO:1990748	cellular detoxification	13/550	112/18670	2.58382e-05	0.000264025	0.000172507	ALOX5AP/GPX1/S100A9/GPX3/GPX4/SOD3/FBLN5/HP/MGST3/PRDX4/MGST2/MGST1/APOE	13
BP	GO:0016064	immunoglobulin mediated immune response	19/550	218/18670	2.60357e-05	0.000265475	0.000173454	C3/CLU/C1R/C1S/SERPING1/IL10/TRBC2/CD74/HLA-DQB1/PTPRC/FCER1G/TRBC1/PTPN6/C7/TGFB1/CFI/C1QA/CD81/C1QB	19
BP	GO:0031214	biomineral tissue development	16/550	163/18670	2.64807e-05	0.000269437	0.000176043	COL1A2/MGP/COL1A1/CCL3/SRGN/TGFB1/IGF1/ASPN/SPP1/DDR2/GAS6/LTBP3/LOX/GJA1/PTN/GPNMB	16
BP	GO:0071496	cellular response to external stimulus	25/550	339/18670	2.66086e-05	0.000270162	0.000176516	COL1A1/LYN/CD68/CYBB/CYBA/PTPRC/AIF1/TGFB1/SFRP2/AQP1/IL1B/SFRP1/GAS6/POSTN/SNAI2/HSP90B1/GJA1/PTN/AXL/TNC/VCAM1/JUN/ICAM1/PDK4/NR4A2	25
BP	GO:0002224	toll-like receptor signaling pathway	15/550	146/18670	2.75225e-05	0.000278848	0.000182192	CAV1/UBA52/LYN/ARRB2/ITGB2/CYBA/CTSS/CD14/S100A8/S100A9/CTSB/CTSK/PTPRS/HSP90B1/CTSL	15
BP	GO:1990868	response to chemokine	12/550	97/18670	2.76918e-05	0.000279377	0.000182537	CCL3/CXCR4/CCL5/CXCL8/CCL3L3/CCL4/CXCL12/ACKR1/DUSP1/SLIT3/CCL14/LOX	12
BP	GO:1990869	cellular response to chemokine	12/550	97/18670	2.76918e-05	0.000279377	0.000182537	CCL3/CXCR4/CCL5/CXCL8/CCL3L3/CCL4/CXCL12/ACKR1/DUSP1/SLIT3/CCL14/LOX	12
BP	GO:0050918	positive chemotaxis	10/550	68/18670	2.83941e-05	0.000285256	0.000186379	CCL3/CORO1A/CCL5/CXCL8/CXCL12/FGF7/NRP1/GPNMB/LRP1/VEGFA	10
BP	GO:0071230	cellular response to amino acid stimulus	10/550	68/18670	2.83941e-05	0.000285256	0.000186379	COL1A2/COL3A1/COL1A1/COL6A1/CYBB/CYBA/MMP2/COL5A2/COL4A1/PDGFRA	10
BP	GO:0050708	regulation of protein secretion	31/550	472/18670	2.9295e-05	0.000293689	0.000191888	CSF1R/LYN/TMSB4X/IL10/CCL3/CD2/SRGN/CD14/FCN1/CCL5/AIF1/TGFB1/AKAP12/PYCARD/ARF6/SPTBN1/MDK/IGF1/CD34/IL1B/IL33/PAM/SFRP1/GAS6/SOX4/POSTN/IL6/GJA1/HYAL2/LRP1/APOE	31
BP	GO:0002703	regulation of leukocyte mediated immunity	18/550	201/18670	2.94556e-05	0.000294679	0.000192536	C3/RAC2/LYN/IL10/IL7R/ARRB2/STXBP2/CD84/FAM49B/ITGB2/VAMP8/PTPRC/FCER1G/PTPN6/TGFB1/CD81/IL1B/IL6	18
BP	GO:0050680	negative regulation of epithelial cell proliferation	16/550	165/18670	3.0785e-05	0.000307335	0.000200804	SPARC/CAV1/NFIB/SERPINF1/NUPR1/TGFB1/SFRP2/NR2F2/SFRP1/CDKN1C/CAV2/SNAI2/GJA1/PTN/THBS1/APOE	16
BP	GO:1901653	cellular response to peptide	27/550	385/18670	3.10787e-05	0.000308408	0.000201505	CAV1/PRKCB/LYN/PTPRE/CYBA/GRB2/RARRES2/TGFB1/APP/FBN1/IGF2/NR4A1/ATP6V0B/IGF1/MAP1B/ATP6V1F/SOCS3/IL1B/CAV2/NR4A3/LRP1/VCAM1/ERRFI1/ID1/ICAM1/PDK4/NR4A2	27
BP	GO:0042509	regulation of tyrosine phosphorylation of STAT protein	11/550	83/18670	3.10864e-05	0.000308408	0.000201505	CAV1/CSF1R/LYN/HCLS1/CCL5/IL6ST/IGF1/SOCS3/IL6/HES1/PECAM1	11
BP	GO:1903845	negative regulation of cellular response to transforming growth factor beta stimulus	11/550	83/18670	3.10864e-05	0.000308408	0.000201505	CAV1/UBA52/TGFB1/FBN1/EMILIN1/ASPN/HTRA1/CAV2/LTBP1/TGFBR2/HSPA1A	11
BP	GO:0030282	bone mineralization	13/550	114/18670	3.12373e-05	0.000309262	0.000202064	COL1A2/MGP/CCL3/SRGN/TGFB1/IGF1/ASPN/DDR2/LTBP3/LOX/GJA1/PTN/GPNMB	13
BP	GO:0019724	B cell mediated immunity	19/550	221/18670	3.14651e-05	0.000310403	0.000202809	C3/CLU/C1R/C1S/SERPING1/IL10/TRBC2/CD74/HLA-DQB1/PTPRC/FCER1G/TRBC1/PTPN6/C7/TGFB1/CFI/C1QA/CD81/C1QB	19
BP	GO:0045687	positive regulation of glial cell differentiation	8/550	43/18670	3.14826e-05	0.000310403	0.000202809	CXCR4/TGFB1/ID2/IL6ST/MDK/SERPINE2/HES1/PTN	8
BP	GO:0060562	epithelial tube morphogenesis	24/550	322/18670	3.23859e-05	0.000318651	0.000208198	CSF1R/PFN1/STK4/CXCR4/TGFB1/ZEB2/CFL1/SPRY1/CTHRC1/COL4A1/SFRP2/MDK/PBX1/CTSZ/MYC/SFRP1/MMP14/NRP1/SOX4/HES1/GJA1/TGFBR2/TNC/VEGFA	24
BP	GO:0043409	negative regulation of MAPK cascade	17/550	184/18670	3.27715e-05	0.000320753	0.000209571	FBLN1/TIMP3/CAV1/LYN/PTPRC/PTPN6/DUSP2/SPRY1/SFRP2/EMILIN1/DUSP1/IL1B/MYC/SFRP1/HYAL2/ERRFI1/APOE	17
BP	GO:0001569	branching involved in blood vessel morphogenesis	7/550	32/18670	3.28685e-05	0.000320753	0.000209571	STK4/COL4A1/SFRP2/MDK/NRP1/TGFBR2/VEGFA	7
BP	GO:0060325	face morphogenesis	7/550	32/18670	3.28685e-05	0.000320753	0.000209571	COL1A1/TGFB1/MMP2/CRISPLD2/PDGFRA/CLDN5/ARID5B	7
BP	GO:0071295	cellular response to vitamin	7/550	32/18670	3.28685e-05	0.000320753	0.000209571	COL1A1/SFRP1/GAS6/POSTN/SNAI2/PTN/TNC	7
BP	GO:0051091	positive regulation of DNA-binding transcription factor activity	21/550	261/18670	3.29995e-05	0.000321374	0.000209977	CLU/CAV1/UBA52/PRKCB/IL10/HCLS1/ITGB2/S100A8/S100A9/TGFB1/APP/PYCARD/PLPP3/IL1B/DDR2/IL6/ARID5B/HSPA1B/HSPA1A/VEGFA/ICAM1	21
BP	GO:0010975	regulation of neuron projection development	32/550	499/18670	3.47776e-05	0.000338002	0.000220841	LYN/CXCR4/S100A9/SERPINF1/CXCL12/ZEB2/CFL1/THY1/PMP22/ACTR2/ARF6/SFRP2/MDK/CTSZ/MAP1B/PRRX1/NR2F1/CTTN/SPP1/DPYSL3/PTPRS/SFRP1/NRP1/CRABP2/SDC2/FGFR1/PTN/SEMA3C/LRP1/VEGFA/ID1/APOE	32
BP	GO:0150063	visual system development	26/550	366/18670	3.49643e-05	0.000338613	0.000221241	C3/PRDM1/SERPINF1/TGFB1/ZEB2/THY1/FBN1/EFEMP1/COL5A2/COL4A1/PDGFRB/C1QA/COL5A1/PDGFRA/LAMB2/CDKN1C/COL8A1/NRP1/CRYAB/CHRDL1/ALDH1A3/GJA1/TGFBR2/PTN/JUN/VEGFA	26
BP	GO:0002523	leukocyte migration involved in inflammatory response	5/550	14/18670	3.49825e-05	0.000338613	0.000221241	ITGB2/S100A8/S100A9/MDK/PTN	5
BP	GO:0007369	gastrulation	17/550	185/18670	3.51236e-05	0.000339291	0.000221683	COL6A1/IL10/ITGB2/MMP2/COL5A2/ITGB1/SFRP2/COL4A2/COL5A1/COL12A1/SFRP1/MMP14/COL8A1/FGFR1/TGFBR2/NR4A3/KDM6B	17
BP	GO:0003416	endochondral bone growth	8/550	44/18670	3.74961e-05	0.000360023	0.000235229	COL6A2/COL6A1/COL6A3/COL14A1/COL12A1/DDR2/MATN2/TGFBR2	8
BP	GO:0014002	astrocyte development	8/550	44/18670	3.74961e-05	0.000360023	0.000235229	C5AR1/S100A8/APP/C1QA/LAMB2/IL1B/IL6/LRP1	8
BP	GO:0038084	vascular endothelial growth factor signaling pathway	8/550	44/18670	3.74961e-05	0.000360023	0.000235229	DCN/HSPB1/CD63/PDGFRB/PDGFRA/SMOC2/NRP1/VEGFA	8
BP	GO:0002455	humoral immune response mediated by circulating immunoglobulin	15/550	150/18670	3.78331e-05	0.00036253	0.000236867	C3/CLU/C1R/C1S/SERPING1/TRBC2/HLA-DQB1/PTPRC/TRBC1/PTPN6/C7/CFI/C1QA/CD81/C1QB	15
BP	GO:1904951	positive regulation of establishment of protein localization	30/550	456/18670	3.80981e-05	0.000364337	0.000238048	RAC2/CSF1R/IL10/HCLS1/CCL3/CD2/OAZ1/ITGB2/CD14/FCN1/AIF1/TGFB1/AKAP12/PYCARD/ARF6/SPTBN1/MDK/IGF1/CD34/CD81/IL1B/IL33/GAS6/SOX4/POSTN/IL6/STOM/GJA1/HYAL2/LRP1	30
BP	GO:0050819	negative regulation of coagulation	9/550	57/18670	3.99319e-05	0.000381111	0.000249007	SERPING1/TFPI/CD34/PDGFRA/PLAT/PROS1/SERPINE2/THBS1/APOE	9
BP	GO:0070997	neuron death	25/550	348/18670	4.10182e-05	0.000390697	0.00025527	CLU/IL10/C5AR1/ARRB2/CCL3/ITGB2/CORO1A/CCL5/TYROBP/SERPINF1/NUPR1/APP/MDK/CD34/C1QA/CTSZ/EGR1/NRP1/AXL/GPNMB/NR4A3/LRP1/JUN/NR4A2/APOE	25
BP	GO:0002761	regulation of myeloid leukocyte differentiation	13/550	117/18670	4.11797e-05	0.000391453	0.000255765	LYN/HCLS1/CCL3/MAFB/EVI2B/CD74/TYROBP/TGFB1/FBN1/ID2/MYC/SFRP1/JUN	13
BP	GO:0045619	regulation of lymphocyte differentiation	16/550	169/18670	4.12885e-05	0.000391707	0.000255931	NCKAP1L/IL7R/CD2/CD74/PTPRC/CD86/PRDM1/PTPN6/TGFB1/ID2/MDK/SFRP1/MMP14/GAS6/TGFBR2/AXL	16
BP	GO:0032611	interleukin-1 beta production	12/550	101/18670	4.16255e-05	0.000393731	0.000257253	HSPB1/ARRB2/CCL3/MNDA/CLEC7A/TYROBP/APP/PYCARD/IGF1/EGR1/IL1B/ERRFI1	12
BP	GO:0042531	positive regulation of tyrosine phosphorylation of STAT protein	10/550	71/18670	4.16668e-05	0.000393731	0.000257253	CSF1R/LYN/HCLS1/CCL5/IL6ST/IGF1/SOCS3/IL6/HES1/PECAM1	10
BP	GO:0051043	regulation of membrane protein ectodomain proteolysis	6/550	23/18670	4.18632e-05	0.000394804	0.000257954	TIMP3/IL10/TIMP1/TIMP2/IL1B/APOE	6
BP	GO:0007260	tyrosine phosphorylation of STAT protein	11/550	86/18670	4.35136e-05	0.00040956	0.000267595	CAV1/CSF1R/LYN/HCLS1/CCL5/IL6ST/IGF1/SOCS3/IL6/HES1/PECAM1	11
BP	GO:0048880	sensory system development	26/550	371/18670	4.39364e-05	0.000412725	0.000269663	C3/PRDM1/SERPINF1/TGFB1/ZEB2/THY1/FBN1/EFEMP1/COL5A2/COL4A1/PDGFRB/C1QA/COL5A1/PDGFRA/LAMB2/CDKN1C/COL8A1/NRP1/CRYAB/CHRDL1/ALDH1A3/GJA1/TGFBR2/PTN/JUN/VEGFA	26
BP	GO:0010959	regulation of metal ion transport	27/550	394/18670	4.63224e-05	0.000434284	0.000283749	CAV1/LYN/ARRB2/CD84/CCL3/CXCR4/CYBA/CORO1A/CCL5/CD63/PTPN6/CCL4/TGFB1/CXCL12/THY1/PDGFRB/SARAF/FXYD1/FHL1/SERPINE2/GEM/MYLK/STOM/GJA1/RAMP3/ICAM1/ATP1B3	27
BP	GO:0001892	embryonic placenta development	11/550	87/18670	4.85095e-05	0.000452992	0.000295972	IL10/STK4/PRDM1/GRB2/IGF2/NR2F2/EPAS1/SOCS3/CDKN1C/HES1/JUNB	11
BP	GO:0014068	positive regulation of phosphatidylinositol 3-kinase signaling	11/550	87/18670	4.85095e-05	0.000452992	0.000295972	DCN/LYN/HCLS1/NCF1/HCST/CCL5/PTPN6/PDGFRB/IGF1/PDGFRA/FGFR1	11
BP	GO:0031668	cellular response to extracellular stimulus	21/550	268/18670	4.86026e-05	0.000452992	0.000295972	COL1A1/LYN/CD68/CYBB/CYBA/PTPRC/AIF1/SFRP2/SFRP1/GAS6/POSTN/SNAI2/HSP90B1/PTN/AXL/TNC/VCAM1/JUN/ICAM1/PDK4/NR4A2	21
BP	GO:0007435	salivary gland morphogenesis	7/550	34/18670	4.99187e-05	0.000464351	0.000303394	NFIB/TGFB1/FGF7/NRP1/SNAI2/FGFR1/SEMA3C	7
BP	GO:0042113	B cell activation	23/550	310/18670	5.05187e-05	0.000469	0.000306432	PRKCB/NCKAP1L/LYN/IL10/IL7R/SAMSN1/GPR183/TRBC2/CD74/MNDA/PTPRC/TYROBP/TRBC1/PTPN6/TGFB1/ID2/ITGB1/CD81/SFRP1/ITM2A/MMP14/IL6/VCAM1	23
BP	GO:0010273	detoxification of copper ion	5/550	15/18670	5.12047e-05	0.000469	0.000306432	MT2A/MT1E/MT1M/MT1X/MT1A	5
BP	GO:0010759	positive regulation of macrophage chemotaxis	5/550	15/18670	5.12047e-05	0.000469	0.000306432	C5AR1/CCL5/RARRES2/MDK/THBS1	5
BP	GO:0045073	regulation of chemokine biosynthetic process	5/550	15/18670	5.12047e-05	0.000469	0.000306432	CD74/APP/EGR1/IL1B/IL6	5
BP	GO:0045410	positive regulation of interleukin-6 biosynthetic process	5/550	15/18670	5.12047e-05	0.000469	0.000306432	CD74/CLEC7A/TYROBP/APP/IL1B	5
BP	GO:1990169	stress response to copper ion	5/550	15/18670	5.12047e-05	0.000469	0.000306432	MT2A/MT1E/MT1M/MT1X/MT1A	5
BP	GO:2000484	positive regulation of interleukin-8 secretion	5/550	15/18670	5.12047e-05	0.000469	0.000306432	CD2/CD14/FCN1/PYCARD/HYAL2	5
BP	GO:2001028	positive regulation of endothelial cell chemotaxis	5/550	15/18670	5.12047e-05	0.000469	0.000306432	HSPB1/TMSB4X/SMOC2/FGFR1/VEGFA	5
BP	GO:0002437	inflammatory response to antigenic stimulus	8/550	46/18670	5.24221e-05	0.000478315	0.000312518	C3/IL10/CD68/GPX1/FCER1G/CD81/KDM6B/ICAM1	8
BP	GO:0043277	apoptotic cell clearance	8/550	46/18670	5.24221e-05	0.000478315	0.000312518	C3/FCN1/TYROBP/MFGE8/GAS6/AXL/LRP1/THBS1	8
BP	GO:0001885	endothelial cell development	9/550	59/18670	5.29363e-05	0.000478937	0.000312924	GPX1/COL18A1/IL1B/CLDN5/PTPRS/VEGFA/PECAM1/ID1/ICAM1	9
BP	GO:0070527	platelet aggregation	9/550	59/18670	5.29363e-05	0.000478937	0.000312924	HSPB1/LYN/PLEK/PTPN6/MYL9/RAP2B/PDGFRA/SERPINE2/GAS6	9
BP	GO:0031100	animal organ regeneration	10/550	73/18670	5.31929e-05	0.000478937	0.000312924	NNMT/IL10/C5AR1/LCP1/TGFB1/CXCL12/GAS6/TGFBR2/AXL/NR4A3	10
BP	GO:0032945	negative regulation of mononuclear cell proliferation	10/550	73/18670	5.31929e-05	0.000478937	0.000312924	LYN/IL10/VSIG4/MNDA/LST1/TYROBP/CD86/PTPN6/TGFB1/GPNMB	10
BP	GO:0045685	regulation of glial cell differentiation	10/550	73/18670	5.31929e-05	0.000478937	0.000312924	CXCR4/TGFB1/ID2/IL6ST/MDK/SERPINE2/IL6/HES1/PTN/ID4	10
BP	GO:0050672	negative regulation of lymphocyte proliferation	10/550	73/18670	5.31929e-05	0.000478937	0.000312924	LYN/IL10/VSIG4/MNDA/LST1/TYROBP/CD86/PTPN6/TGFB1/GPNMB	10
BP	GO:0060350	endochondral bone morphogenesis	10/550	73/18670	5.31929e-05	0.000478937	0.000312924	COL1A1/COL6A2/COL6A1/COL6A3/SERPINH1/COL14A1/COL12A1/MMP14/MATN2/TGFBR2	10
BP	GO:0002698	negative regulation of immune effector process	13/550	120/18670	5.37736e-05	0.000483254	0.000315745	SERPING1/CD59/IL10/IL7R/ARRB2/VSIG4/CD84/PTPRC/PTPN6/TGFB1/A2M/IL33/HTRA1	13
BP	GO:2001234	negative regulation of apoptotic signaling pathway	19/550	230/18670	5.43135e-05	0.000484635	0.000316647	CLU/HSPB1/ARRB2/CD74/GPX1/CXCL12/LMNA/SFRP2/IGF1/IL1B/CTTN/NRP1/SNAI2/YBX3/HSPA1B/HSPA1A/ICAM1/THBS1/NR4A2	19
BP	GO:0031579	membrane raft organization	6/550	24/18670	5.44351e-05	0.000484635	0.000316647	GSN/CAV1/CD2/PTPRC/EMP2/CAV2	6
BP	GO:0046697	decidualization	6/550	24/18670	5.44351e-05	0.000484635	0.000316647	CTSB/SPP1/JUNB/PTGIS/GJA1/PTN	6
BP	GO:0090023	positive regulation of neutrophil chemotaxis	6/550	24/18670	5.44351e-05	0.000484635	0.000316647	NCKAP1L/RAC2/C5AR1/CD74/CXCL8/MDK	6
BP	GO:2001026	regulation of endothelial cell chemotaxis	6/550	24/18670	5.44351e-05	0.000484635	0.000316647	HSPB1/TMSB4X/SMOC2/FGFR1/VEGFA/THBS1	6
BP	GO:2001237	negative regulation of extrinsic apoptotic signaling pathway	12/550	104/18670	5.57273e-05	0.000495215	0.00032356	GPX1/LMNA/SFRP2/IGF1/IL1B/CTTN/NRP1/SNAI2/HSPA1B/HSPA1A/ICAM1/THBS1	12
BP	GO:0031670	cellular response to nutrient	10/550	74/18670	5.99073e-05	0.000531161	0.000347046	COL1A1/CYBB/CYBA/SFRP1/GAS6/POSTN/SNAI2/HSP90B1/PTN/TNC	10
BP	GO:0046427	positive regulation of JAK-STAT cascade	11/550	89/18670	5.99949e-05	0.000531161	0.000347046	CSF1R/LYN/IL10/HCLS1/CCL5/IL6ST/IGF1/SOCS3/IL6/HES1/PECAM1	11
BP	GO:0045576	mast cell activation	9/550	60/18670	6.06736e-05	0.000536175	0.000350322	RAC2/LYN/STXBP2/CD84/VAMP8/FCER1G/S100A13/NDRG1/NR4A3	9
BP	GO:0035909	aorta morphogenesis	7/550	35/18670	6.08267e-05	0.000536534	0.000350557	COL3A1/PDGFRB/SOX4/HES1/MYLK/ADAMTS9/LRP1	7
BP	GO:0007409	axonogenesis	30/550	468/18670	6.12951e-05	0.000538063	0.000351556	NFIB/RAC2/CSF1R/DOK2/CXCR4/GRB2/EMB/CXCL12/ZEB2/THY1/APP/ITGB1/SPTBN1/MAP1B/LAMB2/CTTN/SPP1/SLIT3/PTPRS/NEXN/BOC/NRP1/CRABP2/MATN2/SEMA3C/NR4A3/LRP1/VEGFA/NR4A2/APOE	30
BP	GO:0031952	regulation of protein autophosphorylation	8/550	47/18670	6.15638e-05	0.000538063	0.000351556	CAV1/PTPRC/RAP2B/PPP2R5C/GPNMB/JUN/VEGFA/ERRFI1	8
BP	GO:0043303	mast cell degranulation	8/550	47/18670	6.15638e-05	0.000538063	0.000351556	RAC2/LYN/STXBP2/CD84/VAMP8/FCER1G/S100A13/NR4A3	8
BP	GO:0098868	bone growth	8/550	47/18670	6.15638e-05	0.000538063	0.000351556	COL6A2/COL6A1/COL6A3/COL14A1/COL12A1/DDR2/MATN2/TGFBR2	8
BP	GO:2000107	negative regulation of leukocyte apoptotic process	8/550	47/18670	6.15638e-05	0.000538063	0.000351556	IL7R/HCLS1/CD74/CCL5/FCER1G/CXCL12/GAS6/AXL	8
BP	GO:2000027	regulation of animal organ morphogenesis	20/550	253/18670	6.46833e-05	0.000564294	0.000368694	NFIB/ARRB2/PFN1/TGFB1/SPRY1/CTHRC1/FGF7/SFRP2/MDK/CD34/ASPN/MYC/SFRP1/SNAI2/HES1/FGFR1/TGFBR2/PTN/SEMA3C/VEGFA	20
BP	GO:0001656	metanephros development	11/550	90/18670	6.6563e-05	0.000577525	0.000377339	SPRY1/FBN1/ID2/PDGFRB/CD34/PDGFRA/EGR1/LAMB2/ID3/MYC/HES1	11
BP	GO:0032651	regulation of interleukin-1 beta production	11/550	90/18670	6.6563e-05	0.000577525	0.000377339	HSPB1/ARRB2/CCL3/MNDA/CLEC7A/TYROBP/APP/PYCARD/IGF1/EGR1/ERRFI1	11
BP	GO:0034333	adherens junction assembly	11/550	90/18670	6.6563e-05	0.000577525	0.000377339	APOD/THY1/RAMP2/CTTN/SFRP1/MMP14/NRP1/ACTN1/LRP1/VEGFA/THBS1	11
BP	GO:0030900	forebrain development	26/550	381/18670	6.83462e-05	0.00059192	0.000386745	COL3A1/NFIB/CSF1R/CXCR4/TYROBP/CXCL12/ZEB2/APP/ID2/MDK/AQP1/NR2F2/PTPRS/NRP1/HES1/FGFR1/ALDH1A3/PTN/AXL/ID4/NOTCH3/NR4A3/LRP1/PGAP1/KDM6B/NR4A2	26
BP	GO:0003170	heart valve development	9/550	61/18670	6.93417e-05	0.000597289	0.000390253	PRDM1/TGFB1/ELN/EMILIN1/SLIT3/SOX4/SNAI2/ADAMTS9/TGFBR2	9
BP	GO:0006027	glycosaminoglycan catabolic process	9/550	61/18670	6.93417e-05	0.000597289	0.000390253	DCN/LUM/TGFB1/HSPG2/BGN/OGN/PRELP/SDC2/HYAL2	9
BP	GO:0030888	regulation of B cell proliferation	9/550	61/18670	6.93417e-05	0.000597289	0.000390253	NCKAP1L/LYN/IL10/GPR183/CD74/MNDA/PTPRC/TYROBP/CD81	9
BP	GO:0090025	regulation of monocyte chemotaxis	6/550	25/18670	6.98522e-05	0.000599523	0.000391712	LYN/CCL5/AIF1/CXCL12/NBL1/DUSP1	6
BP	GO:2000482	regulation of interleukin-8 secretion	6/550	25/18670	6.98522e-05	0.000599523	0.000391712	TMSB4X/CD2/CD14/FCN1/PYCARD/HYAL2	6
BP	GO:0002279	mast cell activation involved in immune response	8/550	48/18670	7.19927e-05	0.00061277	0.000400367	RAC2/LYN/STXBP2/CD84/VAMP8/FCER1G/S100A13/NR4A3	8
BP	GO:0035272	exocrine system development	8/550	48/18670	7.19927e-05	0.00061277	0.000400367	NFIB/TGFB1/IGF2/FGF7/NRP1/SNAI2/FGFR1/SEMA3C	8
BP	GO:0046850	regulation of bone remodeling	8/550	48/18670	7.19927e-05	0.00061277	0.000400367	CSF1R/MDK/SPP1/SFRP1/LTBP3/IL6/GJA1/PDK4	8
BP	GO:0060324	face development	8/550	48/18670	7.19927e-05	0.00061277	0.000400367	COL1A1/TGFB1/MMP2/CRISPLD2/PDGFRA/CLDN5/ARID5B/ALDH1A3	8
BP	GO:0001959	regulation of cytokine-mediated signaling pathway	16/550	177/18670	7.21524e-05	0.00061277	0.000400367	CAV1/SAMHD1/CD74/CXCR4/PTPRC/CCL5/PTPN6/PYCARD/SOCS3/SLIT3/GAS6/LIFR/IL6/AXL/HSPA1B/HSPA1A	16
BP	GO:0002830	positive regulation of type 2 immune response	5/550	16/18670	7.26797e-05	0.00061277	0.000400367	CD74/CD86/CD81/IL33/IL6	5
BP	GO:0042033	chemokine biosynthetic process	5/550	16/18670	7.26797e-05	0.00061277	0.000400367	CD74/APP/EGR1/IL1B/IL6	5
BP	GO:0050755	chemokine metabolic process	5/550	16/18670	7.26797e-05	0.00061277	0.000400367	CD74/APP/EGR1/IL1B/IL6	5
BP	GO:0072224	metanephric glomerulus development	5/550	16/18670	7.26797e-05	0.00061277	0.000400367	PDGFRB/CD34/PDGFRA/EGR1/LAMB2	5
BP	GO:1990000	amyloid fibril formation	5/550	16/18670	7.26797e-05	0.00061277	0.000400367	GSN/CLU/APP/CRYAB/APOE	5
BP	GO:0003417	growth plate cartilage development	7/550	36/18670	7.36079e-05	0.00061624	0.000402635	COL6A2/COL6A1/COL6A3/COL14A1/COL12A1/MATN2/TGFBR2	7
BP	GO:0006882	cellular zinc ion homeostasis	7/550	36/18670	7.36079e-05	0.00061624	0.000402635	S100A8/S100A9/MT2A/MT1E/MT1M/MT1X/MT1A	7
BP	GO:0042554	superoxide anion generation	7/550	36/18670	7.36079e-05	0.00061624	0.000402635	NCF1/ITGB2/CLEC7A/CYBB/CYBA/TYROBP/TGFB1	7
BP	GO:0097242	amyloid-beta clearance	7/550	36/18670	7.36079e-05	0.00061624	0.000402635	C3/CLU/C5AR1/MSR1/ITGB2/LRP1/APOE	7
BP	GO:0001909	leukocyte mediated cytotoxicity	12/550	107/18670	7.37804e-05	0.000616602	0.000402871	IL7R/ARRB2/STXBP2/FAM49B/CORO1A/PTPRC/TYROBP/PTPN6/TUBB/EMP2/ICAM1/CTSC	12
BP	GO:0061045	negative regulation of wound healing	10/550	76/18670	7.55187e-05	0.000630027	0.000411642	SERPING1/TFPI/CD34/PDGFRA/PLAT/PROS1/SERPINE2/GJA1/THBS1/APOE	10
BP	GO:0090090	negative regulation of canonical Wnt signaling pathway	16/550	178/18670	7.7168e-05	0.000642663	0.000419898	IGFBP4/CAV1/STK4/IGFBP6/CTHRC1/IGFBP2/SFRP2/MDK/EGR1/SFRP1/RBMS3/BICC1/SNAI2/SFRP4/TMEM88/APOE	16
BP	GO:0002218	activation of innate immune response	23/550	319/18670	7.81811e-05	0.000649966	0.00042467	CAV1/UBA52/LYN/ARRB2/CLEC10A/ITGB2/MNDA/CLEC7A/CYBA/CTSS/CD14/FCN1/S100A8/FCER1G/S100A9/CTSB/PYCARD/CTSK/PTPRS/HSP90B1/HSPA1B/HSPA1A/CTSL	23
BP	GO:0072006	nephron development	14/550	142/18670	7.95645e-05	0.000660316	0.000431432	TGFB1/PDGFRB/CD34/ACTA2/PBX1/PDGFRA/EGR1/LAMB2/MYC/NID1/HES1/NOTCH3/VEGFA/PECAM1	14
BP	GO:0042692	muscle cell differentiation	26/550	385/18670	8.11195e-05	0.000670967	0.000438392	ARRB2/CD53/GPX1/PLEKHO1/TGFB1/LMNA/IGFBP5/IGF2/ITGB1/RAMP2/PDGFRB/IGF1/PDGFRA/EHD2/CD81/MORF4L2/MMP14/CAV2/BOC/TPM1/HES1/LOX/PI16/SORBS2/VEGFA/KDM6B	26
BP	GO:0045862	positive regulation of proteolysis	25/550	363/18670	8.11291e-05	0.000670967	0.000438392	FBLN1/C3/GSN/CLU/CAV1/LYN/CLEC7A/S100A8/S100A9/PCOLCE/NUPR1/APP/PYCARD/SFRP2/CTSD/IL1B/RCN3/MYC/IL33/SPON1/MMP14/HSPA1B/HSPA1A/APOE/CTSC	25
BP	GO:0050808	synapse organization	27/550	408/18670	8.36674e-05	0.000690762	0.000451325	SPARCL1/C3/SPARC/IL10/C5AR1/PFN1/CFL1/APP/NFIA/ACTR2/THBS2/COL4A1/ARF6/SNCG/C1QA/MAP1B/TUBB/C1QB/LAMB2/CTTN/PTPRS/NRP1/NDRG1/ACTN1/PTN/TNC/APOE	27
BP	GO:0010712	regulation of collagen metabolic process	8/550	49/18670	8.38467e-05	0.000691047	0.000451511	ARRB2/TGFB1/MFAP4/ITGB1/PDGFRB/EMILIN1/IL6/ERRFI1	8
BP	GO:0006809	nitric oxide biosynthetic process	10/550	77/18670	8.45383e-05	0.000695546	0.000454451	CLU/CAV1/IL10/ITGB2/CLEC7A/AIF1/CD34/IL1B/PTGIS/ICAM1	10
BP	GO:0007431	salivary gland development	7/550	37/18670	8.84984e-05	0.000721184	0.000471202	NFIB/TGFB1/FGF7/NRP1/SNAI2/FGFR1/SEMA3C	7
BP	GO:0045730	respiratory burst	7/550	37/18670	8.84984e-05	0.000721184	0.000471202	RAC2/SLC11A1/NCF1/CLEC7A/CYBB/CYBA/CD52	7
BP	GO:0060323	head morphogenesis	7/550	37/18670	8.84984e-05	0.000721184	0.000471202	COL1A1/TGFB1/MMP2/CRISPLD2/PDGFRA/CLDN5/ARID5B	7
BP	GO:0010758	regulation of macrophage chemotaxis	6/550	26/18670	8.85612e-05	0.000721184	0.000471202	C5AR1/CCL5/RARRES2/MDK/MTUS1/THBS1	6
BP	GO:0071624	positive regulation of granulocyte chemotaxis	6/550	26/18670	8.85612e-05	0.000721184	0.000471202	NCKAP1L/RAC2/C5AR1/CD74/CXCL8/MDK	6
BP	GO:0071711	basement membrane organization	6/550	26/18670	8.85612e-05	0.000721184	0.000471202	CTSS/ITGB1/COL4A1/RAMP2/LAMB2/NID1	6
BP	GO:0045667	regulation of osteoblast differentiation	13/550	126/18670	8.92934e-05	0.000725767	0.000474196	IGFBP5/ID2/IL6ST/CTHRC1/SFRP2/IGF1/IFITM1/ID3/SFRP1/DDR2/IL6/SNAI2/ID1	13
BP	GO:0003007	heart morphogenesis	20/550	259/18670	8.94281e-05	0.000725767	0.000474196	TGFB1/SPRY1/ID2/ADAMTS1/SFRP2/ELN/COL5A1/CPE/CLDN5/SLIT3/NRP1/SOX4/SNAI2/TPM1/HES1/GJA1/TGFBR2/SEMA3C/JUN/VEGFA	20
BP	GO:2000401	regulation of lymphocyte migration	9/550	63/18670	8.98262e-05	0.00072776	0.000475498	CCL3/CCL5/AIF1/CCL4/CXCL12/APOD/APP/PYCARD/CXCL14	9
BP	GO:0007517	muscle organ development	27/550	410/18670	9.0785e-05	0.000733587	0.000479306	DCN/COL3A1/CAV1/ARRB2/GPX1/TAGLN/COL6A3/NUPR1/TGFB1/IGF1/ELN/EGR1/NR2F2/ID3/FHL1/CAV2/SGCE/TPM1/FGFR1/MYLK/LOX/ARID5B/CRYAB/GJA1/YBX3/PI16/TGFBR2	27
BP	GO:0031348	negative regulation of defense response	19/550	239/18670	9.08529e-05	0.000733587	0.000479306	SERPING1/IL10/ARRB2/CST7/VSIG4/SAMHD1/PTPRC/GPX1/SERPINF1/APOD/PYCARD/MDK/IGF1/A2M/SOCS3/HTRA1/PTGIS/TNFAIP6/APOE	19
BP	GO:0048015	phosphatidylinositol-mediated signaling	16/550	181/18670	9.40977e-05	0.000758503	0.000495586	DCN/GSN/CSF1R/LYN/HCLS1/NCF1/HCST/CCL5/PTPN6/IER3/PDGFRB/IGF1/PPP2R5C/PDGFRA/SERPINE2/FGFR1	16
BP	GO:0042246	tissue regeneration	10/550	78/18670	9.4455e-05	0.000758821	0.000495793	GSN/GPX1/APOD/MDK/IGF1/CD81/POSTN/GJA1/TGFBR2/PTN	10
BP	GO:0070664	negative regulation of leukocyte proliferation	10/550	78/18670	9.4455e-05	0.000758821	0.000495793	LYN/IL10/VSIG4/MNDA/LST1/TYROBP/CD86/PTPN6/TGFB1/GPNMB	10
BP	GO:0030217	T cell differentiation	19/550	240/18670	9.60217e-05	0.00077011	0.000503169	CD3G/NCKAP1L/IL7R/CD3E/GPR183/CD2/CD3D/MAFB/CD74/PTPRC/FCER1G/CD86/PRDM1/TGFB1/MDK/EGR1/SOX4/IL6/TGFBR2	19
BP	GO:0045621	positive regulation of lymphocyte differentiation	11/550	94/18670	9.93676e-05	0.000795607	0.000519828	NCKAP1L/IL7R/CD74/PTPRC/CD86/TGFB1/MDK/MMP14/GAS6/TGFBR2/AXL	11
BP	GO:0061687	detoxification of inorganic compound	5/550	17/18670	0.000100476	0.000801796	0.000523871	MT2A/MT1E/MT1M/MT1X/MT1A	5
BP	GO:0097501	stress response to metal ion	5/550	17/18670	0.000100476	0.000801796	0.000523871	MT2A/MT1E/MT1M/MT1X/MT1A	5
BP	GO:0060135	maternal process involved in female pregnancy	9/550	64/18670	0.000101835	0.000811282	0.00053007	PRDM1/CTSB/NR2F2/SPP1/PAM/JUNB/PTGIS/GJA1/PTN	9
BP	GO:0048638	regulation of developmental growth	24/550	347/18670	0.000104984	0.00083497	0.000545547	STK4/CXCR4/CXCL12/APP/IGF2/SFRP2/IGF1/MAP1B/CTTN/SPP1/PTPRS/SFRP1/PPIB/NRP1/CRABP2/FGFR1/GJA1/YBX3/PI16/TGFBR2/SEMA3C/LRP1/VEGFA/APOE	24
BP	GO:0001570	vasculogenesis	10/550	79/18670	0.00010534	0.000835519	0.000545906	CAV1/TGFB1/RAMP2/PDGFRB/CD34/EMP2/EGFL7/JUNB/TGFBR2/VEGFA	10
BP	GO:0050852	T cell receptor signaling pathway	17/550	202/18670	0.000105539	0.000835519	0.000545906	CD3G/CD3E/TRAC/CD3D/HLA-DQA1/HLA-DQB1/HLA-DPA1/PTPRC/HLA-DRA/HLA-DPB1/TRBC1/HLA-DRB1/PTPN6/HLA-DQA2/THY1/HLA-DRB5/CD81	17
BP	GO:0055069	zinc ion homeostasis	7/550	38/18670	0.000105753	0.000835519	0.000545906	S100A8/S100A9/MT2A/MT1E/MT1M/MT1X/MT1A	7
BP	GO:1904037	positive regulation of epithelial cell apoptotic process	7/550	38/18670	0.000105753	0.000835519	0.000545906	GSN/ARRB2/COL18A1/CD248/IL6/SFRP4/THBS1	7
BP	GO:1904892	regulation of STAT cascade	14/550	146/18670	0.000107445	0.00084748	0.00055372	CAV1/CSF1R/LYN/IL10/IL7R/HCLS1/PTPRC/CCL5/IL6ST/IGF1/SOCS3/IL6/HES1/PECAM1	14
BP	GO:0048143	astrocyte activation	6/550	27/18670	0.000111049	0.000871588	0.000569472	C5AR1/APP/C1QA/IL1B/IL6/LRP1	6
BP	GO:0048668	collateral sprouting	6/550	27/18670	0.000111049	0.000871588	0.000569472	ZEB2/APP/SPP1/PTPRS/CRABP2/LRP1	6
BP	GO:0072378	blood coagulation, fibrin clot formation	6/550	27/18670	0.000111049	0.000871588	0.000569472	FBLN1/SERPING1/TFPI/A2M/VWF/PRCP	6
BP	GO:0048017	inositol lipid-mediated signaling	16/550	184/18670	0.000114196	0.000894815	0.000584648	DCN/GSN/CSF1R/LYN/HCLS1/NCF1/HCST/CCL5/PTPN6/IER3/PDGFRB/IGF1/PPP2R5C/PDGFRA/SERPINE2/FGFR1	16
BP	GO:0006026	aminoglycan catabolic process	9/550	65/18670	0.000115161	0.000900898	0.000588622	DCN/LUM/TGFB1/HSPG2/BGN/OGN/PRELP/SDC2/HYAL2	9
BP	GO:0035265	organ growth	17/550	204/18670	0.000119044	0.000929748	0.000607472	COL6A2/COL6A1/STK4/COL6A3/COL14A1/FGF7/PDGFRB/IGF1/COL12A1/DDR2/MATN2/FGFR1/GJA1/YBX3/PI16/TGFBR2/SORBS2	17
BP	GO:0048010	vascular endothelial growth factor receptor signaling pathway	11/550	96/18670	0.000120386	0.000938695	0.000613318	HSPB1/PRKCB/NCKAP1L/NCF1/CYBB/CYBA/EMILIN1/IL1B/NRP1/AXL/VEGFA	11
BP	GO:0014065	phosphatidylinositol 3-kinase signaling	14/550	148/18670	0.000124317	0.000967763	0.00063231	DCN/LYN/HCLS1/NCF1/HCST/CCL5/PTPN6/IER3/PDGFRB/IGF1/PPP2R5C/PDGFRA/SERPINE2/FGFR1	14
BP	GO:0051098	regulation of binding	25/550	373/18670	0.000124612	0.000968486	0.000632783	CAV1/TMSB4X/IL10/ARRB2/STK4/GZMA/TGFB1/APP/ID2/CTHRC1/ARF6/IGF1/SLPI/CTSZ/ID3/SPON1/NRP1/HES1/LOX/ID4/LRP1/JUN/EIF4A3/ID1/APOE	25
BP	GO:0010761	fibroblast migration	7/550	39/18670	0.000125646	0.00097493	0.000636993	TGFB1/AKAP12/DDR2/ARID5B/HYAL2/HAS1/THBS1	7
BP	GO:0035051	cardiocyte differentiation	15/550	167/18670	0.000129287	0.000999888	0.0006533	ARRB2/TGFB1/LMNA/SPRY1/ITGB1/PDGFRB/IGF1/PDGFRA/HES1/PI16/SORBS2/SEMA3C/VCAM1/VEGFA/KDM6B	15
BP	GO:0003179	heart valve morphogenesis	8/550	52/18670	0.000129491	0.000999888	0.0006533	TGFB1/ELN/EMILIN1/SLIT3/SOX4/SNAI2/ADAMTS9/TGFBR2	8
BP	GO:0032731	positive regulation of interleukin-1 beta production	8/550	52/18670	0.000129491	0.000999888	0.0006533	HSPB1/CCL3/MNDA/CLEC7A/TYROBP/APP/PYCARD/EGR1	8
BP	GO:0007045	cell-substrate adherens junction assembly	10/550	81/18670	0.000130316	0.00100301	0.00065534	APOD/THY1/CTTN/SFRP1/MMP14/NRP1/ACTN1/LRP1/VEGFA/THBS1	10
BP	GO:0048041	focal adhesion assembly	10/550	81/18670	0.000130316	0.00100301	0.00065534	APOD/THY1/CTTN/SFRP1/MMP14/NRP1/ACTN1/LRP1/VEGFA/THBS1	10
BP	GO:0030316	osteoclast differentiation	11/550	97/18670	0.000132242	0.0010162	0.000663956	CSF1R/GPR183/CCL3/MAFB/FCER1G/TYROBP/TGFB1/FBN1/CD81/SFRP1/JUNB	11
BP	GO:0051092	positive regulation of NF-kappaB transcription factor activity	14/550	149/18670	0.000133581	0.00102319	0.000668526	CLU/CAV1/UBA52/PRKCB/ITGB2/S100A8/S100A9/TGFB1/APP/PYCARD/IL1B/HSPA1B/HSPA1A/ICAM1	14
BP	GO:1903900	regulation of viral life cycle	14/550	149/18670	0.000133581	0.00102319	0.000668526	GSN/IFI27/IFITM3/IFITM2/CD74/FCN1/CCL5/CXCL8/PABPC1/SLPI/IFITM1/PPIB/CAV2/STOM	14
BP	GO:0038063	collagen-activated tyrosine kinase receptor signaling pathway	4/550	10/18670	0.00013581	0.00103363	0.000675346	COL1A1/COL4A1/COL4A2/DDR2	4
BP	GO:0051014	actin filament severing	4/550	10/18670	0.00013581	0.00103363	0.000675346	GSN/GMFG/FMNL1/DSTN	4
BP	GO:0097048	dendritic cell apoptotic process	4/550	10/18670	0.00013581	0.00103363	0.000675346	LYN/CXCL12/GAS6/AXL	4
BP	GO:2000668	regulation of dendritic cell apoptotic process	4/550	10/18670	0.00013581	0.00103363	0.000675346	LYN/CXCL12/GAS6/AXL	4
BP	GO:0001773	myeloid dendritic cell activation	6/550	28/18670	0.000137842	0.00104742	0.000684359	IL10/CD2/SPI1/TGFB1/PYCARD/TGFBR2	6
BP	GO:0008360	regulation of cell shape	14/550	150/18670	0.000143438	0.0010838	0.000708123	CSF1R/CCL3/ITGB2/CORO1A/LST1/RHOG/FMNL1/PLEKHO1/S100A13/CDC42SE2/TPM1/PTN/VEGFA/ICAM1	14
BP	GO:0048754	branching morphogenesis of an epithelial tube	14/550	150/18670	0.000143438	0.0010838	0.000708123	STK4/TGFB1/SPRY1/COL4A1/SFRP2/MDK/PBX1/CTSZ/MYC/MMP14/NRP1/TGFBR2/TNC/VEGFA	14
BP	GO:0071774	response to fibroblast growth factor	14/550	150/18670	0.000143438	0.0010838	0.000708123	COL1A1/CCL5/CXCL8/GRB2/SPRY1/NR4A1/FGF7/SFRP1/SMOC2/POSTN/FGFR1/HYAL2/TNC/THBS1	14
BP	GO:0045598	regulation of fat cell differentiation	13/550	132/18670	0.000143537	0.0010838	0.000708123	ADIRF/STK4/RARRES2/TGFB1/ID2/SFRP2/RUNX1T1/SFRP1/IL6/SNAI2/HES1/MEDAG/ID4	13
BP	GO:0030279	negative regulation of ossification	10/550	82/18670	0.000144569	0.00108814	0.000710964	CCL3/SRGN/TGFB1/IGFBP5/ID2/MDK/ID3/SFRP1/LTBP3/ID1	10
BP	GO:0046209	nitric oxide metabolic process	10/550	82/18670	0.000144569	0.00108814	0.000710964	CLU/CAV1/IL10/ITGB2/CLEC7A/AIF1/CD34/IL1B/PTGIS/ICAM1	10
BP	GO:1903391	regulation of adherens junction organization	9/550	67/18670	0.000146216	0.00109881	0.00071793	APOD/THY1/ARF6/SFRP1/MMP14/NRP1/LRP1/VEGFA/THBS1	9
BP	GO:0030307	positive regulation of cell growth	15/550	169/18670	0.000147636	0.00110773	0.000723762	CXCL16/CXCR4/CYBA/S100A8/S100A9/CXCL12/SFRP2/IGF1/MAP1B/SFRP1/MMP14/NRP1/CRABP2/LRP1/VEGFA	15
BP	GO:0045927	positive regulation of growth	20/550	270/18670	0.000157243	0.00117796	0.000769648	CXCL16/CXCR4/CYBA/S100A8/S100A9/CXCL12/IGF2/SFRP2/IGF1/MAP1B/SFRP1/PPIB/MMP14/NRP1/CRABP2/FGFR1/YBX3/TGFBR2/LRP1/VEGFA	20
BP	GO:0010594	regulation of endothelial cell migration	18/550	229/18670	0.000159163	0.00119048	0.000777828	DCN/SPARC/HSPB1/TMSB4X/SERPINF1/TGFB1/NR2F2/PLPP3/SMOC2/EMP2/NRP1/FGFR1/ADAMTS9/PTN/PRCP/VEGFA/THBS1/APOE	18
BP	GO:0060759	regulation of response to cytokine stimulus	16/550	190/18670	0.000165905	0.00123897	0.000809507	CAV1/SAMHD1/CD74/CXCR4/PTPRC/CCL5/PTPN6/PYCARD/SOCS3/SLIT3/GAS6/LIFR/IL6/AXL/HSPA1B/HSPA1A	16
BP	GO:0009743	response to carbohydrate	18/550	230/18670	0.000168066	0.00124829	0.000815599	COL6A2/SPARC/PRKCB/LYN/CLEC7A/CYBA/SERPINF1/TGFB1/MAP1B/EGR1/IL1B/GAS6/SOX4/GJA1/TGFBR2/LRP1/ICAM1/THBS1	18
BP	GO:0010634	positive regulation of epithelial cell migration	15/550	171/18670	0.000168206	0.00124829	0.000815599	SPARC/HSPB1/TMSB4X/PFN1/TGFB1/FGF7/ARF6/PLPP3/SMOC2/NRP1/FGFR1/TGFBR2/JUN/VEGFA/THBS1	15
BP	GO:0043901	negative regulation of multi-organism process	15/550	171/18670	0.000168206	0.00124829	0.000815599	GSN/IFITM3/IFITM2/CCL3/ARHGDIB/FCN1/CCL5/TIMP1/CCL4/IGF1/SLPI/IFITM1/HTRA1/PRDX4/JUN	15
BP	GO:0030178	negative regulation of Wnt signaling pathway	17/550	210/18670	0.000169067	0.00124829	0.000815599	IGFBP4/CAV1/STK4/IGFBP6/CTHRC1/IGFBP2/SFRP2/MDK/EGR1/SFRP1/RBMS3/BICC1/SNAI2/SFRP4/TMEM88/LRP1/APOE	17
BP	GO:0007263	nitric oxide mediated signal transduction	6/550	29/18670	0.000169508	0.00124829	0.000815599	FPR1/MT2A/RASD1/VEGFA/THBS1/APOE	6
BP	GO:0010575	positive regulation of vascular endothelial growth factor production	6/550	29/18670	0.000169508	0.00124829	0.000815599	C3/C5AR1/TGFB1/IL6ST/IL1B/IL6	6
BP	GO:0061099	negative regulation of protein tyrosine kinase activity	6/550	29/18670	0.000169508	0.00124829	0.000815599	CAV1/PTPRC/THY1/HYAL2/GPRC5A/ERRFI1	6
BP	GO:0072606	interleukin-8 secretion	6/550	29/18670	0.000169508	0.00124829	0.000815599	TMSB4X/CD2/CD14/FCN1/PYCARD/HYAL2	6
BP	GO:1902624	positive regulation of neutrophil migration	6/550	29/18670	0.000169508	0.00124829	0.000815599	NCKAP1L/RAC2/C5AR1/CD74/CXCL8/MDK	6
BP	GO:0032663	regulation of interleukin-2 production	8/550	54/18670	0.000170038	0.00125026	0.000816888	CD3E/VSIG4/CLEC7A/PTPRC/CD86/SPTBN1/CD34/IL1B	8
BP	GO:0032930	positive regulation of superoxide anion generation	5/550	19/18670	0.000179808	0.001314	0.000858534	ITGB2/CLEC7A/CYBA/TYROBP/TGFB1	5
BP	GO:0045076	regulation of interleukin-2 biosynthetic process	5/550	19/18670	0.000179808	0.001314	0.000858534	CD3E/CLEC7A/PTPRC/CD86/IL1B	5
BP	GO:0046597	negative regulation of viral entry into host cell	5/550	19/18670	0.000179808	0.001314	0.000858534	GSN/IFITM3/IFITM2/FCN1/IFITM1	5
BP	GO:0090201	negative regulation of release of cytochrome c from mitochondria	5/550	19/18670	0.000179808	0.001314	0.000858534	CLU/ARRB2/GPX1/LMNA/IGF1	5
BP	GO:0050851	antigen receptor-mediated signaling pathway	22/550	316/18670	0.000183579	0.00133951	0.000875201	PRKCB/CD3G/NCKAP1L/LYN/CD3E/TRAC/TRBC2/CD3D/HLA-DQA1/MNDA/HLA-DQB1/HLA-DPA1/PTPRC/HLA-DRA/HLA-DPB1/TRBC1/HLA-DRB1/PTPN6/HLA-DQA2/THY1/HLA-DRB5/CD81	22
BP	GO:1903426	regulation of reactive oxygen species biosynthetic process	11/550	101/18670	0.00019012	0.00138512	0.000904997	CLU/CAV1/IL10/ITGB2/CLEC7A/CYBA/AIF1/CD34/IL1B/PTGIS/ICAM1	11
BP	GO:0002886	regulation of myeloid leukocyte mediated immunity	8/550	55/18670	0.000193919	0.00141064	0.000921676	C3/RAC2/LYN/STXBP2/CD84/ITGB2/VAMP8/FCER1G	8
BP	GO:2001057	reactive nitrogen species metabolic process	10/550	85/18670	0.000195455	0.00141965	0.00092756	CLU/CAV1/IL10/ITGB2/CLEC7A/AIF1/CD34/IL1B/PTGIS/ICAM1	10
BP	GO:0097305	response to alcohol	18/550	233/18670	0.000197443	0.00143191	0.000935572	IGFBP7/GSN/SPARC/CCL3/SPI1/CYBB/CYBA/CD14/S100A8/TGFB1/ACTR2/FOSB/SLIT3/SFRP1/TGFBR2/TNC/VCAM1/ICAM1	18
BP	GO:0001654	eye development	24/550	362/18670	0.000199213	0.00144256	0.000942529	PRDM1/SERPINF1/TGFB1/ZEB2/THY1/FBN1/EFEMP1/COL5A2/COL4A1/PDGFRB/COL5A1/PDGFRA/LAMB2/CDKN1C/COL8A1/NRP1/CRYAB/CHRDL1/ALDH1A3/GJA1/TGFBR2/PTN/JUN/VEGFA	24
BP	GO:0033003	regulation of mast cell activation	7/550	42/18670	0.000204188	0.00147634	0.000964603	RAC2/LYN/STXBP2/CD84/VAMP8/FCER1G/NR4A3	7
BP	GO:0001952	regulation of cell-matrix adhesion	12/550	119/18670	0.000205311	0.00147849	0.000966008	CD3E/APOD/THY1/SFRP1/DDR2/MMP14/EMP2/NRP1/POSTN/LRP1/VEGFA/THBS1	12
BP	GO:0032720	negative regulation of tumor necrosis factor production	9/550	70/18670	0.000205685	0.00147849	0.000966008	IL10/ARRB2/PTPN6/IGF1/CD34/GAS6/AXL/GPNMB/ERRFI1	9
BP	GO:0032743	positive regulation of interleukin-2 production	6/550	30/18670	0.000206655	0.00147849	0.000966008	CD3E/CLEC7A/PTPRC/CD86/SPTBN1/IL1B	6
BP	GO:0046596	regulation of viral entry into host cell	6/550	30/18670	0.000206655	0.00147849	0.000966008	GSN/IFITM3/IFITM2/CD74/FCN1/IFITM1	6
BP	GO:0061082	myeloid leukocyte cytokine production	6/550	30/18670	0.000206655	0.00147849	0.000966008	CD74/FCER1G/TGFB1/SPON2/GAS6/NR4A3	6
BP	GO:0070168	negative regulation of biomineral tissue development	6/550	30/18670	0.000206655	0.00147849	0.000966008	CCL3/SRGN/TGFB1/ASPN/GAS6/LTBP3	6
BP	GO:0090022	regulation of neutrophil chemotaxis	6/550	30/18670	0.000206655	0.00147849	0.000966008	NCKAP1L/RAC2/C5AR1/CD74/CXCL8/MDK	6
BP	GO:0002367	cytokine production involved in immune response	11/550	102/18670	0.000207549	0.00148025	0.000967155	IL10/SLC11A1/CD74/FCER1G/TGFB1/CD81/IL1B/SPON2/GAS6/IL6/NR4A3	11
BP	GO:0046425	regulation of JAK-STAT cascade	13/550	137/18670	0.00020842	0.00148025	0.000967155	CAV1/CSF1R/LYN/IL10/HCLS1/PTPRC/CCL5/IL6ST/IGF1/SOCS3/IL6/HES1/PECAM1	13
BP	GO:0002604	regulation of dendritic cell antigen processing and presentation	4/550	11/18670	0.000208451	0.00148025	0.000967155	SLC11A1/CD68/CD74/THBS1	4
BP	GO:0003093	regulation of glomerular filtration	4/550	11/18670	0.000208451	0.00148025	0.000967155	CYBA/EMP2/GAS6/GJA1	4
BP	GO:0035747	natural killer cell chemotaxis	4/550	11/18670	0.000208451	0.00148025	0.000967155	CCL3/CCL5/CCL4/CXCL14	4
BP	GO:0007411	axon guidance	20/550	276/18670	0.000210707	0.00149405	0.000976171	NFIB/RAC2/CSF1R/DOK2/CXCR4/GRB2/EMB/CXCL12/APP/SPTBN1/LAMB2/SLIT3/NEXN/BOC/NRP1/MATN2/SEMA3C/NR4A3/LRP1/VEGFA	20
BP	GO:0002758	innate immune response-activating signal transduction	21/550	298/18670	0.000216626	0.00153295	0.00100159	CAV1/UBA52/LYN/ARRB2/CLEC10A/ITGB2/CLEC7A/CYBA/CTSS/CD14/FCN1/S100A8/FCER1G/S100A9/CTSB/CTSK/PTPRS/HSP90B1/HSPA1B/HSPA1A/CTSL	21
BP	GO:0030856	regulation of epithelial cell differentiation	14/550	156/18670	0.000216836	0.00153295	0.00100159	CAV1/ZEB2/BTG1/CTSK/IL1B/CLDN5/CDKN1C/HES1/SFRP4/CTSL/APOLD1/VEGFA/ERRFI1/ID1	14
BP	GO:0097485	neuron projection guidance	20/550	277/18670	0.000221021	0.00156022	0.00101941	NFIB/RAC2/CSF1R/DOK2/CXCR4/GRB2/EMB/CXCL12/APP/SPTBN1/LAMB2/SLIT3/NEXN/BOC/NRP1/MATN2/SEMA3C/NR4A3/LRP1/VEGFA	20
BP	GO:0060485	mesenchyme development	20/550	278/18670	0.000231775	0.00163133	0.00106587	COL1A1/TGFB1/ZEB2/CFL1/SPRY1/S100A4/SFRP2/MDK/PDGFRB/ACTA2/IL1B/MYC/SFRP1/NRP1/IL6/SNAI2/HES1/FGFR1/TGFBR2/SEMA3C	20
BP	GO:0001764	neuron migration	14/550	157/18670	0.000231778	0.00163133	0.00106587	COL3A1/CXCR4/CXCL12/MDK/MAP1B/NR2F2/GAS6/NRP1/MATN2/FGFR1/GJA1/AXL/VEGFA/NR4A2	14
BP	GO:0002577	regulation of antigen processing and presentation	5/550	20/18670	0.000233967	0.00163949	0.0010712	SLC11A1/CD68/CD74/PYCARD/THBS1	5
BP	GO:0033630	positive regulation of cell adhesion mediated by integrin	5/550	20/18670	0.000233967	0.00163949	0.0010712	NCKAP1L/CD3E/CCL5/PTPN6/SFRP2	5
BP	GO:1903978	regulation of microglial cell activation	5/550	20/18670	0.000233967	0.00163949	0.0010712	CST7/CCL3/PTPRC/IL6/CTSC	5
BP	GO:0048675	axon extension	12/550	121/18670	0.000240148	0.00168033	0.00109788	CXCL12/ITGB1/MAP1B/LAMB2/CTTN/SLIT3/PTPRS/NRP1/SEMA3C/LRP1/VEGFA/APOE	12
BP	GO:0010769	regulation of cell morphogenesis involved in differentiation	21/550	301/18670	0.00024822	0.00173352	0.00113264	FBLN1/ARPC2/CXCL12/ZEB2/CFL1/THY1/ACTR2/MDK/MAP1B/CTTN/SPP1/PTPRS/NRP1/POSTN/CRABP2/SDC2/SEMA3C/LRP1/VEGFA/ID1/APOE	21
BP	GO:0010543	regulation of platelet activation	6/550	31/18670	0.000249929	0.00173352	0.00113264	LYN/PLEK/FCER1G/PDGFRA/SERPINE2/APOE	6
BP	GO:0010762	regulation of fibroblast migration	6/550	31/18670	0.000249929	0.00173352	0.00113264	TGFB1/AKAP12/DDR2/HYAL2/HAS1/THBS1	6
BP	GO:0043304	regulation of mast cell degranulation	6/550	31/18670	0.000249929	0.00173352	0.00113264	RAC2/LYN/STXBP2/CD84/VAMP8/FCER1G	6
BP	GO:0048710	regulation of astrocyte differentiation	6/550	31/18670	0.000249929	0.00173352	0.00113264	ID2/IL6ST/SERPINE2/IL6/HES1/ID4	6
BP	GO:1903319	positive regulation of protein maturation	6/550	31/18670	0.000249929	0.00173352	0.00113264	C3/GSN/IL1B/SPON1/MMP14/SOX4	6
BP	GO:1903556	negative regulation of tumor necrosis factor superfamily cytokine production	9/550	72/18670	0.000255546	0.00176991	0.00115641	IL10/ARRB2/PTPN6/IGF1/CD34/GAS6/AXL/GPNMB/ERRFI1	9
BP	GO:0019079	viral genome replication	12/550	122/18670	0.000259373	0.00178862	0.00116864	IFI27/IFITM3/IFITM2/CCL5/CXCL8/PABPC1/NFIA/SLPI/IFITM1/PPIB/GAS6/STOM	12
BP	GO:0043500	muscle adaptation	12/550	122/18670	0.000259373	0.00178862	0.00116864	GSN/CYBA/AIF1/LMNA/IGFBP5/IL6ST/IGF1/LMCD1/IL1B/PI16/NR4A3/ERRFI1	12
BP	GO:1903409	reactive oxygen species biosynthetic process	12/550	122/18670	0.000259373	0.00178862	0.00116864	CLU/CAV1/IL10/ITGB2/CLEC7A/CYBB/CYBA/AIF1/CD34/IL1B/PTGIS/ICAM1	12
BP	GO:0034103	regulation of tissue remodeling	10/550	88/18670	0.000260606	0.00179195	0.00117081	CSF1R/TGFB1/MDK/SPP1/SFRP1/LTBP3/IL6/GJA1/GPNMB/PDK4	10
BP	GO:0070098	chemokine-mediated signaling pathway	10/550	88/18670	0.000260606	0.00179195	0.00117081	CCL3/CXCR4/CCL5/CXCL8/CCL3L3/CCL4/CXCL12/ACKR1/SLIT3/CCL14	10
BP	GO:0002821	positive regulation of adaptive immune response	11/550	105/18670	0.000268162	0.00183861	0.0012013	C3/SLC11A1/FAM49B/PTPRC/FCER1G/TGFB1/PYCARD/IL6ST/CD81/IL1B/IL6	11
BP	GO:0033138	positive regulation of peptidyl-serine phosphorylation	11/550	105/18670	0.000268162	0.00183861	0.0012013	CAV1/ARRB2/STK4/HCLS1/TGFB1/APP/SFRP2/GAS6/IL6/RAMP3/VEGFA	11
BP	GO:0072659	protein localization to plasma membrane	19/550	260/18670	0.000270604	0.00185269	0.0012105	VAMP8/FCER1G/RHOG/TGFB1/ITGB1/ARF6/SPTBN1/RAMP2/EHD2/CD81/TMEM59/MMP14/EMP2/GAS6/RAMP3/TMEM88/LRP1/RAMP1/ATP1B3	19
BP	GO:0030225	macrophage differentiation	7/550	44/18670	0.00027566	0.0018846	0.00123134	CSF1R/HCLS1/SPI1/TGFB1/APP/ID2/VEGFA	7
BP	GO:0048762	mesenchymal cell differentiation	17/550	219/18670	0.000278324	0.00190009	0.00124147	COL1A1/TGFB1/ZEB2/CFL1/SPRY1/S100A4/SFRP2/MDK/IL1B/SFRP1/NRP1/IL6/SNAI2/HES1/FGFR1/TGFBR2/SEMA3C	17
BP	GO:0006801	superoxide metabolic process	9/550	73/18670	0.000284002	0.00193608	0.00126498	NCF1/ITGB2/CLEC7A/CYBB/CYBA/TYROBP/TGFB1/SOD3/FBLN5	9
BP	GO:0043534	blood vessel endothelial cell migration	15/550	180/18670	0.000294548	0.00200511	0.00131008	HSPB1/TMSB4X/GPX1/TGFB1/NR4A1/ITGB1/EMP2/NRP1/FGFR1/CLEC14A/PRCP/VEGFA/ID1/THBS1/APOE	15
BP	GO:0034332	adherens junction organization	13/550	142/18670	0.000296969	0.00201871	0.00131897	APOD/THY1/ARF6/RAMP2/CTTN/SFRP1/MMP14/NRP1/ACTN1/CADM3/LRP1/VEGFA/THBS1	13
BP	GO:0001779	natural killer cell differentiation	5/550	21/18670	0.000299687	0.00201932	0.00131937	PTPRC/PRDM1/ID2/GAS6/AXL	5
BP	GO:0035455	response to interferon-alpha	5/550	21/18670	0.000299687	0.00201932	0.00131937	IFITM3/IFITM2/IFITM1/GAS6/AXL	5
BP	GO:0045061	thymic T cell selection	5/550	21/18670	0.000299687	0.00201932	0.00131937	CD3G/CD3E/CD3D/CD74/PTPRC	5
BP	GO:1903392	negative regulation of adherens junction organization	5/550	21/18670	0.000299687	0.00201932	0.00131937	APOD/MMP14/LRP1/VEGFA/THBS1	5
BP	GO:0033006	regulation of mast cell activation involved in immune response	6/550	32/18670	0.00030002	0.00201932	0.00131937	RAC2/LYN/STXBP2/CD84/VAMP8/FCER1G	6
BP	GO:0055094	response to lipoprotein particle	6/550	32/18670	0.00030002	0.00201932	0.00131937	CD68/ITGB2/FCER1G/ITGB1/CD81/APOE	6
BP	GO:0070570	regulation of neuron projection regeneration	6/550	32/18670	0.00030002	0.00201932	0.00131937	THY1/PRRX1/SPP1/PTPRS/PTN/LRP1	6
BP	GO:0002468	dendritic cell antigen processing and presentation	4/550	12/18670	0.000305409	0.00204406	0.00133553	SLC11A1/CD68/CD74/THBS1	4
BP	GO:0043922	negative regulation by host of viral transcription	4/550	12/18670	0.000305409	0.00204406	0.00133553	CCL3/CCL5/CCL4/JUN	4
BP	GO:0045080	positive regulation of chemokine biosynthetic process	4/550	12/18670	0.000305409	0.00204406	0.00133553	CD74/APP/EGR1/IL1B	4
BP	GO:1903909	regulation of receptor clustering	4/550	12/18670	0.000305409	0.00204406	0.00133553	GSN/TGFB1/CD81/PTN	4
BP	GO:0002285	lymphocyte activation involved in immune response	15/550	181/18670	0.000312661	0.00208966	0.00136533	IL10/SLC11A1/GPR183/HLA-DMB/LCP1/CORO1A/PTPRC/FCER1G/CD86/TGFB1/MDK/CD81/ITM2A/IL6/ICAM1	15
BP	GO:0044344	cellular response to fibroblast growth factor stimulus	13/550	143/18670	0.00031808	0.0021229	0.00138705	COL1A1/CCL5/CXCL8/GRB2/SPRY1/NR4A1/FGF7/SFRP1/SMOC2/POSTN/FGFR1/HYAL2/THBS1	13
BP	GO:0032732	positive regulation of interleukin-1 production	8/550	59/18670	0.000318615	0.00212351	0.00138744	HSPB1/CCL3/MNDA/CLEC7A/TYROBP/APP/PYCARD/EGR1	8
BP	GO:0045639	positive regulation of myeloid cell differentiation	10/550	91/18670	0.000343021	0.00228298	0.00149164	NCKAP1L/HCLS1/EVI2B/CD74/TYROBP/TGFB1/ID2/HSPA1B/HSPA1A/JUN	10
BP	GO:0051893	regulation of focal adhesion assembly	8/550	60/18670	0.000358298	0.00237803	0.00155374	APOD/THY1/SFRP1/MMP14/NRP1/LRP1/VEGFA/THBS1	8
BP	GO:0090109	regulation of cell-substrate junction assembly	8/550	60/18670	0.000358298	0.00237803	0.00155374	APOD/THY1/SFRP1/MMP14/NRP1/LRP1/VEGFA/THBS1	8
BP	GO:0002431	Fc receptor mediated stimulatory signaling pathway	13/550	145/18670	0.000364159	0.00241022	0.00157477	CD3G/NCKAP1L/FCGR2A/LYN/FCGR3A/ARPC2/PTPRC/FCER1G/ARPC1B/GRB2/ARPC3/ACTR2/NR4A3	13
BP	GO:0002822	regulation of adaptive immune response based on somatic recombination of immune receptors built from immunoglobulin superfamily domains	13/550	145/18670	0.000364159	0.00241022	0.00157477	C3/IL10/IL7R/SLC11A1/FAM49B/PTPRC/FCER1G/PTPN6/TGFB1/CD81/IL1B/IL33/IL6	13
BP	GO:0033628	regulation of cell adhesion mediated by integrin	7/550	46/18670	0.000365966	0.00241548	0.00157821	NCKAP1L/LYN/CD3E/CCL5/PTPN6/SFRP2/SNAI2	7
BP	GO:0043300	regulation of leukocyte degranulation	7/550	46/18670	0.000365966	0.00241548	0.00157821	RAC2/LYN/STXBP2/CD84/ITGB2/VAMP8/FCER1G	7
BP	GO:0032928	regulation of superoxide anion generation	5/550	22/18670	0.000378499	0.0024913	0.00162775	ITGB2/CLEC7A/CYBA/TYROBP/TGFB1	5
BP	GO:0042094	interleukin-2 biosynthetic process	5/550	22/18670	0.000378499	0.0024913	0.00162775	CD3E/CLEC7A/PTPRC/CD86/IL1B	5
BP	GO:0048872	homeostasis of number of cells	18/550	246/18670	0.000382858	0.00251652	0.00164423	NCKAP1L/LYN/IL7R/HCLS1/GPR183/MAFB/CD74/SPI1/CORO1A/FCER1G/TGFB1/ID2/EPAS1/IL6/AXL/HSPA1B/HSPA1A/VEGFA	18
BP	GO:2001242	regulation of intrinsic apoptotic signaling pathway	14/550	165/18670	0.000386609	0.00253769	0.00165806	CLU/CAV1/HSPB1/CD74/GPX1/S100A8/S100A9/NUPR1/CXCL12/PYCARD/SFRP2/SNAI2/YBX3/HSPA1A	14
BP	GO:0042542	response to hydrogen peroxide	13/550	146/18670	0.000389251	0.00254802	0.00166481	COL1A1/IL10/GPX1/PDGFRB/AQP1/DUSP1/HP/IL6/CRYAB/AXL/NR4A3/JUN/KDM6B	13
BP	GO:0055123	digestive system development	13/550	146/18670	0.000389251	0.00254802	0.00166481	COL3A1/CXCL8/PRDM1/RARRES2/TGFB1/IGF2/ID2/SFRP2/PDGFRA/SFRP1/CDKN1C/HES1/TGFBR2	13
BP	GO:0071222	cellular response to lipopolysaccharide	16/550	205/18670	0.000392365	0.00256488	0.00167583	LYN/IL10/CCL3/CD68/CD14/CCL5/CXCL8/CD86/TGFB1/TFPI/PYCARD/IL1B/SPON2/IL6/AXL/ICAM1	16
BP	GO:0032233	positive regulation of actin filament bundle assembly	8/550	61/18670	0.000401915	0.00261134	0.00170618	GPR65/PLEK/PFN1/SFRP1/NRP1/SYNPO2/TPM1/ID1	8
BP	GO:0034113	heterotypic cell-cell adhesion	8/550	61/18670	0.000401915	0.00261134	0.00170618	IL10/CD2/ITGB2/PTPRC/THY1/ITGB1/IL1B/VCAM1	8
BP	GO:0090303	positive regulation of wound healing	8/550	61/18670	0.000401915	0.00261134	0.00170618	PLEK/CXCR4/CLEC7A/PLPP3/SMOC2/MYLK/TGFBR2/THBS1	8
BP	GO:0006024	glycosaminoglycan biosynthetic process	11/550	110/18670	0.000402208	0.00261134	0.00170618	DCN/LUM/TGFB1/HSPG2/BGN/PDGFRB/OGN/IL1B/PRELP/SDC2/HAS1	11
BP	GO:0061387	regulation of extent of cell growth	11/550	110/18670	0.000402208	0.00261134	0.00170618	CXCL12/MAP1B/CTTN/SPP1/PTPRS/NRP1/CRABP2/SEMA3C/LRP1/VEGFA/APOE	11
BP	GO:0050769	positive regulation of neurogenesis	28/550	474/18670	0.000409467	0.00265486	0.00173461	LYN/CCL3/CXCR4/S100A9/SERPINF1/TGFB1/CXCL12/ZEB2/TCF4/ID2/IL6ST/NBL1/ACTR2/MDK/MAP1B/TIMP2/IL1B/DPYSL3/SERPINE2/NRP1/CRABP2/IL6/HES1/FGFR1/PTN/LRP1/VEGFA/APOE	28
BP	GO:0097696	STAT cascade	14/550	166/18670	0.000411085	0.00266173	0.0017391	CAV1/CSF1R/LYN/IL10/IL7R/HCLS1/PTPRC/CCL5/IL6ST/IGF1/SOCS3/IL6/HES1/PECAM1	14
BP	GO:0002262	myeloid cell homeostasis	13/550	147/18670	0.000415798	0.00268496	0.00175428	NCKAP1L/LYN/HCLS1/MAFB/SPI1/FCER1G/ID2/EPAS1/IL6/AXL/HSPA1B/HSPA1A/VEGFA	13
BP	GO:0010212	response to ionizing radiation	13/550	147/18670	0.000415798	0.00268496	0.00175428	CYBA/PTPRC/GPX1/GRB2/TGFB1/SFRP2/EGR1/MYC/SFRP1/SNAI2/CRYAB/VCAM1/ICAM1	13
BP	GO:0045646	regulation of erythrocyte differentiation	7/550	47/18670	0.000419237	0.00270351	0.0017664	NCKAP1L/LYN/MAFB/SPI1/ID2/HSPA1B/HSPA1A	7
BP	GO:0045089	positive regulation of innate immune response	24/550	381/18670	0.000421351	0.00271347	0.00177291	CAV1/UBA52/LYN/ARRB2/CLEC10A/ITGB2/MNDA/CLEC7A/CYBA/CTSS/CD14/FCN1/S100A8/CCL5/FCER1G/S100A9/CTSB/PYCARD/CTSK/PTPRS/HSP90B1/HSPA1B/HSPA1A/CTSL	24
BP	GO:0010574	regulation of vascular endothelial growth factor production	6/550	34/18670	0.000423598	0.00271695	0.00177518	C3/C5AR1/TGFB1/IL6ST/IL1B/IL6	6
BP	GO:0043368	positive T cell selection	6/550	34/18670	0.000423598	0.00271695	0.00177518	CD3G/CD3E/CD3D/CD74/PTPRC/IL6	6
BP	GO:0071402	cellular response to lipoprotein particle stimulus	6/550	34/18670	0.000423598	0.00271695	0.00177518	CD68/ITGB2/FCER1G/ITGB1/CD81/APOE	6
BP	GO:0010763	positive regulation of fibroblast migration	4/550	13/18670	0.000430904	0.00273441	0.00178659	TGFB1/AKAP12/DDR2/THBS1	4
BP	GO:0031953	negative regulation of protein autophosphorylation	4/550	13/18670	0.000430904	0.00273441	0.00178659	CAV1/PTPRC/JUN/ERRFI1	4
BP	GO:0038065	collagen-activated signaling pathway	4/550	13/18670	0.000430904	0.00273441	0.00178659	COL1A1/COL4A1/COL4A2/DDR2	4
BP	GO:0043568	positive regulation of insulin-like growth factor receptor signaling pathway	4/550	13/18670	0.000430904	0.00273441	0.00178659	IGFBP4/IGFBP5/IGF1/IGFBP3	4
BP	GO:0048711	positive regulation of astrocyte differentiation	4/550	13/18670	0.000430904	0.00273441	0.00178659	ID2/IL6ST/SERPINE2/HES1	4
BP	GO:0070208	protein heterotrimerization	4/550	13/18670	0.000430904	0.00273441	0.00178659	COL1A2/COL1A1/COL6A2/COL6A1	4
BP	GO:1900272	negative regulation of long-term synaptic potentiation	4/550	13/18670	0.000430904	0.00273441	0.00178659	TYROBP/APP/PTN/APOE	4
BP	GO:1902430	negative regulation of amyloid-beta formation	4/550	13/18670	0.000430904	0.00273441	0.00178659	CLU/IGF1/SPON1/APOE	4
BP	GO:0003206	cardiac chamber morphogenesis	12/550	129/18670	0.000434193	0.00275162	0.00179783	TGFB1/ID2/ADAMTS1/SFRP2/CPE/SLIT3/NRP1/SOX4/TPM1/HES1/TGFBR2/SEMA3C	12
BP	GO:0043547	positive regulation of GTPase activity	25/550	405/18670	0.000434938	0.00275269	0.00179853	GPR65/NCKAP1L/ADAP2/ARHGAP30/CCL3/ARHGDIB/CCL5/RHOG/RGS10/CCL3L3/SMAP2/CCL4/THY1/ITGB1/ARHGAP29/SFRP1/CAV2/NRP1/CCL14/ALDH1A1/RGS16/RGS5/JUN/ERRFI1/ICAM1	25
BP	GO:0002064	epithelial cell development	16/550	207/18670	0.000436902	0.00276145	0.00180426	CXCR4/GPX1/PRDM1/COL18A1/ACTA2/LAMB2/IL1B/CLDN5/PTPRS/FGFR1/GJA1/FOSL2/VEGFA/PECAM1/ID1/ICAM1	16
BP	GO:1905475	regulation of protein localization to membrane	15/550	187/18670	0.000442763	0.0027948	0.00182604	GSN/ITGB2/VAMP8/RHOG/TGFB1/ITGB1/ARF6/SPTBN1/CD81/TMEM59/MMP14/STOM/RAMP3/PTN/LRP1	15
BP	GO:0070167	regulation of biomineral tissue development	10/550	94/18670	0.000446109	0.00281219	0.00183741	MGP/CCL3/SRGN/TGFB1/ASPN/DDR2/GAS6/LTBP3/GJA1/PTN	10
BP	GO:1990138	neuron projection extension	14/550	168/18670	0.000464022	0.00292126	0.00190867	CXCR4/CXCL12/ITGB1/MAP1B/LAMB2/CTTN/SLIT3/PTPRS/NRP1/POSTN/SEMA3C/LRP1/VEGFA/APOE	14
BP	GO:0003231	cardiac ventricle development	12/550	130/18670	0.000465844	0.00292887	0.00191364	PRDM1/TGFB1/ID2/SFRP2/CPE/SLIT3/SOX4/TPM1/HES1/LTBP1/TGFBR2/SEMA3C	12
BP	GO:0001938	positive regulation of endothelial cell proliferation	11/550	112/18670	0.000469665	0.002949	0.0019268	IL10/CYBA/CXCL12/NR4A1/MDK/CAV2/EGFL7/NRP1/FGFR1/JUN/VEGFA	11
BP	GO:0060055	angiogenesis involved in wound healing	5/550	23/18670	0.000472008	0.00295206	0.0019288	CXCR4/GPX1/CD34/SMOC2/PRCP	5
BP	GO:0060445	branching involved in salivary gland morphogenesis	5/550	23/18670	0.000472008	0.00295206	0.0019288	FGF7/NRP1/SNAI2/FGFR1/SEMA3C	5
BP	GO:0071294	cellular response to zinc ion	5/550	23/18670	0.000472008	0.00295206	0.0019288	MT2A/MT1E/MT1M/MT1X/MT1A	5
BP	GO:0043087	regulation of GTPase activity	28/550	479/18670	0.000483247	0.00301802	0.00197189	GPR65/NCKAP1L/ADAP2/ARHGAP30/ARRB2/CCL3/ARHGDIB/CCL5/RHOG/RGS10/CCL3L3/SMAP2/CCL4/THY1/SPRY1/PYCARD/ITGB1/ARHGAP29/SFRP1/CAV2/NRP1/CCL14/ALDH1A1/RGS16/RGS5/JUN/ERRFI1/ICAM1	28
BP	GO:0002702	positive regulation of production of molecular mediator of immune response	10/550	95/18670	0.000485716	0.00301802	0.00197189	CD74/PTPRC/FCER1G/TGFB1/CD81/IL1B/SPON2/IL33/IL6/NR4A3	10
BP	GO:0042100	B cell proliferation	10/550	95/18670	0.000485716	0.00301802	0.00197189	NCKAP1L/LYN/IL10/IL7R/GPR183/CD74/MNDA/PTPRC/TYROBP/CD81	10
BP	GO:0045069	regulation of viral genome replication	10/550	95/18670	0.000485716	0.00301802	0.00197189	IFI27/IFITM3/IFITM2/CCL5/CXCL8/PABPC1/SLPI/IFITM1/PPIB/STOM	10
BP	GO:1903076	regulation of protein localization to plasma membrane	10/550	95/18670	0.000485716	0.00301802	0.00197189	VAMP8/RHOG/TGFB1/ITGB1/ARF6/SPTBN1/TMEM59/MMP14/RAMP3/LRP1	10
BP	GO:0042092	type 2 immune response	6/550	35/18670	0.000498654	0.00309036	0.00201916	IL10/CD74/CD86/CD81/IL33/IL6	6
BP	GO:1902991	regulation of amyloid precursor protein catabolic process	6/550	35/18670	0.000498654	0.00309036	0.00201916	CLU/LYN/APP/IGF1/SPON1/APOE	6
BP	GO:0042982	amyloid precursor protein metabolic process	8/550	63/18670	0.000502102	0.00310769	0.00203048	CLU/LYN/APP/ITM2B/IGF1/SPON1/ITM2A/APOE	8
BP	GO:0003151	outflow tract morphogenesis	9/550	79/18670	0.000515209	0.00318469	0.00208079	SFRP2/ELN/CLDN5/NRP1/HES1/TGFBR2/SEMA3C/JUN/VEGFA	9
BP	GO:0008585	female gonad development	10/550	96/18670	0.000528196	0.00325998	0.00212998	ARRB2/NUPR1/ADAMTS1/PDGFRA/SLIT3/SFRP1/MMP14/ARID5B/VEGFA/ICAM1	10
BP	GO:0006816	calcium ion transport	26/550	434/18670	0.000528756	0.00325998	0.00212998	CAV1/PRKCB/LYN/ARRB2/CD84/CCL3/CXCR4/CYBA/CORO1A/PTPRC/CCL5/PTPN6/CCL4/TGFB1/CXCL12/THY1/RAMP2/PDGFRB/SARAF/GAS6/GEM/MYLK/GJA1/RAMP3/RAMP1/ICAM1	26
BP	GO:0045010	actin nucleation	7/550	49/18670	0.000544302	0.00334717	0.00218695	GSN/ARPC2/GMFG/CORO1A/ARPC1B/ARPC3/ACTR2	7
BP	GO:1904707	positive regulation of vascular smooth muscle cell proliferation	7/550	49/18670	0.000544302	0.00334717	0.00218695	IL10/MMP2/IGFBP5/ADAMTS1/IGF1/NR4A3/JUN	7
BP	GO:0003205	cardiac chamber development	14/550	171/18670	0.000554268	0.00340407	0.00222413	PRDM1/TGFB1/ID2/ADAMTS1/SFRP2/CPE/SLIT3/NRP1/SOX4/TPM1/HES1/LTBP1/TGFBR2/SEMA3C	14
BP	GO:0045600	positive regulation of fat cell differentiation	8/550	64/18670	0.000559283	0.00343046	0.00224137	ADIRF/STK4/RARRES2/ID2/SFRP2/SFRP1/SNAI2/MEDAG	8
BP	GO:0071219	cellular response to molecule of bacterial origin	16/550	212/18670	0.000567695	0.00347759	0.00227216	LYN/IL10/CCL3/CD68/CD14/CCL5/CXCL8/CD86/TGFB1/TFPI/PYCARD/IL1B/SPON2/IL6/AXL/ICAM1	16
BP	GO:0048738	cardiac muscle tissue development	17/550	233/18670	0.000569069	0.00348153	0.00227474	ARRB2/TGFB1/LMNA/ID2/ITGB1/PDGFRB/IGF1/PDGFRA/TPM1/FGFR1/ADAMTS9/GJA1/PI16/TGFBR2/SORBS2/VEGFA/KDM6B	17
BP	GO:0048709	oligodendrocyte differentiation	10/550	97/18670	0.000573708	0.00350542	0.00229035	GSN/CLU/LYN/CXCR4/TGFB1/ID2/MDK/HES1/PTN/ID4	10
BP	GO:0002861	regulation of inflammatory response to antigenic stimulus	5/550	24/18670	0.000581896	0.00353457	0.00230939	C3/IL10/GPX1/FCER1G/CD81	5
BP	GO:0032897	negative regulation of viral transcription	5/550	24/18670	0.000581896	0.00353457	0.00230939	IFITM3/CCL3/CCL5/CCL4/JUN	5
BP	GO:0044346	fibroblast apoptotic process	5/550	24/18670	0.000581896	0.00353457	0.00230939	STK17B/BTG1/MYC/SFRP1/GAS6	5
BP	GO:0071375	cellular response to peptide hormone stimulus	21/550	321/18670	0.000582533	0.00353457	0.00230939	CAV1/PRKCB/LYN/PTPRE/CYBA/GRB2/RARRES2/TGFB1/FBN1/IGF2/NR4A1/ATP6V0B/MAP1B/ATP6V1F/SOCS3/IL1B/CAV2/NR4A3/ERRFI1/PDK4/NR4A2	21
BP	GO:0010573	vascular endothelial growth factor production	6/550	36/18670	0.000583663	0.00353457	0.00230939	C3/C5AR1/TGFB1/IL6ST/IL1B/IL6	6
BP	GO:0090322	regulation of superoxide metabolic process	6/550	36/18670	0.000583663	0.00353457	0.00230939	ITGB2/CLEC7A/CYBA/TYROBP/TGFB1/FBLN5	6
BP	GO:1902622	regulation of neutrophil migration	6/550	36/18670	0.000583663	0.00353457	0.00230939	NCKAP1L/RAC2/C5AR1/CD74/CXCL8/MDK	6
BP	GO:0006023	aminoglycan biosynthetic process	11/550	115/18670	0.000588431	0.00355052	0.00231981	DCN/LUM/TGFB1/HSPG2/BGN/PDGFRB/OGN/IL1B/PRELP/SDC2/HAS1	11
BP	GO:0046660	female sex differentiation	11/550	115/18670	0.000588431	0.00355052	0.00231981	ARRB2/NUPR1/ADAMTS1/PDGFRA/SLIT3/SFRP1/MMP14/ARID5B/AXL/VEGFA/ICAM1	11
BP	GO:0035791	platelet-derived growth factor receptor-beta signaling pathway	4/550	14/18670	0.000589272	0.00355052	0.00231981	PDGFRB/PDGFRL/LOX/LRP1	4
BP	GO:1902043	positive regulation of extrinsic apoptotic signaling pathway via death domain receptors	4/550	14/18670	0.000589272	0.00355052	0.00231981	TIMP3/STK4/SFRP1/THBS1	4
BP	GO:0007219	Notch signaling pathway	15/550	193/18670	0.000616702	0.00370399	0.00242009	TGFB1/APP/IL6ST/MDK/PBX1/MYC/MMP14/EGFL7/POSTN/SNAI2/HES1/TGFBR2/SORBS2/NOTCH3/CFD	15
BP	GO:0010171	body morphogenesis	7/550	50/18670	0.000617073	0.00370399	0.00242009	COL1A1/TGFB1/MMP2/CRISPLD2/PDGFRA/CLDN5/ARID5B	7
BP	GO:0060425	lung morphogenesis	7/550	50/18670	0.000617073	0.00370399	0.00242009	NFIB/SPRY1/FGF7/CTSZ/TGFBR2/TNC/ID1	7
BP	GO:0072577	endothelial cell apoptotic process	8/550	65/18670	0.000621616	0.00372645	0.00243476	IL10/COL18A1/RAMP2/CD248/GAS6/ANGPTL4/ICAM1/THBS1	8
BP	GO:0001659	temperature homeostasis	14/550	173/18670	0.000622376	0.00372645	0.00243476	CAV1/UCP2/CXCR4/GPX1/FABP4/EGR1/EPAS1/IL1B/LAMA4/ALDH1A1/GJA1/VEGFA/KDM6B/ID1	14
BP	GO:0046777	protein autophosphorylation	17/550	235/18670	0.00062681	0.00374829	0.00244903	CAV1/CSF1R/LYN/STK17B/STK4/PTPRC/THY1/RAP2B/PDGFRB/PPP2R5C/PDGFRA/DDR2/FGFR1/GPNMB/JUN/VEGFA/ERRFI1	17
BP	GO:0071216	cellular response to biotic stimulus	17/550	236/18670	0.000657518	0.003927	0.0025658	LYN/IL10/CCL3/CD68/CLEC7A/CD14/CCL5/CXCL8/CD86/TGFB1/TFPI/PYCARD/IL1B/SPON2/IL6/AXL/ICAM1	17
BP	GO:0003012	muscle system process	27/550	465/18670	0.000670636	0.00400034	0.00261371	GSN/CALD1/CAV1/CXCR4/CYBA/AIF1/MYL9/TPM3/LMNA/IGFBP5/IL6ST/TPM2/IGF1/HSPB6/ACTA2/FXYD1/LMCD1/IL1B/CTTN/TPM1/MYLK/CRYAB/GJA1/PI16/SORBS2/NR4A3/ERRFI1	27
BP	GO:0048525	negative regulation of viral process	10/550	99/18670	0.00067449	0.00401831	0.00262545	GSN/IFITM3/IFITM2/CCL3/FCN1/CCL5/CCL4/SLPI/IFITM1/JUN	10
BP	GO:0033280	response to vitamin D	6/550	37/18670	0.000679502	0.00404312	0.00264167	TGFB1/SPP1/SFRP1/SNAI2/PTN/TNC	6
BP	GO:0010977	negative regulation of neuron projection development	13/550	155/18670	0.000689065	0.00409492	0.00267551	THY1/PMP22/ARF6/CTSZ/NR2F1/SPP1/DPYSL3/PTPRS/NRP1/SEMA3C/LRP1/ID1/APOE	13
BP	GO:0002053	positive regulation of mesenchymal cell proliferation	5/550	25/18670	0.000709907	0.00420829	0.00274959	PRRX1/MYC/FGFR1/TGFBR2/VEGFA	5
BP	GO:0030325	adrenal gland development	5/550	25/18670	0.000709907	0.00420829	0.00274959	MDK/PBX1/PDGFRA/CDKN1C/ARID5B	5
BP	GO:0008406	gonad development	16/550	217/18670	0.000730674	0.00432312	0.00282461	ARRB2/NUPR1/ADAMTS1/SFRP2/PDGFRB/PDGFRA/SLIT3/SFRP1/MMP14/ARID5B/PRDX4/GJA1/YBX3/MGST1/VEGFA/ICAM1	16
BP	GO:0006911	phagocytosis, engulfment	11/550	118/18670	0.000731249	0.00432312	0.00282461	C3/GSN/NCKAP1L/MSR1/TRBC2/ITGB2/FCER1G/AIF1/TRBC1/MFGE8/THBS1	11
BP	GO:0007259	JAK-STAT cascade	13/550	156/18670	0.000731995	0.00432312	0.00282461	CAV1/CSF1R/LYN/IL10/HCLS1/PTPRC/CCL5/IL6ST/IGF1/SOCS3/IL6/HES1/PECAM1	13
BP	GO:0050961	detection of temperature stimulus involved in sensory perception	4/550	15/18670	0.000784934	0.00461739	0.00301688	ARRB2/CXCR4/CXCL12/LXN	4
BP	GO:0050965	detection of temperature stimulus involved in sensory perception of pain	4/550	15/18670	0.000784934	0.00461739	0.00301688	ARRB2/CXCR4/CXCL12/LXN	4
BP	GO:0009620	response to fungus	7/550	52/18670	0.000785692	0.00461739	0.00301688	CLEC7A/COTL1/S100A8/S100A9/RARRES2/TGFB1/SPON2	7
BP	GO:1990089	response to nerve growth factor	7/550	52/18670	0.000785692	0.00461739	0.00301688	CORO1A/ARPC3/APP/ARF6/PTN/EIF4A3/ID1	7
BP	GO:0071604	transforming growth factor beta production	6/550	38/18670	0.00078708	0.00461986	0.00301849	LUM/TYROBP/CD34/LTBP3/LTBP1/THBS1	6
BP	GO:0046545	development of primary female sexual characteristics	10/550	101/18670	0.000789445	0.00462805	0.00302384	ARRB2/NUPR1/ADAMTS1/PDGFRA/SLIT3/SFRP1/MMP14/ARID5B/VEGFA/ICAM1	10
BP	GO:0008584	male gonad development	12/550	138/18670	0.000796339	0.00466273	0.0030465	NUPR1/SFRP2/PDGFRB/PDGFRA/SFRP1/MMP14/ARID5B/PRDX4/GJA1/YBX3/MGST1/ICAM1	12
BP	GO:0021700	developmental maturation	19/550	284/18670	0.000801815	0.00468904	0.00306369	C3/PFN1/CLEC7A/CD63/MMP2/APP/ID2/NFIA/IGF1/C1QA/MAP1B/EPAS1/CDKN1C/HES1/FGFR1/GJA1/AXL/VEGFA/NR4A2	19
BP	GO:0002718	regulation of cytokine production involved in immune response	9/550	84/18670	0.00080953	0.00472837	0.00308939	IL10/CD74/FCER1G/TGFB1/CD81/IL1B/SPON2/IL6/NR4A3	9
BP	GO:0072089	stem cell proliferation	11/550	120/18670	0.000841599	0.00490967	0.00320785	FBLN1/PTPRC/TGFB1/SFRP2/CD34/LTBP3/SNAI2/FGFR1/PTN/ID4/VEGFA	11
BP	GO:0009314	response to radiation	26/550	448/18670	0.000843981	0.00491756	0.003213	COL3A1/ADIRF/CYBA/PTPRC/GPX1/GRB2/TGFB1/CXCL12/APP/ID2/MFAP4/ITGB1/SFRP2/AQP1/EGR1/DUSP1/MYC/SFRP1/SNAI2/CRYAB/JUNB/PTN/HYAL2/VCAM1/JUN/ICAM1	26
BP	GO:0046546	development of primary male sexual characteristics	12/550	139/18670	0.000848844	0.00493986	0.00322757	NUPR1/SFRP2/PDGFRB/PDGFRA/SFRP1/MMP14/ARID5B/PRDX4/GJA1/YBX3/MGST1/ICAM1	12
BP	GO:0060669	embryonic placenta morphogenesis	5/550	26/18670	0.000857847	0.00498617	0.00325783	IL10/GRB2/IGF2/SOCS3/CDKN1C	5
BP	GO:0008361	regulation of cell size	14/550	179/18670	0.00087078	0.00504904	0.00329891	PLEK/IL7R/CXCL12/AQP1/MAP1B/CTTN/SPP1/PTPRS/NRP1/CRABP2/SEMA3C/LRP1/VEGFA/APOE	14
BP	GO:2001235	positive regulation of apoptotic signaling pathway	14/550	179/18670	0.00087078	0.00504904	0.00329891	GSN/TIMP3/CAV1/STK4/PTPRC/S100A8/S100A9/NUPR1/SRPX/PYCARD/SFRP1/HYAL2/THBS1/CTSC	14
BP	GO:0006968	cellular defense response	7/550	53/18670	0.000882636	0.0050992	0.00333168	C5AR1/NCF1/MNDA/TYROBP/LSP1/LGALS3BP/ITGB1	7
BP	GO:0010043	response to zinc ion	7/550	53/18670	0.000882636	0.0050992	0.00333168	S100A8/MT2A/MT1E/MT1M/MT1X/MT1A/VCAM1	7
BP	GO:0031638	zymogen activation	7/550	53/18670	0.000882636	0.0050992	0.00333168	C1R/PYCARD/CTSZ/PLAT/MMP14/SERPINE2/THBS1	7
BP	GO:0048713	regulation of oligodendrocyte differentiation	6/550	39/18670	0.000907341	0.00523559	0.00342079	CXCR4/ID2/MDK/HES1/PTN/ID4	6
BP	GO:0031667	response to nutrient levels	28/550	499/18670	0.000908537	0.00523616	0.00342116	COL1A1/GSN/SPARC/CD3E/CD68/CYBB/CYBA/FSTL1/TGFB1/IGFBP2/SFRP2/MAP1B/IL1B/SPP1/SFRP1/GAS6/POSTN/NUCB2/SNAI2/HSP90B1/TGFBR2/PTN/TNC/VCAM1/JUN/ICAM1/PDK4/APOE	28
BP	GO:0001776	leukocyte homeostasis	9/550	86/18670	0.000960187	0.0055205	0.00360694	NCKAP1L/LYN/GPR183/CD74/CORO1A/FCER1G/TGFB1/IL6/AXL	9
BP	GO:0030101	natural killer cell activation	9/550	86/18670	0.000960187	0.0055205	0.00360694	CD2/ITGB2/CORO1A/PTPRC/TYROBP/PRDM1/ID2/GAS6/AXL	9
BP	GO:1990778	protein localization to cell periphery	20/550	311/18670	0.000963332	0.00552386	0.00360914	CAV1/VAMP8/FCER1G/RHOG/TGFB1/ITGB1/ARF6/SPTBN1/RAMP2/EHD2/CD81/TMEM59/MMP14/EMP2/GAS6/RAMP3/TMEM88/LRP1/RAMP1/ATP1B3	20
BP	GO:0019730	antimicrobial humoral response	11/550	122/18670	0.000965403	0.00552386	0.00360914	PLA2G2A/CLU/RNASE6/SLC11A1/S100A8/S100A9/LYZ/CXCL8/RARRES2/SLPI/SPON2	11
BP	GO:0034101	erythrocyte homeostasis	11/550	122/18670	0.000965403	0.00552386	0.00360914	NCKAP1L/LYN/HCLS1/MAFB/SPI1/ID2/EPAS1/AXL/HSPA1B/HSPA1A/VEGFA	11
BP	GO:1905477	positive regulation of protein localization to membrane	11/550	122/18670	0.000965403	0.00552386	0.00360914	ITGB2/RHOG/TGFB1/ITGB1/ARF6/SPTBN1/CD81/STOM/RAMP3/PTN/LRP1	11
BP	GO:0045137	development of primary sexual characteristics	16/550	223/18670	0.000977438	0.00558603	0.00364976	ARRB2/NUPR1/ADAMTS1/SFRP2/PDGFRB/PDGFRA/SLIT3/SFRP1/MMP14/ARID5B/PRDX4/GJA1/YBX3/MGST1/VEGFA/ICAM1	16
BP	GO:0002720	positive regulation of cytokine production involved in immune response	7/550	54/18670	0.000988768	0.00562384	0.00367446	CD74/FCER1G/CD81/IL1B/SPON2/IL6/NR4A3	7
BP	GO:0002763	positive regulation of myeloid leukocyte differentiation	7/550	54/18670	0.000988768	0.00562384	0.00367446	HCLS1/EVI2B/CD74/TYROBP/TGFB1/ID2/JUN	7
BP	GO:0043392	negative regulation of DNA binding	7/550	54/18670	0.000988768	0.00562384	0.00367446	TMSB4X/GZMA/ID2/ID3/ID4/JUN/ID1	7
BP	GO:1904645	response to amyloid-beta	7/550	54/18670	0.000988768	0.00562384	0.00367446	MMP2/APP/IGF1/RAMP3/LRP1/VCAM1/ICAM1	7
BP	GO:0001977	renal system process involved in regulation of blood volume	4/550	16/18670	0.00102235	0.00574876	0.00375608	CYBA/EMP2/GAS6/GJA1	4
BP	GO:0010934	macrophage cytokine production	4/550	16/18670	0.00102235	0.00574876	0.00375608	CD74/TGFB1/SPON2/GAS6	4
BP	GO:0030889	negative regulation of B cell proliferation	4/550	16/18670	0.00102235	0.00574876	0.00375608	LYN/IL10/MNDA/TYROBP	4
BP	GO:0044849	estrous cycle	4/550	16/18670	0.00102235	0.00574876	0.00375608	MDK/EGR1/PTN/HAS1	4
BP	GO:0051238	sequestering of metal ion	4/550	16/18670	0.00102235	0.00574876	0.00375608	FTH1/FTL/S100A8/S100A9	4
BP	GO:0070293	renal absorption	4/550	16/18670	0.00102235	0.00574876	0.00375608	GSN/GAS6/MAGED2/HYAL2	4
BP	GO:0072109	glomerular mesangium development	4/550	16/18670	0.00102235	0.00574876	0.00375608	PDGFRB/CD34/ACTA2/EGR1	4
BP	GO:1902992	negative regulation of amyloid precursor protein catabolic process	4/550	16/18670	0.00102235	0.00574876	0.00375608	CLU/IGF1/SPON1/APOE	4
BP	GO:0008217	regulation of blood pressure	14/550	182/18670	0.00102345	0.00574876	0.00375608	COL1A2/CYBA/ID2/RAMP2/CD34/ACTA2/CTSZ/NR2F2/EMP2/GAS6/POSTN/TPM1/GJA1/PRCP	14
BP	GO:0038094	Fc-gamma receptor signaling pathway	12/550	142/18670	0.00102398	0.00574876	0.00375608	CD3G/NCKAP1L/FCGR2A/LYN/FCGR3A/ARPC2/PTPRC/FCER1G/ARPC1B/GRB2/ARPC3/ACTR2	12
BP	GO:1902904	negative regulation of supramolecular fiber organization	12/550	142/18670	0.00102398	0.00574876	0.00375608	GSN/CLU/TMSB4X/PFN1/GMFG/CORO1A/SPTBN1/MAP1B/EMILIN1/LIMA1/CRYAB/APOE	12
BP	GO:0043032	positive regulation of macrophage activation	5/550	27/18670	0.00102757	0.00576214	0.00376483	IL10/CCL3/IL33/THBS1/CTSC	5
BP	GO:0050832	defense response to fungus	6/550	40/18670	0.00104126	0.00582519	0.00380602	COTL1/S100A8/S100A9/RARRES2/TGFB1/SPON2	6
BP	GO:0072210	metanephric nephron development	6/550	40/18670	0.00104126	0.00582519	0.00380602	PDGFRB/CD34/PDGFRA/EGR1/LAMB2/HES1	6
BP	GO:0007009	plasma membrane organization	10/550	105/18670	0.00106787	0.00596704	0.0038987	GSN/CLU/CAV1/CXCR4/PTPRC/SPTBN1/COL5A1/EHD2/CAV2/NDRG1	10
BP	GO:0043010	camera-type eye development	20/550	314/18670	0.00108278	0.0060433	0.00394853	SERPINF1/TGFB1/ZEB2/THY1/FBN1/EFEMP1/COL4A1/PDGFRB/PDGFRA/LAMB2/CDKN1C/COL8A1/NRP1/CRYAB/ALDH1A3/GJA1/TGFBR2/PTN/JUN/VEGFA	20
BP	GO:0043113	receptor clustering	7/550	55/18670	0.00110468	0.00615117	0.004019	GSN/ITGB2/TGFB1/THY1/CD81/PTN/APOE	7
BP	GO:0046456	icosanoid biosynthetic process	7/550	55/18670	0.00110468	0.00615117	0.004019	CD74/ALOX5AP/PTGDS/IL1B/MGST3/PTGIS/MGST2	7
BP	GO:0071479	cellular response to ionizing radiation	8/550	71/18670	0.00112348	0.00624855	0.00408263	CYBA/GRB2/TGFB1/SFRP2/EGR1/SFRP1/SNAI2/CRYAB	8
BP	GO:0007548	sex differentiation	18/550	270/18670	0.00113395	0.00629942	0.00411587	ARRB2/NUPR1/ADAMTS1/SFRP2/PDGFRB/PBX1/PDGFRA/SLIT3/SFRP1/MMP14/ARID5B/PRDX4/GJA1/YBX3/AXL/MGST1/VEGFA/ICAM1	18
BP	GO:0002286	T cell activation involved in immune response	10/550	106/18670	0.00114874	0.00635941	0.00415506	SLC11A1/GPR183/HLA-DMB/LCP1/FCER1G/CD86/MDK/CD81/IL6/ICAM1	10
BP	GO:0002456	T cell mediated immunity	10/550	106/18670	0.00114874	0.00635941	0.00415506	IL7R/SLC11A1/FAM49B/PTPRC/CD81/IL1B/EMP2/IL6/ICAM1/CTSC	10
BP	GO:0042136	neurotransmitter biosynthetic process	10/550	106/18670	0.00114874	0.00635941	0.00415506	CLU/CAV1/IL10/ITGB2/CLEC7A/AIF1/CD34/IL1B/PTGIS/ICAM1	10
BP	GO:0006874	cellular calcium ion homeostasis	26/550	458/18670	0.00115949	0.00641146	0.00418907	CAV1/PRKCB/GPR65/LYN/FPR1/C5AR1/CCL3/CXCR4/CYBA/CORO1A/PTPRC/CCL5/CD52/PTPN6/FPR3/TGFB1/CXCL12/THY1/APP/PDGFRA/CCL14/HSP90B1/GJA1/RAMP3/LRP1/APOE	26
BP	GO:0070838	divalent metal ion transport	27/550	483/18670	0.00117765	0.00650432	0.00424975	CAV1/PRKCB/LYN/SLC11A1/ARRB2/CD84/CCL3/CXCR4/CYBA/CORO1A/PTPRC/CCL5/PTPN6/CCL4/TGFB1/CXCL12/THY1/RAMP2/PDGFRB/SARAF/GAS6/GEM/MYLK/GJA1/RAMP3/RAMP1/ICAM1	27
BP	GO:0097178	ruffle assembly	6/550	41/18670	0.00118984	0.00655648	0.00428383	CAV1/PFN1/AIF1/RHOG/ARF6/ICAM1	6
BP	GO:1903053	regulation of extracellular matrix organization	6/550	41/18670	0.00118984	0.00655648	0.00428383	AEBP1/TGFB1/EMILIN1/DDR2/IL6/LRP1	6
BP	GO:0030111	regulation of Wnt signaling pathway	22/550	363/18670	0.00119271	0.00656471	0.0042892	COL1A1/IGFBP4/CAV1/STK4/IGFBP6/ZEB2/APP/CTHRC1/IGFBP2/SFRP2/MDK/EGR1/PLPP3/SFRP1/RBMS3/BICC1/SOX4/SNAI2/SFRP4/TMEM88/LRP1/APOE	22
BP	GO:0002691	regulation of cellular extravasation	5/550	28/18670	0.00122099	0.00668186	0.00436574	CXCL12/THY1/MDK/PLVAP/ICAM1	5
BP	GO:0003180	aortic valve morphogenesis	5/550	28/18670	0.00122099	0.00668186	0.00436574	TGFB1/ELN/EMILIN1/SLIT3/SNAI2	5
BP	GO:0045408	regulation of interleukin-6 biosynthetic process	5/550	28/18670	0.00122099	0.00668186	0.00436574	CD74/CLEC7A/TYROBP/APP/IL1B	5
BP	GO:0045577	regulation of B cell differentiation	5/550	28/18670	0.00122099	0.00668186	0.00436574	NCKAP1L/PTPN6/ID2/SFRP1/MMP14	5
BP	GO:1902003	regulation of amyloid-beta formation	5/550	28/18670	0.00122099	0.00668186	0.00436574	CLU/APP/IGF1/SPON1/APOE	5
BP	GO:0031295	T cell costimulation	7/550	56/18670	0.001231	0.00672119	0.00439144	CAV1/LYN/CD3E/CD86/GRB2/PTPN6/CD81	7
BP	GO:0060688	regulation of morphogenesis of a branching structure	7/550	56/18670	0.001231	0.00672119	0.00439144	TGFB1/FGF7/MDK/SFRP1/SNAI2/FGFR1/VEGFA	7
BP	GO:0048524	positive regulation of viral process	10/550	107/18670	0.00123456	0.00673292	0.00439911	CSF1R/CD74/CCL5/PABPC1/CFL1/PPIB/CAV2/STOM/JUN/APOE	10
BP	GO:0055001	muscle cell development	14/550	186/18670	0.00126148	0.00687191	0.00448992	GPX1/LMNA/ITGB1/RAMP2/PDGFRB/IGF1/PDGFRA/CAV2/TPM1/HES1/LOX/PI16/SORBS2/VEGFA	14
BP	GO:0021537	telencephalon development	17/550	251/18670	0.00129796	0.00705805	0.00461154	COL3A1/NFIB/CSF1R/CXCR4/CXCL12/ZEB2/ID2/MDK/AQP1/PTPRS/NRP1/HES1/ALDH1A3/ID4/NR4A3/LRP1/KDM6B	17
BP	GO:0002244	hematopoietic progenitor cell differentiation	13/550	166/18670	0.0012996	0.00705805	0.00461154	CSF1R/PLEK/SPI1/PTPRC/PTPN6/RBM47/TGFB1/PDGFRB/PDGFRA/SFRP1/SOX4/HES1/HYAL2	13
BP	GO:0002693	positive regulation of cellular extravasation	4/550	17/18670	0.00130601	0.00705805	0.00461154	THY1/MDK/PLVAP/ICAM1	4
BP	GO:0010715	regulation of extracellular matrix disassembly	4/550	17/18670	0.00130601	0.00705805	0.00461154	TGFB1/DDR2/IL6/LRP1	4
BP	GO:0048535	lymph node development	4/550	17/18670	0.00130601	0.00705805	0.00461154	IL7R/LTB/TGFB1/CD248	4
BP	GO:0061298	retina vasculature development in camera-type eye	4/550	17/18670	0.00130601	0.00705805	0.00461154	COL4A1/PDGFRB/PDGFRA/NRP1	4
BP	GO:2000811	negative regulation of anoikis	4/550	17/18670	0.00130601	0.00705805	0.00461154	CAV1/ITGB1/SNAI2/PDK4	4
BP	GO:1901215	negative regulation of neuron death	15/550	208/18670	0.0013222	0.00713749	0.00466344	IL10/C5AR1/ARRB2/CORO1A/SERPINF1/MDK/CD34/NRP1/AXL/GPNMB/NR4A3/LRP1/JUN/NR4A2/APOE	15
BP	GO:0032526	response to retinoic acid	10/550	108/18670	0.00132553	0.00714735	0.00466989	IGFBP7/COL1A1/LYN/SERPINF1/IGFBP2/PDGFRB/AQP1/DUSP1/GJA1/TNC	10
BP	GO:0045778	positive regulation of ossification	9/550	90/18670	0.00132972	0.00716186	0.00467937	TGFB1/IL6ST/CTHRC1/SFRP2/IGF1/IFITM1/DDR2/IL6/PTN	9
BP	GO:0099024	plasma membrane invagination	11/550	127/18670	0.00134198	0.00721978	0.00471721	C3/GSN/NCKAP1L/MSR1/TRBC2/ITGB2/FCER1G/AIF1/TRBC1/MFGE8/THBS1	11
BP	GO:0006509	membrane protein ectodomain proteolysis	6/550	42/18670	0.00135411	0.00726865	0.00474914	TIMP3/IL10/TIMP1/TIMP2/IL1B/APOE	6
BP	GO:0097028	dendritic cell differentiation	6/550	42/18670	0.00135411	0.00726865	0.00474914	LYN/SPI1/TGFB1/GAS6/TGFBR2/AXL	6
BP	GO:0031294	lymphocyte costimulation	7/550	57/18670	0.00136834	0.00732032	0.0047829	CAV1/LYN/CD3E/CD86/GRB2/PTPN6/CD81	7
BP	GO:0042743	hydrogen peroxide metabolic process	7/550	57/18670	0.00136834	0.00732032	0.0047829	RAC2/CYBB/CYBA/GPX1/GPX3/HP/PRDX4	7
BP	GO:1903428	positive regulation of reactive oxygen species biosynthetic process	7/550	57/18670	0.00136834	0.00732032	0.0047829	CLU/ITGB2/CLEC7A/CYBA/AIF1/IL1B/ICAM1	7
BP	GO:0071236	cellular response to antibiotic	12/550	147/18670	0.00138218	0.00738608	0.00482587	CLU/IL10/SPI1/CYBB/ACTR2/AQP1/EGR1/ID3/IL6/AXL/NR4A3/KDM6B	12
BP	GO:0043270	positive regulation of ion transport	18/550	275/18670	0.00139379	0.00743981	0.00486097	CAV1/TMSB4X/ARRB2/CCL3/CTSS/VAMP8/CCL5/CCL4/CXCL12/THY1/PDGFRB/FXYD1/IL1B/FHL1/MYLK/RAMP3/APOE/ATP1B3	18
BP	GO:0072511	divalent inorganic cation transport	27/550	489/18670	0.00140824	0.00750851	0.00490585	CAV1/PRKCB/LYN/SLC11A1/ARRB2/CD84/CCL3/CXCR4/CYBA/CORO1A/PTPRC/CCL5/PTPN6/CCL4/TGFB1/CXCL12/THY1/RAMP2/PDGFRB/SARAF/GAS6/GEM/MYLK/GJA1/RAMP3/RAMP1/ICAM1	27
BP	GO:0030510	regulation of BMP signaling pathway	9/550	91/18670	0.00143801	0.00764397	0.00499436	FSTL1/FBN1/NBL1/SFRP2/SFRP1/HTRA1/HES1/SFRP4/CHRDL1	9
BP	GO:0006929	substrate-dependent cell migration	5/550	29/18670	0.00144005	0.00764397	0.00499436	PTPRC/FMNL1/CTTN/NRP1/SNAI2	5
BP	GO:0010954	positive regulation of protein processing	5/550	29/18670	0.00144005	0.00764397	0.00499436	C3/GSN/IL1B/SPON1/MMP14	5
BP	GO:0042226	interleukin-6 biosynthetic process	5/550	29/18670	0.00144005	0.00764397	0.00499436	CD74/CLEC7A/TYROBP/APP/IL1B	5
BP	GO:0034614	cellular response to reactive oxygen species	13/550	168/18670	0.00144862	0.0076809	0.00501849	IL10/NCF1/MMP2/SOD3/AQP1/PDGFRA/FBLN5/IL6/TPM1/AXL/NR4A3/JUN/KDM6B	13
BP	GO:0007163	establishment or maintenance of cell polarity	15/550	210/18670	0.00145419	0.00769333	0.00502661	GSN/CD3G/NCKAP1L/RHOG/CCL4/CFL1/LMNA/SPRY1/ACTR2/ARF6/AQP1/MAP1B/CLIC4/HES1/DST	15
BP	GO:0043523	regulation of neuron apoptotic process	15/550	210/18670	0.00145419	0.00769333	0.00502661	C5AR1/ARRB2/CCL3/CORO1A/TYROBP/NUPR1/MDK/CTSZ/NRP1/AXL/NR4A3/LRP1/JUN/NR4A2/APOE	15
BP	GO:0032418	lysosome localization	8/550	74/18670	0.00147393	0.00778055	0.0050836	RAC2/LYN/STXBP2/CD84/VAMP8/FCER1G/S100A13/NR4A3	8
BP	GO:0070373	negative regulation of ERK1 and ERK2 cascade	8/550	74/18670	0.00147393	0.00778055	0.0050836	FBLN1/TIMP3/LYN/PTPRC/SPRY1/EMILIN1/DUSP1/ERRFI1	8
BP	GO:1902041	regulation of extrinsic apoptotic signaling pathway via death domain receptors	7/550	58/18670	0.00151737	0.00800097	0.00522761	TIMP3/STK4/GPX1/SFRP2/SFRP1/ICAM1/THBS1	7
BP	GO:0050728	negative regulation of inflammatory response	13/550	169/18670	0.00152829	0.00804078	0.00525363	IL10/CST7/PTPRC/GPX1/SERPINF1/APOD/PYCARD/MDK/IGF1/SOCS3/PTGIS/TNFAIP6/APOE	13
BP	GO:0051100	negative regulation of binding	13/550	169/18670	0.00152829	0.00804078	0.00525363	CAV1/TMSB4X/IL10/ARRB2/GZMA/ID2/SLPI/CTSZ/ID3/ID4/JUN/EIF4A3/ID1	13
BP	GO:0045429	positive regulation of nitric oxide biosynthetic process	6/550	43/18670	0.00153514	0.00806795	0.00527138	CLU/ITGB2/CLEC7A/AIF1/IL1B/ICAM1	6
BP	GO:0002706	regulation of lymphocyte mediated immunity	12/550	149/18670	0.00155182	0.00813644	0.00531613	C3/IL10/IL7R/ARRB2/FAM49B/PTPRC/FCER1G/PTPN6/TGFB1/CD81/IL1B/IL6	12
BP	GO:0008277	regulation of G protein-coupled receptor signaling pathway	12/550	149/18670	0.00155182	0.00813644	0.00531613	C3/PLEK/ARRB2/CCL5/RGS10/CXCL8/RAMP2/CAV2/RAMP3/RGS16/RGS5/RAMP1	12
BP	GO:2000117	negative regulation of cysteine-type endopeptidase activity	9/550	92/18670	0.00155329	0.00813644	0.00531613	ARRB2/CST7/GPX1/SFRP2/AQP1/GAS6/CRYAB/VEGFA/THBS1	9
BP	GO:0071478	cellular response to radiation	14/550	191/18670	0.00162259	0.00849011	0.00554721	ADIRF/CYBA/GRB2/TGFB1/MFAP4/SFRP2/AQP1/EGR1/MYC/SFRP1/SNAI2/CRYAB/PTN/HYAL2	14
BP	GO:0014896	muscle hypertrophy	10/550	111/18670	0.00163166	0.00852826	0.00557214	CYBA/LMNA/IGFBP5/IL6ST/IGF1/LMCD1/PI16/SORBS2/NR4A3/ERRFI1	10
BP	GO:0007597	blood coagulation, intrinsic pathway	4/550	18/18670	0.00164036	0.00854563	0.00558348	SERPING1/A2M/VWF/PRCP	4
BP	GO:0051895	negative regulation of focal adhesion assembly	4/550	18/18670	0.00164036	0.00854563	0.00558348	APOD/MMP14/LRP1/THBS1	4
BP	GO:2000647	negative regulation of stem cell proliferation	4/550	18/18670	0.00164036	0.00854563	0.00558348	FBLN1/TGFB1/SNAI2/PTN	4
BP	GO:0003073	regulation of systemic arterial blood pressure	9/550	93/18670	0.00167587	0.00868865	0.00567693	CYBA/CTSZ/NR2F2/EMP2/GAS6/POSTN/TPM1/GJA1/PRCP	9
BP	GO:0032092	positive regulation of protein binding	9/550	93/18670	0.00167587	0.00868865	0.00567693	CAV1/STK4/APP/CTHRC1/ARF6/SPON1/NRP1/LRP1/APOE	9
BP	GO:0001836	release of cytochrome c from mitochondria	7/550	59/18670	0.00167874	0.00868865	0.00567693	CLU/ARRB2/GPX1/LMNA/PYCARD/IGF1/JUN	7
BP	GO:0033619	membrane protein proteolysis	7/550	59/18670	0.00167874	0.00868865	0.00567693	TIMP3/IL10/TIMP1/TGFB1/TIMP2/IL1B/APOE	7
BP	GO:0061077	chaperone-mediated protein folding	7/550	59/18670	0.00167874	0.00868865	0.00567693	CLU/HSPB1/CD74/HSPB6/PPIB/HSPA1B/HSPA1A	7
BP	GO:2000351	regulation of endothelial cell apoptotic process	7/550	59/18670	0.00167874	0.00868865	0.00567693	COL18A1/RAMP2/CD248/GAS6/ANGPTL4/ICAM1/THBS1	7
BP	GO:0002828	regulation of type 2 immune response	5/550	30/18670	0.00168673	0.00871113	0.00569162	CD74/CD86/CD81/IL33/IL6	5
BP	GO:0071549	cellular response to dexamethasone stimulus	5/550	30/18670	0.00168673	0.00871113	0.00569162	SERPINF1/TGFB1/AQP1/ERRFI1/ICAM1	5
BP	GO:0055074	calcium ion homeostasis	26/550	471/18670	0.00171873	0.00886677	0.00579331	CAV1/PRKCB/GPR65/LYN/FPR1/C5AR1/CCL3/CXCR4/CYBA/CORO1A/PTPRC/CCL5/CD52/PTPN6/FPR3/TGFB1/CXCL12/THY1/APP/PDGFRA/CCL14/HSP90B1/GJA1/RAMP3/LRP1/APOE	26
BP	GO:0030183	B cell differentiation	11/550	131/18670	0.00172348	0.00886891	0.0057947	NCKAP1L/IL10/GPR183/PTPRC/PTPN6/ID2/ITGB1/SFRP1/ITM2A/MMP14/VCAM1	11
BP	GO:0014003	oligodendrocyte development	6/550	44/18670	0.00173401	0.00886891	0.0057947	GSN/CLU/LYN/TGFB1/ID2/ID4	6
BP	GO:0032965	regulation of collagen biosynthetic process	6/550	44/18670	0.00173401	0.00886891	0.0057947	ARRB2/TGFB1/PDGFRB/EMILIN1/IL6/ERRFI1	6
BP	GO:0042987	amyloid precursor protein catabolic process	6/550	44/18670	0.00173401	0.00886891	0.0057947	CLU/LYN/APP/IGF1/SPON1/APOE	6
BP	GO:0045601	regulation of endothelial cell differentiation	6/550	44/18670	0.00173401	0.00886891	0.0057947	BTG1/IL1B/CLDN5/APOLD1/VEGFA/ID1	6
BP	GO:0061756	leukocyte adhesion to vascular endothelial cell	6/550	44/18670	0.00173401	0.00886891	0.0057947	ITGB2/CXCL12/ITGB1/MDK/VCAM1/ICAM1	6
BP	GO:1904407	positive regulation of nitric oxide metabolic process	6/550	44/18670	0.00173401	0.00886891	0.0057947	CLU/ITGB2/CLEC7A/AIF1/IL1B/ICAM1	6
BP	GO:2000404	regulation of T cell migration	6/550	44/18670	0.00173401	0.00886891	0.0057947	CCL5/AIF1/CXCL12/APOD/APP/PYCARD	6
BP	GO:0030500	regulation of bone mineralization	8/550	76/18670	0.00175213	0.00894243	0.00584274	MGP/CCL3/SRGN/TGFB1/DDR2/LTBP3/GJA1/PTN	8
BP	GO:0045454	cell redox homeostasis	8/550	76/18670	0.00175213	0.00894243	0.00584274	RAC2/SLC11A1/NCF1/CYBB/CYBA/SH3BGRL3/GPX1/PRDX4	8
BP	GO:0051260	protein homooligomerization	21/550	351/18670	0.00178751	0.00911327	0.00595436	CLU/CAV1/CD3G/CD3E/SAMHD1/CD3D/ALOX5AP/FCER1G/GPX3/PYCARD/EMILIN1/VWF/DPYSL3/PAM/CRYAB/STOM/ANGPTL4/ALDH1A3/STEAP4/MGST1/APOE	21
BP	GO:1901216	positive regulation of neuron death	9/550	94/18670	0.00180608	0.00919809	0.00600978	CLU/CCL3/ITGB2/TYROBP/NUPR1/C1QA/CTSZ/EGR1/JUN	9
BP	GO:0042476	odontogenesis	11/550	132/18670	0.00183152	0.00930659	0.00608067	COL1A2/COL1A1/TGFB1/CD34/AQP1/PDGFRA/ASPN/ID3/PAM/HTRA1/TNC	11
BP	GO:0055007	cardiac muscle cell differentiation	11/550	132/18670	0.00183152	0.00930659	0.00608067	ARRB2/TGFB1/LMNA/ITGB1/PDGFRB/IGF1/PDGFRA/PI16/SORBS2/VEGFA/KDM6B	11
BP	GO:0043281	regulation of cysteine-type endopeptidase activity involved in apoptotic process	15/550	215/18670	0.00183323	0.00930659	0.00608067	GSN/ARRB2/CLEC7A/GPX1/S100A8/S100A9/PYCARD/SFRP2/CTSD/AQP1/MYC/GAS6/CRYAB/VEGFA/THBS1	15
BP	GO:0048640	negative regulation of developmental growth	10/550	113/18670	0.00186586	0.00946214	0.0061823	STK4/SFRP2/SPP1/PTPRS/SFRP1/NRP1/GJA1/PI16/TGFBR2/SEMA3C	10
BP	GO:0032570	response to progesterone	6/550	45/18670	0.00195182	0.00988147	0.00645628	CAV1/TGFB1/RAMP2/FOSB/PTN/THBS1	6
BP	GO:0042742	defense response to bacterium	20/550	330/18670	0.001957	0.00988147	0.00645628	PLA2G2A/MPEG1/CFP/RNASE6/IL10/SLC11A1/C5AR1/TRBC2/CYBA/S100A8/FCER1G/S100A9/LYZ/TRBC1/RARRES2/PYCARD/SLPI/SPON2/HP/IL6	20
BP	GO:0002675	positive regulation of acute inflammatory response	5/550	31/18670	0.00196304	0.00988147	0.00645628	C3/FCER1G/IL6ST/IL1B/IL6	5
BP	GO:0003401	axis elongation	5/550	31/18670	0.00196304	0.00988147	0.00645628	TGFB1/SPRY1/SFRP2/SFRP1/TNC	5
BP	GO:1902230	negative regulation of intrinsic apoptotic signaling pathway in response to DNA damage	5/550	31/18670	0.00196304	0.00988147	0.00645628	CLU/CD74/CXCL12/SFRP2/SNAI2	5
BP	GO:1903393	positive regulation of adherens junction organization	5/550	31/18670	0.00196304	0.00988147	0.00645628	THY1/ARF6/SFRP1/NRP1/VEGFA	5
BP	GO:2000406	positive regulation of T cell migration	5/550	31/18670	0.00196304	0.00988147	0.00645628	CCL5/AIF1/CXCL12/APP/PYCARD	5
BP	GO:0031647	regulation of protein stability	18/550	284/18670	0.0019893	0.0100031	0.00653576	GSN/CLU/PFN1/STK4/TYROBP/LMNA/PYCARD/IGF1/PLPP3/CD81/PPIB/SOX4/CRYAB/TMEM88/HSPA1B/HSPA1A/ID1/ATP1B3	18
BP	GO:0030218	erythrocyte differentiation	10/550	114/18670	0.00199273	0.0100098	0.00654014	NCKAP1L/LYN/HCLS1/MAFB/SPI1/ID2/EPAS1/HSPA1B/HSPA1A/VEGFA	10
BP	GO:0051402	neuron apoptotic process	16/550	239/18670	0.00200331	0.0100418	0.00656105	C5AR1/ARRB2/CCL3/CORO1A/TYROBP/NUPR1/APP/MDK/CTSZ/NRP1/AXL/NR4A3/LRP1/JUN/NR4A2/APOE	16
BP	GO:2000116	regulation of cysteine-type endopeptidase activity	16/550	239/18670	0.00200331	0.0100418	0.00656105	GSN/ARRB2/CST7/CLEC7A/GPX1/S100A8/S100A9/PYCARD/SFRP2/CTSD/AQP1/MYC/GAS6/CRYAB/VEGFA/THBS1	16
BP	GO:0043393	regulation of protein binding	15/550	217/18670	0.00200634	0.0100464	0.00656407	CAV1/IL10/ARRB2/STK4/APP/CTHRC1/ARF6/SLPI/CTSZ/SPON1/NRP1/LOX/LRP1/ID1/APOE	15
BP	GO:0071214	cellular response to abiotic stimulus	20/550	331/18670	0.00202733	0.0101111	0.00660629	COL1A1/ADIRF/CYBA/GRB2/TGFB1/MFAP4/SFRP2/AQP1/EGR1/IL1B/MYC/SFRP1/SNAI2/MYLK/CRYAB/GJA1/YBX3/PTN/HYAL2/ERRFI1	20
BP	GO:0104004	cellular response to environmental stimulus	20/550	331/18670	0.00202733	0.0101111	0.00660629	COL1A1/ADIRF/CYBA/GRB2/TGFB1/MFAP4/SFRP2/AQP1/EGR1/IL1B/MYC/SFRP1/SNAI2/MYLK/CRYAB/GJA1/YBX3/PTN/HYAL2/ERRFI1	20
BP	GO:0016048	detection of temperature stimulus	4/550	19/18670	0.00202984	0.0101111	0.00660629	ARRB2/CXCR4/CXCL12/LXN	4
BP	GO:0046641	positive regulation of alpha-beta T cell proliferation	4/550	19/18670	0.00202984	0.0101111	0.00660629	CD3E/PTPRC/CD81/TGFBR2	4
BP	GO:0061081	positive regulation of myeloid leukocyte cytokine production involved in immune response	4/550	19/18670	0.00202984	0.0101111	0.00660629	CD74/FCER1G/SPON2/NR4A3	4
BP	GO:0046683	response to organophosphorus	11/550	134/18670	0.00206418	0.0102607	0.00670406	COL1A1/SPARC/IGFBP5/APP/AQP1/FOSB/DUSP1/IL1B/JUNB/HSP90B1/JUN	11
BP	GO:0048565	digestive tract development	11/550	134/18670	0.00206418	0.0102607	0.00670406	COL3A1/CXCL8/PRDM1/RARRES2/TGFB1/ID2/SFRP2/PDGFRA/SFRP1/HES1/TGFBR2	11
BP	GO:0014743	regulation of muscle hypertrophy	8/550	78/18670	0.00207024	0.0102801	0.00671674	LMNA/IGFBP5/IL6ST/IGF1/LMCD1/PI16/NR4A3/ERRFI1	8
BP	GO:0030516	regulation of axon extension	9/550	96/18670	0.00209074	0.0103711	0.00677622	CXCL12/MAP1B/CTTN/PTPRS/NRP1/SEMA3C/LRP1/VEGFA/APOE	9
BP	GO:1904375	regulation of protein localization to cell periphery	10/550	115/18670	0.00212648	0.0105374	0.00688487	VAMP8/RHOG/TGFB1/ITGB1/ARF6/SPTBN1/TMEM59/MMP14/RAMP3/LRP1	10
BP	GO:0060828	regulation of canonical Wnt signaling pathway	18/550	286/18670	0.00214732	0.0106297	0.00694515	COL1A1/IGFBP4/CAV1/STK4/IGFBP6/CTHRC1/IGFBP2/SFRP2/MDK/EGR1/SFRP1/RBMS3/BICC1/SOX4/SNAI2/SFRP4/TMEM88/APOE	18
BP	GO:0010952	positive regulation of peptidase activity	14/550	197/18670	0.00216564	0.0107092	0.00699712	FBLN1/GSN/CAV1/LYN/CLEC7A/S100A8/S100A9/PCOLCE/APP/PYCARD/SFRP2/CTSD/RCN3/MYC	14
BP	GO:0032147	activation of protein kinase activity	20/550	333/18670	0.00217442	0.0107415	0.00701823	UBA52/NCKAP1L/FPR1/SLC11A1/C5AR1/STK4/CD74/CXCR4/PTPRC/CCL5/IGF1/CD81/IL1B/EMP2/GAS6/TGFBR2/GPRC5A/VEGFA/THBS1/GADD45B	20
BP	GO:0010324	membrane invagination	11/550	135/18670	0.0021892	0.0107835	0.00704565	C3/GSN/NCKAP1L/MSR1/TRBC2/ITGB2/FCER1G/AIF1/TRBC1/MFGE8/THBS1	11
BP	GO:0071354	cellular response to interleukin-6	6/550	46/18670	0.0021897	0.0107835	0.00704565	SPI1/IL6ST/SOCS3/IL6/PTGIS/ICAM1	6
BP	GO:1904036	negative regulation of epithelial cell apoptotic process	6/550	46/18670	0.0021897	0.0107835	0.00704565	NUPR1/MDK/RAMP2/GAS6/ANGPTL4/ICAM1	6
BP	GO:0045453	bone resorption	7/550	62/18670	0.00224381	0.0110261	0.00720419	RAC2/CSF1R/CTSK/SPP1/LTBP3/IL6/PDK4	7
BP	GO:0055072	iron ion homeostasis	8/550	79/18670	0.00224546	0.0110261	0.00720419	SLC11A1/FTH1/FTL/CYBRD1/EPAS1/MYC/STEAP4/HYAL2	8
BP	GO:0051591	response to cAMP	9/550	97/18670	0.0022459	0.0110261	0.00720419	COL1A1/SPARC/IGFBP5/APP/AQP1/FOSB/DUSP1/JUNB/JUN	9
BP	GO:0071902	positive regulation of protein serine/threonine kinase activity	20/550	334/18670	0.00225128	0.0110412	0.00721402	UBA52/CSF1R/FPR1/C5AR1/STK4/CD74/CXCR4/PTPRC/TGFB1/ZEB2/DAZAP2/IGF2/PDGFRB/IGF1/CD81/IL1B/FGFR1/VEGFA/THBS1/GADD45B	20
BP	GO:0003176	aortic valve development	5/550	32/18670	0.00227101	0.0111265	0.00726978	TGFB1/ELN/EMILIN1/SLIT3/SNAI2	5
BP	GO:0019083	viral transcription	13/550	177/18670	0.00230593	0.0112745	0.00736645	IFITM3/RPS15A/UBA52/RPS29/RPS27/RPS16/RPL28/CCL3/CCL5/CCL4/RPS10/RPL36A/JUN	13
BP	GO:0048469	cell maturation	13/550	177/18670	0.00230593	0.0112745	0.00736645	C3/CLEC7A/APP/ID2/C1QA/EPAS1/CDKN1C/HES1/FGFR1/GJA1/AXL/VEGFA/NR4A2	13
BP	GO:0060070	canonical Wnt signaling pathway	20/550	335/18670	0.00233042	0.0113825	0.00743705	COL1A1/IGFBP4/CAV1/STK4/IGFBP6/CTHRC1/IGFBP2/SFRP2/MDK/EGR1/PLPP3/SFRP1/RBMS3/BICC1/SOX4/SNAI2/SFRP4/TMEM88/NR4A2/APOE	20
BP	GO:0031341	regulation of cell killing	9/550	98/18670	0.00241007	0.0117475	0.00767553	CD59/IL7R/ARRB2/FAM49B/CLEC7A/PTPRC/TYROBP/CFH/ICAM1	9
BP	GO:2001243	negative regulation of intrinsic apoptotic signaling pathway	9/550	98/18670	0.00241007	0.0117475	0.00767553	CLU/HSPB1/CD74/GPX1/CXCL12/SFRP2/SNAI2/YBX3/HSPA1A	9
BP	GO:0050821	protein stabilization	13/550	178/18670	0.00242266	0.0117969	0.00770776	CLU/PFN1/STK4/TYROBP/IGF1/PLPP3/PPIB/SOX4/CRYAB/TMEM88/HSPA1B/HSPA1A/ATP1B3	13
BP	GO:0045058	T cell selection	6/550	47/18670	0.00244879	0.0118998	0.00777501	CD3G/CD3E/CD3D/CD74/PTPRC/IL6	6
BP	GO:2001239	regulation of extrinsic apoptotic signaling pathway in absence of ligand	6/550	47/18670	0.00244879	0.0118998	0.00777501	SRPX/IL1B/SNAI2/FGFR1/HSPA1B/HSPA1A	6
BP	GO:0006958	complement activation, classical pathway	11/550	137/18670	0.00245769	0.0119309	0.00779535	C3/CLU/C1R/C1S/SERPING1/TRBC2/TRBC1/C7/CFI/C1QA/C1QB	11
BP	GO:0034394	protein localization to cell surface	7/550	63/18670	0.00246152	0.0119374	0.00779957	FCN1/FCER1G/TYROBP/FGF7/ARF6/FBLN5/EMP2	7
BP	GO:0033194	response to hydroperoxide	4/550	20/18670	0.00247881	0.0119604	0.00781463	GPX1/AIF1/GPX3/MGST1	4
BP	GO:0045019	negative regulation of nitric oxide biosynthetic process	4/550	20/18670	0.00247881	0.0119604	0.00781463	CAV1/IL10/CD34/PTGIS	4
BP	GO:0048670	regulation of collateral sprouting	4/550	20/18670	0.00247881	0.0119604	0.00781463	SPP1/PTPRS/CRABP2/LRP1	4
BP	GO:1902993	positive regulation of amyloid precursor protein catabolic process	4/550	20/18670	0.00247881	0.0119604	0.00781463	CLU/LYN/APP/SPON1	4
BP	GO:1904406	negative regulation of nitric oxide metabolic process	4/550	20/18670	0.00247881	0.0119604	0.00781463	CAV1/IL10/CD34/PTGIS	4
BP	GO:0019216	regulation of lipid metabolic process	23/550	410/18670	0.00253481	0.0122183	0.00798311	IGFBP7/C3/CAV1/LYN/CD74/RARRES2/TGFB1/APOD/NPC2/ID2/PLPP1/PDGFRB/GLIPR1/PDGFRA/EGR1/CD81/SOCS3/IL1B/SNAI2/ANGPTL4/NR4A3/PDK4/APOE	23
BP	GO:0033028	myeloid cell apoptotic process	5/550	33/18670	0.00261268	0.0124732	0.00814964	CCL5/FCER1G/ARF6/IL6/CTSL	5
BP	GO:1901890	positive regulation of cell junction assembly	5/550	33/18670	0.00261268	0.0124732	0.00814964	CAV1/THY1/SFRP1/NRP1/VEGFA	5
BP	GO:0002291	T cell activation via T cell receptor contact with antigen bound to MHC molecule on antigen presenting cell	3/550	10/18670	0.00261383	0.0124732	0.00814964	HLA-DMB/CD81/ICAM1	3
BP	GO:0019062	virion attachment to host cell	3/550	10/18670	0.00261383	0.0124732	0.00814964	CD81/GAS6/ICAM1	3
BP	GO:0044803	multi-organism membrane organization	3/550	10/18670	0.00261383	0.0124732	0.00814964	CXCR4/GAS6/HYAL2	3
BP	GO:0060346	bone trabecula formation	3/550	10/18670	0.00261383	0.0124732	0.00814964	COL1A1/MMP2/SFRP1	3
BP	GO:0071670	smooth muscle cell chemotaxis	3/550	10/18670	0.00261383	0.0124732	0.00814964	AIF1/MDK/PDGFRB	3
BP	GO:0072203	cell proliferation involved in metanephros development	3/550	10/18670	0.00261383	0.0124732	0.00814964	PDGFRB/EGR1/MYC	3
BP	GO:0097278	complement-dependent cytotoxicity	3/550	10/18670	0.00261383	0.0124732	0.00814964	C3/CD59/CFH	3
BP	GO:2000271	positive regulation of fibroblast apoptotic process	3/550	10/18670	0.00261383	0.0124732	0.00814964	STK17B/BTG1/SFRP1	3
BP	GO:0045669	positive regulation of osteoblast differentiation	7/550	64/18670	0.00269513	0.0128483	0.00839475	IL6ST/CTHRC1/SFRP2/IGF1/IFITM1/DDR2/IL6	7
BP	GO:0002762	negative regulation of myeloid leukocyte differentiation	6/550	48/18670	0.00273025	0.0129898	0.00848718	LYN/CCL3/MAFB/FBN1/MYC/SFRP1	6
BP	GO:0090199	regulation of release of cytochrome c from mitochondria	6/550	48/18670	0.00273025	0.0129898	0.00848718	CLU/ARRB2/GPX1/LMNA/PYCARD/IGF1	6
BP	GO:0002433	immune response-regulating cell surface receptor signaling pathway involved in phagocytosis	11/550	139/18670	0.00275222	0.0130423	0.00852147	CD3G/NCKAP1L/FCGR2A/LYN/FCGR3A/ARPC2/PTPRC/ARPC1B/GRB2/ARPC3/ACTR2	11
BP	GO:0002700	regulation of production of molecular mediator of immune response	11/550	139/18670	0.00275222	0.0130423	0.00852147	IL10/CD74/PTPRC/FCER1G/TGFB1/CD81/IL1B/SPON2/IL33/IL6/NR4A3	11
BP	GO:0033135	regulation of peptidyl-serine phosphorylation	11/550	139/18670	0.00275222	0.0130423	0.00852147	CAV1/ARRB2/STK4/HCLS1/TGFB1/APP/SFRP2/GAS6/IL6/RAMP3/VEGFA	11
BP	GO:0038096	Fc-gamma receptor signaling pathway involved in phagocytosis	11/550	139/18670	0.00275222	0.0130423	0.00852147	CD3G/NCKAP1L/FCGR2A/LYN/FCGR3A/ARPC2/PTPRC/ARPC1B/GRB2/ARPC3/ACTR2	11
BP	GO:0002824	positive regulation of adaptive immune response based on somatic recombination of immune receptors built from immunoglobulin superfamily domains	9/550	100/18670	0.00276694	0.0130861	0.00855008	C3/SLC11A1/FAM49B/PTPRC/FCER1G/TGFB1/CD81/IL1B/IL6	9
BP	GO:0034446	substrate adhesion-dependent cell spreading	9/550	100/18670	0.00276694	0.0130861	0.00855008	FBLN1/ARPC2/HSPG2/LAMC1/MDK/LAMB2/NRP1/POSTN/AXL	9
BP	GO:0030203	glycosaminoglycan metabolic process	12/550	160/18670	0.00281925	0.0133071	0.00869449	DCN/LUM/TGFB1/HSPG2/BGN/PDGFRB/OGN/IL1B/PRELP/SDC2/HYAL2/HAS1	12
BP	GO:0046661	male sex differentiation	12/550	160/18670	0.00281925	0.0133071	0.00869449	NUPR1/SFRP2/PDGFRB/PDGFRA/SFRP1/MMP14/ARID5B/PRDX4/GJA1/YBX3/MGST1/ICAM1	12
BP	GO:0007266	Rho protein signal transduction	14/550	203/18670	0.00285101	0.0134437	0.00878374	COL1A2/COL3A1/GPR65/RAC2/ARHGDIB/RHOG/CDC42SE2/CFL1/ITGB1/PDGFRB/ARHGAP29/NRP1/PECAM1/APOE	14
BP	GO:0000184	nuclear-transcribed mRNA catabolic process, nonsense-mediated decay	10/550	120/18670	0.0029077	0.0136804	0.00893837	RPS15A/UBA52/RPS29/RPS27/RPS16/RPL28/PABPC1/RPS10/RPL36A/EIF4A3	10
BP	GO:0001837	epithelial to mesenchymal transition	11/550	140/18670	0.0029098	0.0136804	0.00893837	COL1A1/TGFB1/SPRY1/S100A4/SFRP2/MDK/IL1B/SFRP1/IL6/SNAI2/TGFBR2	11
BP	GO:0072073	kidney epithelium development	11/550	140/18670	0.0029098	0.0136804	0.00893837	TGFB1/SPRY1/CD34/PBX1/LAMB2/MYC/SFRP1/HES1/FGFR1/VEGFA/PECAM1	11
BP	GO:0014823	response to activity	7/550	65/18670	0.00294539	0.013834	0.00903878	IL10/CXCR4/CYBA/COL4A2/POSTN/PTN/KDM6B	7
BP	GO:0034205	amyloid-beta formation	5/550	34/18670	0.00299011	0.0139275	0.00909982	CLU/APP/IGF1/SPON1/APOE	5
BP	GO:0003094	glomerular filtration	4/550	21/18670	0.00299154	0.0139275	0.00909982	CD34/EMP2/GAS6/GJA1	4
BP	GO:0035162	embryonic hemopoiesis	4/550	21/18670	0.00299154	0.0139275	0.00909982	STK4/PBX1/TGFBR2/VEGFA	4
BP	GO:0036120	cellular response to platelet-derived growth factor stimulus	4/550	21/18670	0.00299154	0.0139275	0.00909982	PDGFRB/PTN/HAS1/ERRFI1	4
BP	GO:0050951	sensory perception of temperature stimulus	4/550	21/18670	0.00299154	0.0139275	0.00909982	ARRB2/CXCR4/CXCL12/LXN	4
BP	GO:0090280	positive regulation of calcium ion import	4/550	21/18670	0.00299154	0.0139275	0.00909982	CCL3/CXCL12/PDGFRB/RAMP3	4
BP	GO:0140131	positive regulation of lymphocyte chemotaxis	4/550	21/18670	0.00299154	0.0139275	0.00909982	CCL3/CCL5/CCL4/CXCL14	4
BP	GO:1903055	positive regulation of extracellular matrix organization	4/550	21/18670	0.00299154	0.0139275	0.00909982	TGFB1/EMILIN1/DDR2/IL6	4
BP	GO:2000269	regulation of fibroblast apoptotic process	4/550	21/18670	0.00299154	0.0139275	0.00909982	STK17B/BTG1/SFRP1/GAS6	4
BP	GO:0002686	negative regulation of leukocyte migration	6/550	49/18670	0.00303527	0.0141035	0.00921485	CXCL12/APOD/NBL1/EMILIN1/DUSP1/IL33	6
BP	GO:1990090	cellular response to nerve growth factor stimulus	6/550	49/18670	0.00303527	0.0141035	0.00921485	CORO1A/ARPC3/APP/ARF6/EIF4A3/ID1	6
BP	GO:0007204	positive regulation of cytosolic calcium ion concentration	19/550	319/18670	0.00303964	0.0141101	0.00921913	CAV1/GPR65/LYN/FPR1/C5AR1/CCL3/CXCR4/CYBA/CORO1A/PTPRC/CD52/PTPN6/FPR3/TGFB1/THY1/PDGFRA/GJA1/RAMP3/LRP1	19
BP	GO:0045582	positive regulation of T cell differentiation	8/550	83/18670	0.0030657	0.0142172	0.00928914	NCKAP1L/IL7R/CD74/PTPRC/CD86/TGFB1/MDK/TGFBR2	8
BP	GO:0008286	insulin receptor signaling pathway	11/550	141/18670	0.00307457	0.0142445	0.00930697	PRKCB/PTPRE/GRB2/RARRES2/IGF2/ATP6V0B/ATP6V1F/SOCS3/IL1B/CAV2/PDK4	11
BP	GO:0050770	regulation of axonogenesis	13/550	183/18670	0.00308133	0.014262	0.00931838	CXCL12/ZEB2/THY1/MAP1B/CTTN/SPP1/PTPRS/NRP1/CRABP2/SEMA3C/LRP1/VEGFA/APOE	13
BP	GO:0001894	tissue homeostasis	15/550	227/18670	0.00308886	0.014283	0.00933213	HSPB1/RAC2/CSF1R/CORO1A/LYZ/CD34/EPAS1/CTSK/RCN3/SPP1/LDB2/LTBP3/IL6/VEGFA/PDK4	15
BP	GO:0098742	cell-cell adhesion via plasma-membrane adhesion molecules	17/550	273/18670	0.0031401	0.0145059	0.00947774	SPARCL1/JAML/IL10/CD84/ITGB2/EMB/ITGB1/CLDN5/PTPRS/NEXN/ESAM/CLDN11/CADM3/TGFBR2/VCAM1/PECAM1/ICAM1	17
BP	GO:0048639	positive regulation of developmental growth	13/550	184/18670	0.00322912	0.0149027	0.009737	CXCR4/CXCL12/IGF2/IGF1/MAP1B/PPIB/NRP1/CRABP2/FGFR1/YBX3/TGFBR2/LRP1/VEGFA	13
BP	GO:0045931	positive regulation of mitotic cell cycle	12/550	163/18670	0.00328207	0.0151324	0.00988709	AIF1/TGFB1/APP/IGF2/ADAMTS1/PDGFRB/IGF1/PBX1/IL1B/SMOC2/HES1/FGFR1	12
BP	GO:0043154	negative regulation of cysteine-type endopeptidase activity involved in apoptotic process	8/550	84/18670	0.00330319	0.0152004	0.00993153	ARRB2/GPX1/SFRP2/AQP1/GAS6/CRYAB/VEGFA/THBS1	8
BP	GO:0045445	myoblast differentiation	8/550	84/18670	0.00330319	0.0152004	0.00993153	TGFB1/BTG1/IGF1/EPAS1/ID3/BOC/CXCL14/IGFBP3	8
BP	GO:0001961	positive regulation of cytokine-mediated signaling pathway	6/550	50/18670	0.00336502	0.0154403	0.0100883	CD74/CXCR4/GAS6/AXL/HSPA1B/HSPA1A	6
BP	GO:0010718	positive regulation of epithelial to mesenchymal transition	6/550	50/18670	0.00336502	0.0154403	0.0100883	COL1A1/TGFB1/MDK/IL1B/IL6/TGFBR2	6
BP	GO:0070741	response to interleukin-6	6/550	50/18670	0.00336502	0.0154403	0.0100883	SPI1/IL6ST/SOCS3/IL6/PTGIS/ICAM1	6
BP	GO:1902106	negative regulation of leukocyte differentiation	9/550	103/18670	0.00337924	0.0154906	0.0101212	LYN/CCL3/MAFB/CD74/FBN1/ID2/MDK/MYC/SFRP1	9
BP	GO:0071456	cellular response to hypoxia	14/550	207/18670	0.00339997	0.0155707	0.0101735	UBA52/CYBB/LMNA/CD34/AQP1/EGR1/EPAS1/MYC/SFRP1/NDRG1/PTGIS/PTN/VEGFA/ICAM1	14
BP	GO:0060251	regulation of glial cell proliferation	5/550	35/18670	0.00340535	0.0155804	0.0101798	LYN/IL1B/IL6/HES1/PTN	5
BP	GO:0106106	cold-induced thermogenesis	11/550	143/18670	0.0034266	0.0156476	0.0102237	CAV1/UCP2/CXCR4/FABP4/EPAS1/LAMA4/ALDH1A1/GJA1/VEGFA/KDM6B/ID1	11
BP	GO:0120161	regulation of cold-induced thermogenesis	11/550	143/18670	0.0034266	0.0156476	0.0102237	CAV1/UCP2/CXCR4/FABP4/EPAS1/LAMA4/ALDH1A1/GJA1/VEGFA/KDM6B/ID1	11
BP	GO:0051928	positive regulation of calcium ion transport	10/550	123/18670	0.00347666	0.015861	0.0103632	CAV1/ARRB2/CCL3/CCL5/CCL4/CXCL12/THY1/PDGFRB/MYLK/RAMP3	10
BP	GO:0048662	negative regulation of smooth muscle cell proliferation	7/550	67/18670	0.00349887	0.0159332	0.0104103	IL10/AIF1/APOD/IGFBP5/OGN/TPM1/IGFBP3	7
BP	GO:0032908	regulation of transforming growth factor beta1 production	3/550	11/18670	0.00351585	0.0159332	0.0104103	LUM/TYROBP/THBS1	3
BP	GO:0043129	surfactant homeostasis	3/550	11/18670	0.00351585	0.0159332	0.0104103	EPAS1/RCN3/VEGFA	3
BP	GO:0045060	negative thymic T cell selection	3/550	11/18670	0.00351585	0.0159332	0.0104103	CD3E/CD74/PTPRC	3
BP	GO:0098883	synapse pruning	3/550	11/18670	0.00351585	0.0159332	0.0104103	C3/C1QA/C1QB	3
BP	GO:1900115	extracellular regulation of signal transduction	3/550	11/18670	0.00351585	0.0159332	0.0104103	FBN1/NBL1/LTBP1	3
BP	GO:1900116	extracellular negative regulation of signal transduction	3/550	11/18670	0.00351585	0.0159332	0.0104103	FBN1/NBL1/LTBP1	3
BP	GO:1904705	regulation of vascular smooth muscle cell proliferation	8/550	85/18670	0.00355472	0.0160788	0.0105054	IL10/MMP2/IGFBP5/ADAMTS1/IGF1/TPM1/NR4A3/JUN	8
BP	GO:1990874	vascular smooth muscle cell proliferation	8/550	85/18670	0.00355472	0.0160788	0.0105054	IL10/MMP2/IGFBP5/ADAMTS1/IGF1/TPM1/NR4A3/JUN	8
BP	GO:0036119	response to platelet-derived growth factor	4/550	22/18670	0.00357222	0.0161121	0.0105272	PDGFRB/PTN/HAS1/ERRFI1	4
BP	GO:0071404	cellular response to low-density lipoprotein particle stimulus	4/550	22/18670	0.00357222	0.0161121	0.0105272	ITGB2/FCER1G/ITGB1/CD81	4
BP	GO:0097205	renal filtration	4/550	22/18670	0.00357222	0.0161121	0.0105272	CD34/EMP2/GAS6/GJA1	4
BP	GO:1903829	positive regulation of cellular protein localization	19/550	324/18670	0.00360107	0.0162269	0.0106022	RAC2/HCLS1/OAZ1/ITGB2/FCER1G/TYROBP/RHOG/TGFB1/ITGB1/ARF6/SPTBN1/CD81/IL1B/GAS6/STOM/RAMP3/PTN/HYAL2/LRP1	19
BP	GO:0001523	retinoid metabolic process	9/550	104/18670	0.00360543	0.0162312	0.0106051	RARRES2/HSPG2/ADH1B/CRABP2/SDC2/ALDH1A3/ALDH1A1/LRP1/APOE	9
BP	GO:0001701	in utero embryonic development	21/550	373/18670	0.00366608	0.0164887	0.0107733	IL10/STK4/PRDM1/GRB2/IGF2/TM4SF1/ITGB1/IGF1/PDGFRA/NR2F2/EPAS1/SOCS3/CDKN1C/TPM1/HES1/FGFR1/JUNB/GJA1/YBX3/TGFBR2/VEGFA	21
BP	GO:0051101	regulation of DNA binding	10/550	124/18670	0.0036848	0.0165573	0.0108181	TMSB4X/GZMA/TGFB1/ID2/IGF1/ID3/HES1/ID4/JUN/ID1	10
BP	GO:0007265	Ras protein signal transduction	24/550	448/18670	0.00371874	0.0166248	0.0108622	COL1A2/COL3A1/GPR65/RAC2/LYN/DOK2/ARHGDIB/AIF1/RHOG/GRB2/CDC42SE2/CFL1/RAP2B/SPRY1/ITGB1/ARF6/PDGFRB/IGF1/TIMP2/ARHGAP29/NRP1/JUN/PECAM1/APOE	24
BP	GO:0001954	positive regulation of cell-matrix adhesion	6/550	51/18670	0.00372071	0.0166248	0.0108622	CD3E/THY1/SFRP1/EMP2/NRP1/VEGFA	6
BP	GO:0002712	regulation of B cell mediated immunity	6/550	51/18670	0.00372071	0.0166248	0.0108622	C3/IL10/PTPRC/FCER1G/PTPN6/TGFB1	6
BP	GO:0002889	regulation of immunoglobulin mediated immune response	6/550	51/18670	0.00372071	0.0166248	0.0108622	C3/IL10/PTPRC/FCER1G/PTPN6/TGFB1	6
BP	GO:0030834	regulation of actin filament depolymerization	6/550	51/18670	0.00372071	0.0166248	0.0108622	GSN/PLEK/CFL1/DSTN/SPTBN1/LIMA1	6
BP	GO:0048260	positive regulation of receptor-mediated endocytosis	6/550	51/18670	0.00372071	0.0166248	0.0108622	C3/CLU/ARRB2/CD63/SFRP4/VEGFA	6
BP	GO:0032386	regulation of intracellular transport	23/550	423/18670	0.00372559	0.016631	0.0108662	IFI27/PRKCB/RAC2/LYN/STXBP2/CD84/HCLS1/OAZ1/ITGB2/LCP1/VAMP8/FCER1G/TGFB1/APOD/GAS1/MAP1B/EHD2/CD81/IL1B/GAS6/CRYAB/STOM/HYAL2	23
BP	GO:0010812	negative regulation of cell-substrate adhesion	7/550	68/18670	0.00380365	0.0169635	0.0110835	COL1A1/FBLN1/APOD/MMP14/POSTN/LRP1/THBS1	7
BP	GO:0001841	neural tube formation	9/550	105/18670	0.00384333	0.017105	0.011176	PFN1/STK4/TGFB1/ZEB2/CFL1/CTHRC1/SFRP2/SFRP1/SOX4	9
BP	GO:0045185	maintenance of protein location	9/550	105/18670	0.00384333	0.017105	0.011176	GSN/CAV1/TMSB4X/IL10/SRGN/FBN1/NBL1/LTBP1/KDELR2	9
BP	GO:0030224	monocyte differentiation	5/550	36/18670	0.00386046	0.017105	0.011176	CSF1R/CD74/MYC/JUN/VEGFA	5
BP	GO:0034314	Arp2/3 complex-mediated actin nucleation	5/550	36/18670	0.00386046	0.017105	0.011176	ARPC2/GMFG/ARPC1B/ARPC3/ACTR2	5
BP	GO:0071634	regulation of transforming growth factor beta production	5/550	36/18670	0.00386046	0.017105	0.011176	LUM/TYROBP/CD34/LTBP1/THBS1	5
BP	GO:0090218	positive regulation of lipid kinase activity	5/550	36/18670	0.00386046	0.017105	0.011176	LYN/TGFB1/PDGFRB/PDGFRA/CD81	5
BP	GO:1903131	mononuclear cell differentiation	5/550	36/18670	0.00386046	0.017105	0.011176	CSF1R/CD74/MYC/JUN/VEGFA	5
BP	GO:0031345	negative regulation of cell projection organization	13/550	188/18670	0.00387911	0.0171717	0.0112195	THY1/PMP22/ARF6/CTSZ/NR2F1/SPP1/DPYSL3/PTPRS/NRP1/SEMA3C/LRP1/ID1/APOE	13
BP	GO:0045471	response to ethanol	10/550	125/18670	0.00390269	0.0172601	0.0112773	GSN/SPARC/SPI1/CYBB/CD14/S100A8/ACTR2/TNC/VCAM1/ICAM1	10
BP	GO:0016358	dendrite development	15/550	233/18670	0.00394258	0.0174204	0.011382	CD3E/LST1/CFL1/APP/ACTR2/ITGB1/ARF6/MAP1B/PTPRS/NRP1/SDC2/MATN2/PTN/ID1/APOE	15
BP	GO:0071453	cellular response to oxygen levels	15/550	234/18670	0.00410202	0.0180981	0.0118248	CAV1/UBA52/CYBB/LMNA/CD34/AQP1/EGR1/EPAS1/MYC/SFRP1/NDRG1/PTGIS/PTN/VEGFA/ICAM1	15
BP	GO:0030514	negative regulation of BMP signaling pathway	6/550	52/18670	0.00410354	0.0180981	0.0118248	FBN1/NBL1/SFRP2/SFRP1/HTRA1/CHRDL1	6
BP	GO:0010976	positive regulation of neuron projection development	17/550	281/18670	0.00420294	0.0185193	0.0121	LYN/CXCR4/S100A9/SERPINF1/CXCL12/ZEB2/ACTR2/MDK/MAP1B/DPYSL3/NRP1/CRABP2/FGFR1/PTN/LRP1/VEGFA/APOE	17
BP	GO:0032753	positive regulation of interleukin-4 production	4/550	23/18670	0.0042249	0.0185414	0.0121145	CD3E/FCER1G/CD86/IL33	4
BP	GO:0071305	cellular response to vitamin D	4/550	23/18670	0.0042249	0.0185414	0.0121145	SFRP1/SNAI2/PTN/TNC	4
BP	GO:1901889	negative regulation of cell junction assembly	4/550	23/18670	0.0042249	0.0185414	0.0121145	APOD/MMP14/LRP1/THBS1	4
BP	GO:0043524	negative regulation of neuron apoptotic process	11/550	147/18670	0.00422739	0.0185414	0.0121145	C5AR1/ARRB2/CORO1A/MDK/NRP1/AXL/NR4A3/LRP1/JUN/NR4A2/APOE	11
BP	GO:0061351	neural precursor cell proliferation	11/550	147/18670	0.00422739	0.0185414	0.0121145	LYN/C5AR1/TGFB1/ZEB2/ID2/MDK/CTSZ/FGFR1/PTN/ID4/VEGFA	11
BP	GO:0043406	positive regulation of MAP kinase activity	16/550	258/18670	0.00426107	0.018672	0.0121998	UBA52/FPR1/C5AR1/CD74/CXCR4/PTPRC/TGFB1/ZEB2/PDGFRB/IGF1/CD81/IL1B/FGFR1/VEGFA/THBS1/GADD45B	16
BP	GO:0043502	regulation of muscle adaptation	9/550	107/18670	0.00435588	0.0190072	0.0124188	AIF1/LMNA/IGFBP5/IL6ST/IGF1/LMCD1/PI16/NR4A3/ERRFI1	9
BP	GO:0014912	negative regulation of smooth muscle cell migration	5/550	37/18670	0.00435748	0.0190072	0.0124188	AIF1/IGFBP5/TPM1/IGFBP3/LRP1	5
BP	GO:0048846	axon extension involved in axon guidance	5/550	37/18670	0.00435748	0.0190072	0.0124188	CXCL12/SLIT3/NRP1/SEMA3C/VEGFA	5
BP	GO:1902284	neuron projection extension involved in neuron projection guidance	5/550	37/18670	0.00435748	0.0190072	0.0124188	CXCL12/SLIT3/NRP1/SEMA3C/VEGFA	5
BP	GO:1905314	semi-lunar valve development	5/550	37/18670	0.00435748	0.0190072	0.0124188	TGFB1/ELN/EMILIN1/SLIT3/SNAI2	5
BP	GO:0019080	viral gene expression	13/550	191/18670	0.00443297	0.0193189	0.0126224	IFITM3/RPS15A/UBA52/RPS29/RPS27/RPS16/RPL28/CCL3/CCL5/CCL4/RPS10/RPL36A/JUN	13
BP	GO:0035148	tube formation	11/550	148/18670	0.00444919	0.0193718	0.012657	NFIB/PFN1/STK4/TGFB1/ZEB2/CFL1/CTHRC1/SFRP2/SFRP1/SOX4/VEGFA	11
BP	GO:0033077	T cell differentiation in thymus	7/550	70/18670	0.00447321	0.0194409	0.0127022	CD3G/IL7R/CD3E/CD3D/MAFB/CD74/PTPRC	7
BP	GO:0072091	regulation of stem cell proliferation	7/550	70/18670	0.00447321	0.0194409	0.0127022	FBLN1/PTPRC/TGFB1/LTBP3/SNAI2/PTN/VEGFA	7
BP	GO:0045661	regulation of myoblast differentiation	6/550	53/18670	0.00451472	0.0195857	0.0127967	TGFB1/BTG1/ID3/BOC/CXCL14/IGFBP3	6
BP	GO:0070228	regulation of lymphocyte apoptotic process	6/550	53/18670	0.00451472	0.0195857	0.0127967	CD3G/LYN/IL10/IL7R/CD74/CCL5	6
BP	GO:0002863	positive regulation of inflammatory response to antigenic stimulus	3/550	12/18670	0.00458599	0.0196979	0.0128701	C3/FCER1G/CD81	3
BP	GO:0031581	hemidesmosome assembly	3/550	12/18670	0.00458599	0.0196979	0.0128701	LAMC1/CD151/DST	3
BP	GO:0032905	transforming growth factor beta1 production	3/550	12/18670	0.00458599	0.0196979	0.0128701	LUM/TYROBP/THBS1	3
BP	GO:0042340	keratan sulfate catabolic process	3/550	12/18670	0.00458599	0.0196979	0.0128701	LUM/OGN/PRELP	3
BP	GO:0043383	negative T cell selection	3/550	12/18670	0.00458599	0.0196979	0.0128701	CD3E/CD74/PTPRC	3
BP	GO:0044650	adhesion of symbiont to host cell	3/550	12/18670	0.00458599	0.0196979	0.0128701	CD81/GAS6/ICAM1	3
BP	GO:0060670	branching involved in labyrinthine layer morphogenesis	3/550	12/18670	0.00458599	0.0196979	0.0128701	IL10/GRB2/SOCS3	3
BP	GO:0060707	trophoblast giant cell differentiation	3/550	12/18670	0.00458599	0.0196979	0.0128701	PRDM1/NR2F2/SOCS3	3
BP	GO:0071679	commissural neuron axon guidance	3/550	12/18670	0.00458599	0.0196979	0.0128701	NFIB/NRP1/VEGFA	3
BP	GO:0097284	hepatocyte apoptotic process	3/550	12/18670	0.00458599	0.0196979	0.0128701	GSN/STK4/ARF6	3
BP	GO:2000341	regulation of chemokine (C-X-C motif) ligand 2 production	3/550	12/18670	0.00458599	0.0196979	0.0128701	CD74/POSTN/LRP1	3
BP	GO:0006022	aminoglycan metabolic process	12/550	170/18670	0.00460292	0.0197528	0.0129059	DCN/LUM/TGFB1/HSPG2/BGN/PDGFRB/OGN/IL1B/PRELP/SDC2/HYAL2/HAS1	12
BP	GO:0010595	positive regulation of endothelial cell migration	10/550	128/18670	0.00461806	0.0198	0.0129368	SPARC/HSPB1/TMSB4X/TGFB1/PLPP3/SMOC2/NRP1/FGFR1/VEGFA/THBS1	10
BP	GO:0014074	response to purine-containing compound	11/550	149/18670	0.00468014	0.0200481	0.0130989	COL1A1/SPARC/IGFBP5/APP/AQP1/FOSB/DUSP1/IL1B/JUNB/HSP90B1/JUN	11
BP	GO:0006613	cotranslational protein targeting to membrane	9/550	109/18670	0.00492023	0.02102	0.0137339	RPS15A/UBA52/RPS29/RPS27/RPS16/RPL28/RPS10/SEC62/RPL36A	9
BP	GO:0014897	striated muscle hypertrophy	9/550	109/18670	0.00492023	0.02102	0.0137339	LMNA/IGFBP5/IL6ST/IGF1/LMCD1/PI16/SORBS2/NR4A3/ERRFI1	9
BP	GO:0021761	limbic system development	9/550	109/18670	0.00492023	0.02102	0.0137339	ZEB2/MDK/PTPRS/NRP1/FGFR1/ALDH1A3/ID4/NR4A3/KDM6B	9
BP	GO:0002092	positive regulation of receptor internalization	4/550	24/18670	0.0049535	0.02102	0.0137339	ARRB2/CD63/SFRP4/VEGFA	4
BP	GO:0002407	dendritic cell chemotaxis	4/550	24/18670	0.0049535	0.02102	0.0137339	GPR183/CXCR4/CCL5/GAS6	4
BP	GO:0042104	positive regulation of activated T cell proliferation	4/550	24/18670	0.0049535	0.02102	0.0137339	IGF2/PYCARD/IGFBP2/IGF1	4
BP	GO:0060343	trabecula formation	4/550	24/18670	0.0049535	0.02102	0.0137339	COL1A1/MMP2/ADAMTS1/SFRP1	4
BP	GO:0071677	positive regulation of mononuclear cell migration	4/550	24/18670	0.0049535	0.02102	0.0137339	CCL5/AIF1/TGFB1/CXCL12	4
BP	GO:2000209	regulation of anoikis	4/550	24/18670	0.0049535	0.02102	0.0137339	CAV1/ITGB1/SNAI2/PDK4	4
BP	GO:0030042	actin filament depolymerization	6/550	54/18670	0.00495546	0.02102	0.0137339	GSN/PLEK/CFL1/DSTN/SPTBN1/LIMA1	6
BP	GO:0032655	regulation of interleukin-12 production	6/550	54/18670	0.00495546	0.02102	0.0137339	IL10/ARRB2/LTB/CLEC7A/MDK/THBS1	6
BP	GO:0002440	production of molecular mediator of immune response	17/550	286/18670	0.00500603	0.0212156	0.0138617	IL10/IL7R/SLC11A1/SAMHD1/CD74/HLA-DQB1/PTPRC/FCER1G/TGFB1/CD81/IL1B/SPON2/IL33/ITM2A/GAS6/IL6/NR4A3	17
BP	GO:0010717	regulation of epithelial to mesenchymal transition	8/550	90/18670	0.00504215	0.0213497	0.0139493	COL1A1/TGFB1/SFRP2/MDK/IL1B/SFRP1/IL6/TGFBR2	8
BP	GO:0036294	cellular response to decreased oxygen levels	14/550	217/18670	0.0051574	0.0218184	0.0142555	UBA52/CYBB/LMNA/CD34/AQP1/EGR1/EPAS1/MYC/SFRP1/NDRG1/PTGIS/PTN/VEGFA/ICAM1	14
BP	GO:0016101	diterpenoid metabolic process	9/550	110/18670	0.00522287	0.0220588	0.0144126	RARRES2/HSPG2/ADH1B/CRABP2/SDC2/ALDH1A3/ALDH1A1/LRP1/APOE	9
BP	GO:0002532	production of molecular mediator involved in inflammatory response	7/550	72/18670	0.00522809	0.0220588	0.0144126	LYN/GPSM3/CLEC7A/VAMP8/FCER1G/APOD/PYCARD	7
BP	GO:0051155	positive regulation of striated muscle cell differentiation	7/550	72/18670	0.00522809	0.0220588	0.0144126	ARRB2/CD53/TGFB1/IGF1/EHD2/MORF4L2/MMP14	7
BP	GO:0055002	striated muscle cell development	12/550	173/18670	0.0052855	0.0222813	0.014558	GPX1/LMNA/ITGB1/PDGFRB/IGF1/PDGFRA/CAV2/TPM1/LOX/PI16/SORBS2/VEGFA	12
BP	GO:0010823	negative regulation of mitochondrion organization	6/550	55/18670	0.00542699	0.0228119	0.0149047	CLU/ARRB2/GPX1/LMNA/IGF1/HSPA1A	6
BP	GO:0070830	bicellular tight junction assembly	6/550	55/18670	0.00542699	0.0228119	0.0149047	RAMP2/CLDN5/ESAM/SNAI2/GJA1/PECAM1	6
BP	GO:2000242	negative regulation of reproductive process	6/550	55/18670	0.00542699	0.0228119	0.0149047	ARHGDIB/TIMP1/SERPINF1/IGF1/DUSP1/PRDX4	6
BP	GO:0030902	hindbrain development	11/550	152/18670	0.0054305	0.0228119	0.0149047	NFIB/C5AR1/CD3E/MAFB/AIF1/ITGB1/MDK/PTPRS/SERPINE2/HES1/PTN	11
BP	GO:0032692	negative regulation of interleukin-1 production	5/550	39/18670	0.00548538	0.023002	0.0150289	IL10/ARRB2/IGF1/GAS6/ERRFI1	5
BP	GO:1902229	regulation of intrinsic apoptotic signaling pathway in response to DNA damage	5/550	39/18670	0.00548538	0.023002	0.0150289	CLU/CD74/CXCL12/SFRP2/SNAI2	5
BP	GO:0003208	cardiac ventricle morphogenesis	7/550	73/18670	0.00563955	0.023607	0.0154241	TGFB1/SFRP2/CPE/SOX4/TPM1/TGFBR2/SEMA3C	7
BP	GO:0043627	response to estrogen	7/550	73/18670	0.00563955	0.023607	0.0154241	CAV1/ARPC1B/IGFBP2/PDGFRB/SFRP1/MMP14/TGFBR2	7
BP	GO:0051056	regulation of small GTPase mediated signal transduction	19/550	338/18670	0.00564766	0.0236202	0.0154328	COL3A1/GPR65/RAC2/LYN/ARHGAP30/ARHGDIB/RHOG/GRB2/CDC42SE2/SPRY1/ITGB1/ARF6/PDGFRB/IGF1/A2M/TIMP2/ARHGAP29/NRP1/APOE	19
BP	GO:0042552	myelination	10/550	132/18670	0.00572793	0.0238908	0.0156096	CLU/CST7/CXCR4/TYMP/TGFB1/PMP22/NDRG1/PTN/ID4/CTSC	10
BP	GO:0045995	regulation of embryonic development	10/550	132/18670	0.00572793	0.0238908	0.0156096	IL10/STK4/COL5A2/SFRP2/IGF1/COL5A1/LAMA4/SFRP1/HES1/FGFR1	10
BP	GO:0002507	tolerance induction	4/550	25/18670	0.0057618	0.0238908	0.0156096	LYN/CD3E/TGFB1/TGFBR2	4
BP	GO:0003071	renal system process involved in regulation of systemic arterial blood pressure	4/550	25/18670	0.0057618	0.0238908	0.0156096	CYBA/EMP2/GAS6/GJA1	4
BP	GO:0031639	plasminogen activation	4/550	25/18670	0.0057618	0.0238908	0.0156096	CTSZ/PLAT/SERPINE2/THBS1	4
BP	GO:0051894	positive regulation of focal adhesion assembly	4/550	25/18670	0.0057618	0.0238908	0.0156096	THY1/SFRP1/NRP1/VEGFA	4
BP	GO:0009266	response to temperature stimulus	15/550	243/18670	0.0057874	0.0238908	0.0156096	IGFBP7/LYN/UCP2/ARRB2/CXCR4/CD14/CXCL12/IGF1/CD34/LXN/CRYAB/YBX3/HSPA1B/HSPA1A/THBS1	15
BP	GO:0001765	membrane raft assembly	3/550	13/18670	0.00583252	0.0238908	0.0156096	CAV1/EMP2/CAV2	3
BP	GO:0001867	complement activation, lectin pathway	3/550	13/18670	0.00583252	0.0238908	0.0156096	SERPING1/FCN1/A2M	3
BP	GO:0001886	endothelial cell morphogenesis	3/550	13/18670	0.00583252	0.0238908	0.0156096	COL18A1/PECAM1/ID1	3
BP	GO:0002430	complement receptor mediated signaling pathway	3/550	13/18670	0.00583252	0.0238908	0.0156096	FPR1/C5AR1/FPR3	3
BP	GO:0014745	negative regulation of muscle adaptation	3/550	13/18670	0.00583252	0.0238908	0.0156096	LMNA/IGFBP5/ERRFI1	3
BP	GO:0016322	neuron remodeling	3/550	13/18670	0.00583252	0.0238908	0.0156096	C3/APP/C1QA	3
BP	GO:0032823	regulation of natural killer cell differentiation	3/550	13/18670	0.00583252	0.0238908	0.0156096	PRDM1/GAS6/AXL	3
BP	GO:0048715	negative regulation of oligodendrocyte differentiation	3/550	13/18670	0.00583252	0.0238908	0.0156096	ID2/HES1/ID4	3
BP	GO:0048875	chemical homeostasis within a tissue	3/550	13/18670	0.00583252	0.0238908	0.0156096	EPAS1/RCN3/VEGFA	3
BP	GO:0050722	regulation of interleukin-1 beta biosynthetic process	3/550	13/18670	0.00583252	0.0238908	0.0156096	TYROBP/APP/EGR1	3
BP	GO:0061042	vascular wound healing	3/550	13/18670	0.00583252	0.0238908	0.0156096	CXCR4/CD34/SMOC2	3
BP	GO:0061430	bone trabecula morphogenesis	3/550	13/18670	0.00583252	0.0238908	0.0156096	COL1A1/MMP2/SFRP1	3
BP	GO:0072672	neutrophil extravasation	3/550	13/18670	0.00583252	0.0238908	0.0156096	JAML/MDK/PECAM1	3
BP	GO:0090594	inflammatory response to wounding	3/550	13/18670	0.00583252	0.0238908	0.0156096	TIMP1/TGFB1/MDK	3
BP	GO:1901550	regulation of endothelial cell development	3/550	13/18670	0.00583252	0.0238908	0.0156096	IL1B/CLDN5/VEGFA	3
BP	GO:1902947	regulation of tau-protein kinase activity	3/550	13/18670	0.00583252	0.0238908	0.0156096	CLU/C5AR1/EGR1	3
BP	GO:1903140	regulation of establishment of endothelial barrier	3/550	13/18670	0.00583252	0.0238908	0.0156096	IL1B/CLDN5/VEGFA	3
BP	GO:0003279	cardiac septum development	9/550	112/18670	0.00587127	0.0240083	0.0156864	PRDM1/ID2/SLIT3/NRP1/SOX4/HES1/LTBP1/TGFBR2/SEMA3C	9
BP	GO:1903510	mucopolysaccharide metabolic process	9/550	112/18670	0.00587127	0.0240083	0.0156864	DCN/LUM/TGFB1/BGN/OGN/IL1B/PRELP/HYAL2/HAS1	9
BP	GO:0010332	response to gamma radiation	6/550	56/18670	0.00593051	0.0241677	0.0157905	CYBA/PTPRC/GPX1/EGR1/MYC/CRYAB	6
BP	GO:0032615	interleukin-12 production	6/550	56/18670	0.00593051	0.0241677	0.0157905	IL10/ARRB2/LTB/CLEC7A/MDK/THBS1	6
BP	GO:0120192	tight junction assembly	6/550	56/18670	0.00593051	0.0241677	0.0157905	RAMP2/CLDN5/ESAM/SNAI2/GJA1/PECAM1	6
BP	GO:1903078	positive regulation of protein localization to plasma membrane	6/550	56/18670	0.00593051	0.0241677	0.0157905	RHOG/ITGB1/ARF6/SPTBN1/RAMP3/LRP1	6
BP	GO:1990845	adaptive thermogenesis	11/550	154/18670	0.00598135	0.0243541	0.0159123	CAV1/UCP2/CXCR4/FABP4/EPAS1/LAMA4/ALDH1A1/GJA1/VEGFA/KDM6B/ID1	11
BP	GO:0002705	positive regulation of leukocyte mediated immunity	10/550	133/18670	0.00603549	0.0245536	0.0160426	C3/FAM49B/ITGB2/VAMP8/PTPRC/FCER1G/TGFB1/CD81/IL1B/IL6	10
BP	GO:0009268	response to pH	5/550	40/18670	0.00612025	0.0247927	0.0161989	GPR65/CTSS/SERPINF1/PAM/GJA1	5
BP	GO:0042036	negative regulation of cytokine biosynthetic process	5/550	40/18670	0.00612025	0.0247927	0.0161989	IL10/PTPRC/TYROBP/IL6/ERRFI1	5
BP	GO:0045124	regulation of bone resorption	5/550	40/18670	0.00612025	0.0247927	0.0161989	CSF1R/SPP1/LTBP3/IL6/PDK4	5
BP	GO:0071548	response to dexamethasone	5/550	40/18670	0.00612025	0.0247927	0.0161989	SERPINF1/TGFB1/AQP1/ERRFI1/ICAM1	5
BP	GO:0090184	positive regulation of kidney development	5/550	40/18670	0.00612025	0.0247927	0.0161989	TGFB1/PDGFRB/EGR1/MYC/VEGFA	5
BP	GO:0009410	response to xenobiotic stimulus	17/550	292/18670	0.00613102	0.0248153	0.0162136	CXCR4/GPX1/AIF1/RGS10/SERPINF1/TGFB1/EPHX1/AQP1/EGR1/FOSB/MGST3/CYB5R3/MGST2/MGST1/ERRFI1/ICAM1/NR4A2	17
BP	GO:1901655	cellular response to ketone	8/550	93/18670	0.0061388	0.0248257	0.0162205	SERPINF1/TGFB1/AQP1/SPP1/SFRP1/TNC/ERRFI1/ICAM1	8
BP	GO:0007272	ensheathment of neurons	10/550	134/18670	0.00635575	0.0256596	0.0167653	CLU/CST7/CXCR4/TYMP/TGFB1/PMP22/NDRG1/PTN/ID4/CTSC	10
BP	GO:0008366	axon ensheathment	10/550	134/18670	0.00635575	0.0256596	0.0167653	CLU/CST7/CXCR4/TYMP/TGFB1/PMP22/NDRG1/PTN/ID4/CTSC	10
BP	GO:0060760	positive regulation of response to cytokine stimulus	6/550	57/18670	0.00646723	0.0260876	0.0170449	CD74/CXCR4/GAS6/AXL/HSPA1B/HSPA1A	6
BP	GO:0001960	negative regulation of cytokine-mediated signaling pathway	7/550	75/18670	0.00653455	0.0262925	0.0171788	CAV1/SAMHD1/PTPRC/CCL5/SLIT3/GAS6/IL6	7
BP	GO:0003281	ventricular septum development	7/550	75/18670	0.00653455	0.0262925	0.0171788	PRDM1/ID2/SLIT3/SOX4/HES1/LTBP1/TGFBR2	7
BP	GO:0010611	regulation of cardiac muscle hypertrophy	7/550	75/18670	0.00653455	0.0262925	0.0171788	LMNA/IL6ST/IGF1/LMCD1/PI16/NR4A3/ERRFI1	7
BP	GO:0006690	icosanoid metabolic process	9/550	114/18670	0.00658005	0.0264532	0.0172838	CD74/ALOX5AP/GPX1/GPX4/PTGDS/IL1B/MGST3/PTGIS/MGST2	9
BP	GO:0060706	cell differentiation involved in embryonic placenta development	4/550	26/18670	0.00665343	0.0267032	0.0174472	STK4/PRDM1/NR2F2/SOCS3	4
BP	GO:1904754	positive regulation of vascular associated smooth muscle cell migration	4/550	26/18670	0.00665343	0.0267032	0.0174472	IGFBP5/ADAMTS1/NR4A3/LRP1	4
BP	GO:0048511	rhythmic process	17/550	295/18670	0.00676599	0.0271322	0.0177274	ARRB2/SERPINF1/ID2/ADAMTS1/MDK/PDGFRA/EGR1/PTGDS/ID3/SLIT3/PAM/PTN/AXL/ID4/HAS1/JUN/ID1	17
BP	GO:0030890	positive regulation of B cell proliferation	5/550	41/18670	0.00680503	0.0271973	0.01777	NCKAP1L/GPR183/CD74/PTPRC/CD81	5
BP	GO:0043403	skeletal muscle tissue regeneration	5/550	41/18670	0.00680503	0.0271973	0.01777	GPX1/IGF1/CD81/GJA1/TGFBR2	5
BP	GO:0061028	establishment of endothelial barrier	5/550	41/18670	0.00680503	0.0271973	0.01777	IL1B/CLDN5/PTPRS/VEGFA/ICAM1	5
BP	GO:1902893	regulation of pri-miRNA transcription by RNA polymerase II	5/550	41/18670	0.00680503	0.0271973	0.01777	NFIB/IL10/SPI1/TGFB1/JUN	5
BP	GO:0030509	BMP signaling pathway	11/550	157/18670	0.00688895	0.0274964	0.0179654	FSTL1/FBN1/NBL1/SFRP2/EGR1/SFRP1/HTRA1/HES1/SFRP4/CHRDL1/ID1	11
BP	GO:0051099	positive regulation of binding	12/550	179/18670	0.00689139	0.0274964	0.0179654	CAV1/STK4/TGFB1/APP/CTHRC1/ARF6/IGF1/SPON1/NRP1/HES1/LRP1/APOE	12
BP	GO:0051651	maintenance of location in cell	8/550	95/18670	0.00696461	0.0277422	0.018126	GSN/CAV1/TMSB4X/FTH1/SRGN/FTL/KDELR2/APOE	8
BP	GO:0055006	cardiac cell development	8/550	95/18670	0.00696461	0.0277422	0.018126	LMNA/SPRY1/PDGFRB/IGF1/PDGFRA/PI16/SORBS2/VEGFA	8
BP	GO:0032868	response to insulin	16/550	272/18670	0.00700591	0.0278834	0.0182183	PRKCB/LYN/IL10/PTPRE/GRB2/RARRES2/IGF2/ATP6V0B/EGR1/ATP6V1F/SOCS3/IL1B/CAV2/ERRFI1/ICAM1/PDK4	16
BP	GO:0001937	negative regulation of endothelial cell proliferation	7/550	76/18670	0.00701972	0.0278918	0.0182238	SPARC/CAV1/NR2F2/CAV2/GJA1/THBS1/APOE	7
BP	GO:0060411	cardiac septum morphogenesis	7/550	76/18670	0.00701972	0.0278918	0.0182238	ID2/SLIT3/NRP1/SOX4/HES1/TGFBR2/SEMA3C	7
BP	GO:0031663	lipopolysaccharide-mediated signaling pathway	6/550	58/18670	0.00703837	0.0279427	0.018257	LYN/CCL3/CD14/CCL5/TGFB1/IL1B	6
BP	GO:0071466	cellular response to xenobiotic stimulus	12/550	180/18670	0.00719287	0.0284537	0.0185909	AIF1/SERPINF1/TGFB1/EPHX1/AQP1/EGR1/MGST3/CYB5R3/MGST2/MGST1/ERRFI1/ICAM1	12
BP	GO:0045666	positive regulation of neuron differentiation	20/550	371/18670	0.00720199	0.0284537	0.0185909	LYN/CXCR4/S100A9/SERPINF1/CXCL12/ZEB2/TCF4/NBL1/ACTR2/MDK/MAP1B/TIMP2/DPYSL3/NRP1/CRABP2/FGFR1/PTN/LRP1/VEGFA/APOE	20
BP	GO:0003214	cardiac left ventricle morphogenesis	3/550	14/18670	0.00726249	0.0284537	0.0185909	SFRP2/CPE/TGFBR2	3
BP	GO:0010755	regulation of plasminogen activation	3/550	14/18670	0.00726249	0.0284537	0.0185909	CTSZ/SERPINE2/THBS1	3
BP	GO:0010935	regulation of macrophage cytokine production	3/550	14/18670	0.00726249	0.0284537	0.0185909	CD74/TGFB1/SPON2	3
BP	GO:0030213	hyaluronan biosynthetic process	3/550	14/18670	0.00726249	0.0284537	0.0185909	TGFB1/IL1B/HAS1	3
BP	GO:0030836	positive regulation of actin filament depolymerization	3/550	14/18670	0.00726249	0.0284537	0.0185909	PLEK/CFL1/DSTN	3
BP	GO:0045651	positive regulation of macrophage differentiation	3/550	14/18670	0.00726249	0.0284537	0.0185909	HCLS1/TGFB1/ID2	3
BP	GO:0046629	gamma-delta T cell activation	3/550	14/18670	0.00726249	0.0284537	0.0185909	JAML/NCKAP1L/PTPRC	3
BP	GO:0050720	interleukin-1 beta biosynthetic process	3/550	14/18670	0.00726249	0.0284537	0.0185909	TYROBP/APP/EGR1	3
BP	GO:0050930	induction of positive chemotaxis	3/550	14/18670	0.00726249	0.0284537	0.0185909	CXCL8/CXCL12/VEGFA	3
BP	GO:0072216	positive regulation of metanephros development	3/550	14/18670	0.00726249	0.0284537	0.0185909	PDGFRB/EGR1/MYC	3
BP	GO:0072567	chemokine (C-X-C motif) ligand 2 production	3/550	14/18670	0.00726249	0.0284537	0.0185909	CD74/POSTN/LRP1	3
BP	GO:1905049	negative regulation of metallopeptidase activity	3/550	14/18670	0.00726249	0.0284537	0.0185909	TIMP3/TIMP1/TIMP2	3
BP	GO:2001044	regulation of integrin-mediated signaling pathway	3/550	14/18670	0.00726249	0.0284537	0.0185909	CD63/TIMP1/EMP2	3
BP	GO:2001212	regulation of vasculogenesis	3/550	14/18670	0.00726249	0.0284537	0.0185909	RAMP2/CD34/EMP2	3
BP	GO:0022408	negative regulation of cell-cell adhesion	12/550	181/18670	0.00750463	0.0293783	0.019195	IL10/VSIG4/CD74/CD86/PTPN6/TGFB1/CXCL12/MDK/SERPINE2/SNAI2/GPNMB/VEGFA	12
BP	GO:0010470	regulation of gastrulation	5/550	42/18670	0.00754164	0.0294748	0.019258	IL10/COL5A2/SFRP2/COL5A1/FGFR1	5
BP	GO:0010559	regulation of glycoprotein biosynthetic process	5/550	42/18670	0.00754164	0.0294748	0.019258	ITM2B/IGF1/TMEM59/ITM2A/RAMP1	5
BP	GO:0007176	regulation of epidermal growth factor-activated receptor activity	4/550	27/18670	0.00763184	0.0296365	0.0193637	NCF1/APP/GPRC5A/ERRFI1	4
BP	GO:0032673	regulation of interleukin-4 production	4/550	27/18670	0.00763184	0.0296365	0.0193637	CD3E/FCER1G/CD86/IL33	4
BP	GO:0036336	dendritic cell migration	4/550	27/18670	0.00763184	0.0296365	0.0193637	GPR183/CXCR4/CCL5/GAS6	4
BP	GO:0043921	modulation by host of viral transcription	4/550	27/18670	0.00763184	0.0296365	0.0193637	CCL3/CCL5/CCL4/JUN	4
BP	GO:0045671	negative regulation of osteoclast differentiation	4/550	27/18670	0.00763184	0.0296365	0.0193637	CCL3/MAFB/FBN1/SFRP1	4
BP	GO:0052472	modulation by host of symbiont transcription	4/550	27/18670	0.00763184	0.0296365	0.0193637	CCL3/CCL5/CCL4/JUN	4
BP	GO:1901623	regulation of lymphocyte chemotaxis	4/550	27/18670	0.00763184	0.0296365	0.0193637	CCL3/CCL5/CCL4/CXCL14	4
BP	GO:0010656	negative regulation of muscle cell apoptotic process	6/550	59/18670	0.00764512	0.0296365	0.0193637	ARRB2/NUPR1/SFRP2/MDK/IGF1/HSPB6	6
BP	GO:0042130	negative regulation of T cell proliferation	6/550	59/18670	0.00764512	0.0296365	0.0193637	IL10/VSIG4/CD86/PTPN6/TGFB1/GPNMB	6
BP	GO:2000756	regulation of peptidyl-lysine acetylation	6/550	59/18670	0.00764512	0.0296365	0.0193637	SPI1/TGFB1/IL1B/EID1/SOX4/SNAI2	6
BP	GO:0001657	ureteric bud development	8/550	97/18670	0.00787167	0.0304159	0.0198729	TGFB1/SPRY1/PBX1/MYC/SFRP1/HES1/FGFR1/VEGFA	8
BP	GO:0010771	negative regulation of cell morphogenesis involved in differentiation	8/550	97/18670	0.00787167	0.0304159	0.0198729	FBLN1/THY1/SPP1/PTPRS/NRP1/POSTN/SEMA3C/ID1	8
BP	GO:0032231	regulation of actin filament bundle assembly	8/550	97/18670	0.00787167	0.0304159	0.0198729	GPR65/PLEK/PFN1/SFRP1/NRP1/SYNPO2/TPM1/ID1	8
BP	GO:0120162	positive regulation of cold-induced thermogenesis	8/550	97/18670	0.00787167	0.0304159	0.0198729	CAV1/UCP2/CXCR4/FABP4/EPAS1/GJA1/VEGFA/KDM6B	8
BP	GO:0021915	neural tube development	11/550	160/18670	0.00790086	0.030504	0.0199305	PFN1/STK4/TGFB1/ZEB2/CFL1/CTHRC1/SFRP2/SFRP1/SOX4/HES1/SEMA3C	11
BP	GO:0006720	isoprenoid metabolic process	10/550	139/18670	0.00815992	0.0314532	0.0205507	RARRES2/HSPG2/NPC2/ADH1B/CRABP2/SDC2/ALDH1A3/ALDH1A1/LRP1/APOE	10
BP	GO:0045580	regulation of T cell differentiation	10/550	139/18670	0.00815992	0.0314532	0.0205507	NCKAP1L/IL7R/CD2/CD74/PTPRC/CD86/PRDM1/TGFB1/MDK/TGFBR2	10
BP	GO:0045047	protein targeting to ER	9/550	118/18670	0.00819291	0.0315549	0.0206171	RPS15A/UBA52/RPS29/RPS27/RPS16/RPL28/RPS10/SEC62/RPL36A	9
BP	GO:0120193	tight junction organization	6/550	60/18670	0.00828868	0.031898	0.0208413	RAMP2/CLDN5/ESAM/SNAI2/GJA1/PECAM1	6
BP	GO:0001953	negative regulation of cell-matrix adhesion	5/550	43/18670	0.00833197	0.0319359	0.020866	APOD/MMP14/POSTN/LRP1/THBS1	5
BP	GO:0030866	cortical actin cytoskeleton organization	5/550	43/18670	0.00833197	0.0319359	0.020866	NCKAP1L/PLEK/FMNL1/ARF6/EHD2	5
BP	GO:0045773	positive regulation of axon extension	5/550	43/18670	0.00833197	0.0319359	0.020866	CXCL12/MAP1B/NRP1/LRP1/VEGFA	5
BP	GO:0050850	positive regulation of calcium-mediated signaling	5/550	43/18670	0.00833197	0.0319359	0.020866	CD3E/CCL3/CCL4/IGF1/LMCD1	5
BP	GO:1904646	cellular response to amyloid-beta	5/550	43/18670	0.00833197	0.0319359	0.020866	APP/IGF1/LRP1/VCAM1/ICAM1	5
BP	GO:0072163	mesonephric epithelium development	8/550	98/18670	0.00835715	0.031981	0.0208955	TGFB1/SPRY1/PBX1/MYC/SFRP1/HES1/FGFR1/VEGFA	8
BP	GO:0072164	mesonephric tubule development	8/550	98/18670	0.00835715	0.031981	0.0208955	TGFB1/SPRY1/PBX1/MYC/SFRP1/HES1/FGFR1/VEGFA	8
BP	GO:0034284	response to monosaccharide	13/550	207/18670	0.00855526	0.0327129	0.0213737	COL6A2/SPARC/CYBA/SERPINF1/TGFB1/EGR1/GAS6/SOX4/GJA1/TGFBR2/LRP1/ICAM1/THBS1	13
BP	GO:1903364	positive regulation of cellular protein catabolic process	10/550	140/18670	0.00856377	0.0327192	0.0213779	CLU/CAV1/NUPR1/CD81/IL33/HSPA1B/LRP1/HSPA1A/APOE/CTSC	10
BP	GO:0043536	positive regulation of blood vessel endothelial cell migration	7/550	79/18670	0.00863572	0.0329677	0.0215402	HSPB1/TMSB4X/TGFB1/NRP1/FGFR1/VEGFA/THBS1	7
BP	GO:0001516	prostaglandin biosynthetic process	4/550	28/18670	0.00870031	0.0329769	0.0215462	CD74/PTGDS/IL1B/PTGIS	4
BP	GO:0010818	T cell chemotaxis	4/550	28/18670	0.00870031	0.0329769	0.0215462	CXCL16/GPR183/CCL3/CCL5	4
BP	GO:0035456	response to interferon-beta	4/550	28/18670	0.00870031	0.0329769	0.0215462	IFITM3/IFITM2/MNDA/IFITM1	4
BP	GO:0042730	fibrinolysis	4/550	28/18670	0.00870031	0.0329769	0.0215462	SERPING1/PLAT/PROS1/THBS1	4
BP	GO:0046457	prostanoid biosynthetic process	4/550	28/18670	0.00870031	0.0329769	0.0215462	CD74/PTGDS/IL1B/PTGIS	4
BP	GO:0048679	regulation of axon regeneration	4/550	28/18670	0.00870031	0.0329769	0.0215462	SPP1/PTPRS/PTN/LRP1	4
BP	GO:0052312	modulation of transcription in other organism involved in symbiotic interaction	4/550	28/18670	0.00870031	0.0329769	0.0215462	CCL3/CCL5/CCL4/JUN	4
BP	GO:1904994	regulation of leukocyte adhesion to vascular endothelial cell	4/550	28/18670	0.00870031	0.0329769	0.0215462	ITGB2/CXCL12/MDK/ICAM1	4
BP	GO:2000108	positive regulation of leukocyte apoptotic process	4/550	28/18670	0.00870031	0.0329769	0.0215462	LYN/IL10/CCL5/NR4A3	4
BP	GO:0010561	negative regulation of glycoprotein biosynthetic process	3/550	15/18670	0.00888188	0.0333998	0.0218225	ITM2B/TMEM59/ITM2A	3
BP	GO:0035635	entry of bacterium into host cell	3/550	15/18670	0.00888188	0.0333998	0.0218225	CAV1/CXCL8/GRB2	3
BP	GO:0042362	fat-soluble vitamin biosynthetic process	3/550	15/18670	0.00888188	0.0333998	0.0218225	IL1B/SNAI2/PLTP	3
BP	GO:0044406	adhesion of symbiont to host	3/550	15/18670	0.00888188	0.0333998	0.0218225	CD81/GAS6/ICAM1	3
BP	GO:0045342	MHC class II biosynthetic process	3/550	15/18670	0.00888188	0.0333998	0.0218225	IL10/SLC11A1/SPI1	3
BP	GO:0045360	regulation of interleukin-1 biosynthetic process	3/550	15/18670	0.00888188	0.0333998	0.0218225	TYROBP/APP/EGR1	3
BP	GO:0048569	post-embryonic animal organ development	3/550	15/18670	0.00888188	0.0333998	0.0218225	FBN1/EFEMP1/VEGFA	3
BP	GO:0070571	negative regulation of neuron projection regeneration	3/550	15/18670	0.00888188	0.0333998	0.0218225	THY1/SPP1/PTPRS	3
BP	GO:0071474	cellular hyperosmotic response	3/550	15/18670	0.00888188	0.0333998	0.0218225	AQP1/YBX3/ERRFI1	3
BP	GO:0090177	establishment of planar polarity involved in neural tube closure	3/550	15/18670	0.00888188	0.0333998	0.0218225	CTHRC1/SFRP2/SFRP1	3
BP	GO:1903902	positive regulation of viral life cycle	6/550	61/18670	0.00897021	0.0337054	0.0220222	CD74/CCL5/PABPC1/PPIB/CAV2/STOM	6
BP	GO:0003014	renal system process	9/550	120/18670	0.00910416	0.0341549	0.0223159	GSN/CYBA/CD34/AQP1/EMP2/GAS6/MAGED2/GJA1/HYAL2	9
BP	GO:0006721	terpenoid metabolic process	9/550	120/18670	0.00910416	0.0341549	0.0223159	RARRES2/HSPG2/ADH1B/CRABP2/SDC2/ALDH1A3/ALDH1A1/LRP1/APOE	9
BP	GO:0090596	sensory organ morphogenesis	15/550	256/18670	0.00916537	0.0343575	0.0224483	MAFB/PRDM1/THY1/FBN1/EFEMP1/CTHRC1/COL5A2/COL5A1/PRRX1/COL8A1/FGFR1/ALDH1A3/PTN/NR4A3/VEGFA	15
BP	GO:0060412	ventricular septum morphogenesis	5/550	44/18670	0.00917787	0.0343774	0.0224612	ID2/SLIT3/SOX4/HES1/TGFBR2	5
BP	GO:0030301	cholesterol transport	8/550	100/18670	0.00939495	0.0351629	0.0229745	CLU/CAV1/MSR1/NPC2/LIMA1/PLTP/LRP1/APOE	8
BP	GO:0050871	positive regulation of B cell activation	10/550	142/18670	0.00941734	0.0352191	0.0230112	NCKAP1L/GPR183/TRBC2/CD74/PTPRC/TRBC1/TGFB1/CD81/MMP14/IL6	10
BP	GO:0046635	positive regulation of alpha-beta T cell activation	6/550	62/18670	0.0096909	0.0361854	0.0236426	NCKAP1L/CD3E/PTPRC/CD86/CD81/TGFBR2	6
BP	GO:1901862	negative regulation of muscle tissue development	6/550	62/18670	0.0096909	0.0361854	0.0236426	TGFB1/IGFBP5/GJA1/YBX3/PI16/TGFBR2	6
BP	GO:0060761	negative regulation of response to cytokine stimulus	7/550	81/18670	0.0098549	0.0367023	0.0239803	CAV1/SAMHD1/PTPRC/CCL5/SLIT3/GAS6/IL6	7
BP	GO:0051480	regulation of cytosolic calcium ion concentration	19/550	357/18670	0.00986013	0.0367023	0.0239803	CAV1/GPR65/LYN/FPR1/C5AR1/CCL3/CXCR4/CYBA/CORO1A/PTPRC/CD52/PTPN6/FPR3/TGFB1/THY1/PDGFRA/GJA1/RAMP3/LRP1	19
BP	GO:0070102	interleukin-6-mediated signaling pathway	4/550	29/18670	0.00986195	0.0367023	0.0239803	SPI1/IL6ST/SOCS3/IL6	4
BP	GO:1900027	regulation of ruffle assembly	4/550	29/18670	0.00986195	0.0367023	0.0239803	CAV1/PFN1/RHOG/ICAM1	4
BP	GO:0030879	mammary gland development	10/550	143/18670	0.00986777	0.0367023	0.0239803	CAV1/CSF1R/GPX1/TGFB1/IGFBP5/ID2/PAM/GJA1/TGFBR2/VEGFA	10
BP	GO:0043902	positive regulation of multi-organism process	12/550	188/18670	0.00999463	0.0371452	0.0242696	CSF1R/CD74/CLEC7A/CYBA/CCL5/PABPC1/CFL1/PPIB/CAV2/STOM/JUN/APOE	12
BP	GO:0031346	positive regulation of cell projection organization	20/550	383/18670	0.0100258	0.0372318	0.0243263	RAC2/LYN/PFN1/ARPC2/CXCR4/S100A9/SERPINF1/CXCL12/ZEB2/ACTR2/MDK/MAP1B/DPYSL3/NRP1/CRABP2/FGFR1/PTN/LRP1/VEGFA/APOE	20
BP	GO:0001974	blood vessel remodeling	5/550	45/18670	0.0100811	0.0373502	0.0244036	TGFB1/BGN/EPAS1/AXL/SEMA3C	5
BP	GO:0002820	negative regulation of adaptive immune response	5/550	45/18670	0.0100811	0.0373502	0.0244036	IL7R/SAMSN1/PTPRC/PTPN6/IL33	5
BP	GO:0048701	embryonic cranial skeleton morphogenesis	5/550	45/18670	0.0100811	0.0373502	0.0244036	PDGFRA/PRRX1/MMP14/TGFBR2/EIF4A3	5
BP	GO:0072599	establishment of protein localization to endoplasmic reticulum	9/550	122/18670	0.0100901	0.0373545	0.0244064	RPS15A/UBA52/RPS29/RPS27/RPS16/RPL28/RPS10/SEC62/RPL36A	9
BP	GO:1904377	positive regulation of protein localization to cell periphery	6/550	63/18670	0.0104519	0.0386639	0.0252619	RHOG/ITGB1/ARF6/SPTBN1/RAMP3/LRP1	6
BP	GO:1905954	positive regulation of lipid localization	7/550	82/18670	0.0105095	0.0388468	0.0253814	C3/MSR1/IL1B/SPP1/PLTP/LRP1/APOE	7
BP	GO:0001823	mesonephros development	8/550	102/18670	0.0105258	0.0388471	0.0253816	TGFB1/SPRY1/PBX1/MYC/SFRP1/HES1/FGFR1/VEGFA	8
BP	GO:0010522	regulation of calcium ion transport into cytosol	8/550	102/18670	0.0105258	0.0388471	0.0253816	CAV1/LYN/CYBA/CORO1A/PTPN6/TGFB1/THY1/RAMP3	8
BP	GO:0010875	positive regulation of cholesterol efflux	3/550	16/18670	0.0106956	0.0391407	0.0255735	PLTP/LRP1/APOE	3
BP	GO:0019372	lipoxygenase pathway	3/550	16/18670	0.0106956	0.0391407	0.0255735	ALOX5AP/GPX1/GPX4	3
BP	GO:0032695	negative regulation of interleukin-12 production	3/550	16/18670	0.0106956	0.0391407	0.0255735	IL10/ARRB2/THBS1	3
BP	GO:0033631	cell-cell adhesion mediated by integrin	3/550	16/18670	0.0106956	0.0391407	0.0255735	CD3E/CCL5/ITGB1	3
BP	GO:0034116	positive regulation of heterotypic cell-cell adhesion	3/550	16/18670	0.0106956	0.0391407	0.0255735	IL10/THY1/IL1B	3
BP	GO:0042222	interleukin-1 biosynthetic process	3/550	16/18670	0.0106956	0.0391407	0.0255735	TYROBP/APP/EGR1	3
BP	GO:0043031	negative regulation of macrophage activation	3/550	16/18670	0.0106956	0.0391407	0.0255735	CST7/VSIG4/PTPRC	3
BP	GO:0043217	myelin maintenance	3/550	16/18670	0.0106956	0.0391407	0.0255735	CLU/CXCR4/NDRG1	3
BP	GO:0044827	modulation by host of viral genome replication	3/550	16/18670	0.0106956	0.0391407	0.0255735	IFI27/PPIB/STOM	3
BP	GO:0090083	regulation of inclusion body assembly	3/550	16/18670	0.0106956	0.0391407	0.0255735	CLU/HSPA1B/HSPA1A	3
BP	GO:0097067	cellular response to thyroid hormone stimulus	3/550	16/18670	0.0106956	0.0391407	0.0255735	CTSS/CTSB/CTSL	3
BP	GO:0031669	cellular response to nutrient levels	14/550	237/18670	0.01084	0.0396388	0.0258989	COL1A1/CD68/CYBB/CYBA/SFRP1/GAS6/POSTN/SNAI2/HSP90B1/PTN/TNC/JUN/ICAM1/PDK4	14
BP	GO:0022602	ovulation cycle process	5/550	46/18670	0.0110435	0.0402287	0.0262843	ARRB2/ADAMTS1/PDGFRA/SLIT3/PAM	5
BP	GO:0060443	mammary gland morphogenesis	5/550	46/18670	0.0110435	0.0402287	0.0262843	CAV1/CSF1R/TGFB1/IGFBP5/TGFBR2	5
BP	GO:0060711	labyrinthine layer development	5/550	46/18670	0.0110435	0.0402287	0.0262843	IL10/GRB2/SOCS3/HES1/JUNB	5
BP	GO:1904738	vascular associated smooth muscle cell migration	5/550	46/18670	0.0110435	0.0402287	0.0262843	IGFBP5/ADAMTS1/TPM1/NR4A3/LRP1	5
BP	GO:1904752	regulation of vascular associated smooth muscle cell migration	5/550	46/18670	0.0110435	0.0402287	0.0262843	IGFBP5/ADAMTS1/TPM1/NR4A3/LRP1	5
BP	GO:0045732	positive regulation of protein catabolic process	13/550	214/18670	0.011111	0.0403829	0.0263851	CLU/CAV1/OAZ1/NUPR1/CD81/IL1B/IL33/GJA1/HSPA1B/LRP1/HSPA1A/APOE/CTSC	13
BP	GO:0046640	regulation of alpha-beta T cell proliferation	4/550	30/18670	0.0111197	0.0403829	0.0263851	CD3E/PTPRC/CD81/TGFBR2	4
BP	GO:0048147	negative regulation of fibroblast proliferation	4/550	30/18670	0.0111197	0.0403829	0.0263851	FTH1/NUPR1/MYC/SFRP1	4
BP	GO:0061037	negative regulation of cartilage development	4/550	30/18670	0.0111197	0.0403829	0.0263851	EFEMP1/CTSK/LTBP3/SNAI2	4
BP	GO:0001838	embryonic epithelial tube formation	9/550	124/18670	0.0111544	0.040478	0.0264472	PFN1/STK4/TGFB1/ZEB2/CFL1/CTHRC1/SFRP2/SFRP1/SOX4	9
BP	GO:0015850	organic hydroxy compound transport	15/550	262/18670	0.0111769	0.0405019	0.0264629	CLU/CAV1/MSR1/FCER1G/EMB/CXCL12/NPC2/SNCG/AQP1/LIMA1/SPP1/PLTP/LRP1/PGAP1/APOE	15
BP	GO:1901879	regulation of protein depolymerization	7/550	83/18670	0.0111951	0.0405019	0.0264629	GSN/PLEK/CFL1/DSTN/SPTBN1/MAP1B/LIMA1	7
BP	GO:0019932	second-messenger-mediated signaling	22/550	439/18670	0.011211	0.0405019	0.0264629	GPR65/PLEK/FPR1/CD3E/CCL3/CXCR4/PTPRC/CXCL8/MT2A/CCL4/RAMP2/IGF1/AQP1/LMCD1/ADGRL4/RAMP3/RASD1/VCAM1/RAMP1/VEGFA/THBS1/APOE	22
BP	GO:0046578	regulation of Ras protein signal transduction	14/550	238/18670	0.011218	0.0405019	0.0264629	COL3A1/GPR65/LYN/ARHGDIB/GRB2/CDC42SE2/SPRY1/ITGB1/ARF6/PDGFRB/IGF1/TIMP2/NRP1/APOE	14
BP	GO:0051607	defense response to virus	14/550	238/18670	0.011218	0.0405019	0.0264629	IFI27/IFITM3/IFITM2/RNASE6/SAMHD1/PTPRC/PYCARD/IFITM1/IL1B/SPON2/IL33/HTRA1/IL6/HYAL2	14
BP	GO:0006826	iron ion transport	6/550	64/18670	0.0112543	0.0405019	0.0264629	SLC11A1/FTH1/FTL/ATP6V0B/ATP6V1F/STEAP4	6
BP	GO:0043297	apical junction assembly	6/550	64/18670	0.0112543	0.0405019	0.0264629	RAMP2/CLDN5/ESAM/SNAI2/GJA1/PECAM1	6
BP	GO:0043550	regulation of lipid kinase activity	6/550	64/18670	0.0112543	0.0405019	0.0264629	LYN/TGFB1/PDGFRB/PDGFRA/CD81/SOCS3	6
BP	GO:0046579	positive regulation of Ras protein signal transduction	6/550	64/18670	0.0112543	0.0405019	0.0264629	COL3A1/GPR65/LYN/GRB2/PDGFRB/IGF1	6
BP	GO:0050922	negative regulation of chemotaxis	6/550	64/18670	0.0112543	0.0405019	0.0264629	AIF1/NBL1/DUSP1/NRP1/SEMA3C/THBS1	6
BP	GO:2000378	negative regulation of reactive oxygen species metabolic process	6/550	64/18670	0.0112543	0.0405019	0.0264629	CAV1/IL10/CD34/HP/CRYAB/PTGIS	6
BP	GO:0032388	positive regulation of intracellular transport	13/550	215/18670	0.0115199	0.0414263	0.0270668	RAC2/HCLS1/OAZ1/ITGB2/VAMP8/FCER1G/TGFB1/EHD2/CD81/IL1B/GAS6/STOM/HYAL2	13
BP	GO:0048839	inner ear development	12/550	192/18670	0.0116804	0.0419404	0.0274027	SPARC/MAFB/TGFB1/CTHRC1/PDGFRB/PRRX1/C1QB/HES1/FGFR1/ALDH1A3/CXCL14/NR4A3	12
BP	GO:1901136	carbohydrate derivative catabolic process	12/550	192/18670	0.0116804	0.0419404	0.0274027	DCN/LUM/SAMHD1/TYMP/TGFB1/HSPG2/BGN/OGN/PRELP/SDC2/ADAMTS9/HYAL2	12
BP	GO:0070972	protein localization to endoplasmic reticulum	10/550	147/18670	0.0118355	0.0424655	0.0277458	RPS15A/UBA52/RPS29/RPS27/RPS16/RPL28/RPS10/SEC62/RPL36A/KDELR2	10
BP	GO:0006953	acute-phase response	5/550	47/18670	0.0120667	0.0431327	0.0281817	SERPINA1/CD163/IL1B/HP/IL6	5
BP	GO:0042551	neuron maturation	5/550	47/18670	0.0120667	0.0431327	0.0281817	C3/APP/C1QA/CDKN1C/NR4A2	5
BP	GO:0050435	amyloid-beta metabolic process	5/550	47/18670	0.0120667	0.0431327	0.0281817	CLU/APP/IGF1/SPON1/APOE	5
BP	GO:0061614	pri-miRNA transcription by RNA polymerase II	5/550	47/18670	0.0120667	0.0431327	0.0281817	NFIB/IL10/SPI1/TGFB1/JUN	5
BP	GO:1900744	regulation of p38MAPK cascade	5/550	47/18670	0.0120667	0.0431327	0.0281817	NCF1/DUSP1/IL1B/VEGFA/GADD45B	5
BP	GO:0050854	regulation of antigen receptor-mediated signaling pathway	6/550	65/18670	0.0120993	0.0432167	0.0282366	PRKCB/LYN/PTPRC/PTPN6/THY1/CD81	6
BP	GO:0043433	negative regulation of DNA-binding transcription factor activity	11/550	170/18670	0.0121264	0.0432167	0.0282366	TMSB4X/IL10/ARRB2/NUPR1/ID2/PYCARD/ID3/GAS6/SFRP4/PTGIS/ID1	11
BP	GO:0071772	response to BMP	11/550	170/18670	0.0121264	0.0432167	0.0282366	FSTL1/FBN1/NBL1/SFRP2/EGR1/SFRP1/HTRA1/HES1/SFRP4/CHRDL1/ID1	11
BP	GO:0071773	cellular response to BMP stimulus	11/550	170/18670	0.0121264	0.0432167	0.0282366	FSTL1/FBN1/NBL1/SFRP2/EGR1/SFRP1/HTRA1/HES1/SFRP4/CHRDL1/ID1	11
BP	GO:0002792	negative regulation of peptide secretion	10/550	148/18670	0.0123708	0.0440218	0.0287627	TMSB4X/IL10/CD74/SRGN/CD34/IL1B/IL33/SFRP1/GAS6/APOE	10
BP	GO:0051668	localization within membrane	10/550	148/18670	0.0123708	0.0440218	0.0287627	GSN/CD2/ITGB2/PTPRC/TYROBP/TGFB1/THY1/CD81/PTN/APOE	10
BP	GO:0002708	positive regulation of lymphocyte mediated immunity	8/550	105/18670	0.012407	0.0440761	0.0287981	C3/FAM49B/PTPRC/FCER1G/TGFB1/CD81/IL1B/IL6	8
BP	GO:0006614	SRP-dependent cotranslational protein targeting to membrane	8/550	105/18670	0.012407	0.0440761	0.0287981	RPS15A/UBA52/RPS29/RPS27/RPS16/RPL28/RPS10/RPL36A	8
BP	GO:0038093	Fc receptor signaling pathway	14/550	241/18670	0.0124137	0.0440761	0.0287981	CD3G/NCKAP1L/FCGR2A/LYN/FCGR3A/ARPC2/PTPRC/FCER1G/ARPC1B/GRB2/ARPC3/ACTR2/NR4A3/JUN	14
BP	GO:0002888	positive regulation of myeloid leukocyte mediated immunity	4/550	31/18670	0.0124762	0.0441993	0.0288786	C3/ITGB2/VAMP8/FCER1G	4
BP	GO:0045648	positive regulation of erythrocyte differentiation	4/550	31/18670	0.0124762	0.0441993	0.0288786	NCKAP1L/ID2/HSPA1B/HSPA1A	4
BP	GO:1902895	positive regulation of pri-miRNA transcription by RNA polymerase II	4/550	31/18670	0.0124762	0.0441993	0.0288786	IL10/SPI1/TGFB1/JUN	4
BP	GO:0048864	stem cell development	7/550	85/18670	0.0126626	0.0447535	0.0292407	PTPRC/ZEB2/CFL1/NRP1/SNAI2/HES1/SEMA3C	7
BP	GO:0050772	positive regulation of axonogenesis	7/550	85/18670	0.0126626	0.0447535	0.0292407	CXCL12/ZEB2/MAP1B/NRP1/CRABP2/LRP1/VEGFA	7
BP	GO:1903901	negative regulation of viral life cycle	7/550	85/18670	0.0126626	0.0447535	0.0292407	GSN/IFITM3/IFITM2/FCN1/CCL5/SLPI/IFITM1	7
BP	GO:0032966	negative regulation of collagen biosynthetic process	3/550	17/18670	0.0127077	0.0447535	0.0292407	EMILIN1/IL6/ERRFI1	3
BP	GO:0042249	establishment of planar polarity of embryonic epithelium	3/550	17/18670	0.0127077	0.0447535	0.0292407	CTHRC1/SFRP2/SFRP1	3
BP	GO:1903975	regulation of glial cell migration	3/550	17/18670	0.0127077	0.0447535	0.0292407	GPR183/CCL3/LRP1	3
BP	GO:1904948	midbrain dopaminergic neuron differentiation	3/550	17/18670	0.0127077	0.0447535	0.0292407	SFRP2/SFRP1/NR4A2	3
BP	GO:1904996	positive regulation of leukocyte adhesion to vascular endothelial cell	3/550	17/18670	0.0127077	0.0447535	0.0292407	ITGB2/MDK/ICAM1	3
BP	GO:0048592	eye morphogenesis	10/550	149/18670	0.012924	0.045482	0.0297167	PRDM1/THY1/FBN1/EFEMP1/COL5A2/COL5A1/COL8A1/ALDH1A3/PTN/VEGFA	10
BP	GO:1904888	cranial skeletal system development	6/550	66/18670	0.0129879	0.045673	0.0298415	TGFB1/PDGFRA/PRRX1/MMP14/TGFBR2/EIF4A3	6
BP	GO:0003300	cardiac muscle hypertrophy	8/550	106/18670	0.0130856	0.0459828	0.0300439	LMNA/IL6ST/IGF1/LMCD1/PI16/SORBS2/NR4A3/ERRFI1	8
BP	GO:0002711	positive regulation of T cell mediated immunity	5/550	48/18670	0.0131523	0.0460138	0.0300641	FAM49B/PTPRC/CD81/IL1B/IL6	5
BP	GO:0007528	neuromuscular junction development	5/550	48/18670	0.0131523	0.0460138	0.0300641	APP/COL4A1/LAMB2/PTN/TNC	5
BP	GO:0008038	neuron recognition	5/550	48/18670	0.0131523	0.0460138	0.0300641	CXCR4/EMB/APP/NEXN/NRP1	5
BP	GO:0030865	cortical cytoskeleton organization	5/550	48/18670	0.0131523	0.0460138	0.0300641	NCKAP1L/PLEK/FMNL1/ARF6/EHD2	5
BP	GO:0072604	interleukin-6 secretion	5/550	48/18670	0.0131523	0.0460138	0.0300641	AIF1/PYCARD/IL1B/GAS6/HYAL2	5
BP	GO:1903727	positive regulation of phospholipid metabolic process	5/550	48/18670	0.0131523	0.0460138	0.0300641	LYN/TGFB1/PDGFRB/PDGFRA/CD81	5
BP	GO:0008625	extrinsic apoptotic signaling pathway via death domain receptors	7/550	86/18670	0.013446	0.0469725	0.0306906	TIMP3/STK4/GPX1/SFRP2/SFRP1/ICAM1/THBS1	7
BP	GO:0048013	ephrin receptor signaling pathway	7/550	86/18670	0.013446	0.0469725	0.0306906	LYN/ARPC2/ARPC1B/ARPC3/MMP2/ACTR2/SDC2	7
BP	GO:0016331	morphogenesis of embryonic epithelium	10/550	150/18670	0.0134957	0.0471117	0.0307815	PFN1/STK4/TGFB1/ZEB2/CFL1/CTHRC1/SFRP2/SFRP1/SOX4/ALDH1A3	10
BP	GO:0032814	regulation of natural killer cell activation	4/550	32/18670	0.0139341	0.0483589	0.0315964	TYROBP/PRDM1/GAS6/AXL	4
BP	GO:0042744	hydrogen peroxide catabolic process	4/550	32/18670	0.0139341	0.0483589	0.0315964	GPX1/GPX3/HP/PRDX4	4
BP	GO:0043552	positive regulation of phosphatidylinositol 3-kinase activity	4/550	32/18670	0.0139341	0.0483589	0.0315964	LYN/TGFB1/PDGFRB/PDGFRA	4
BP	GO:0048841	regulation of axon extension involved in axon guidance	4/550	32/18670	0.0139341	0.0483589	0.0315964	CXCL12/NRP1/SEMA3C/VEGFA	4
BP	GO:0060674	placenta blood vessel development	4/550	32/18670	0.0139341	0.0483589	0.0315964	NR2F2/SOCS3/HES1/JUNB	4
BP	GO:0070207	protein homotrimerization	4/550	32/18670	0.0139341	0.0483589	0.0315964	ALOX5AP/EMILIN1/STEAP4/MGST1	4
BP	GO:1900745	positive regulation of p38MAPK cascade	4/550	32/18670	0.0139341	0.0483589	0.0315964	NCF1/IL1B/VEGFA/GADD45B	4
BP	GO:2000778	positive regulation of interleukin-6 secretion	4/550	32/18670	0.0139341	0.0483589	0.0315964	AIF1/PYCARD/IL1B/HYAL2	4
BP	GO:0009749	response to glucose	12/550	197/18670	0.0140857	0.0488495	0.031917	COL6A2/CYBA/SERPINF1/TGFB1/EGR1/GAS6/SOX4/GJA1/TGFBR2/LRP1/ICAM1/THBS1	12
BP	GO:0050853	B cell receptor signaling pathway	9/550	129/18670	0.0141813	0.0491099	0.0320871	PRKCB/NCKAP1L/LYN/TRBC2/MNDA/PTPRC/TRBC1/PTPN6/CD81	9
BP	GO:1903038	negative regulation of leukocyte cell-cell adhesion	9/550	129/18670	0.0141813	0.0491099	0.0320871	IL10/VSIG4/CD74/CD86/PTPN6/TGFB1/CXCL12/MDK/GPNMB	9
BP	GO:0051781	positive regulation of cell division	7/550	87/18670	0.0142636	0.0493485	0.032243	TGFB1/IGF2/FGF7/MDK/IL1B/PTN/VEGFA	7
BP	GO:0001913	T cell mediated cytotoxicity	5/550	49/18670	0.014302	0.0493485	0.032243	IL7R/FAM49B/PTPRC/EMP2/CTSC	5
BP	GO:0002704	negative regulation of leukocyte mediated immunity	5/550	49/18670	0.014302	0.0493485	0.032243	IL7R/ARRB2/CD84/PTPRC/PTPN6	5
BP	GO:0008347	glial cell migration	5/550	49/18670	0.014302	0.0493485	0.032243	GPR183/CCL3/MMP14/MATN2/LRP1	5
BP	GO:1903018	regulation of glycoprotein metabolic process	5/550	49/18670	0.014302	0.0493485	0.032243	ITM2B/IGF1/TMEM59/ITM2A/RAMP1	5
BP	GO:0045165	cell fate commitment	15/550	270/18670	0.0143801	0.0495823	0.0323957	PRDM1/ID2/ITGB1/SFRP2/GAS1/NR2F2/EPAS1/PRRX1/SFRP1/NRP1/IL6/HES1/FGFR1/NOTCH3/KDM6B	15
CC	GO:0062023	collagen-containing extracellular matrix	112/564	406/19717	4.45596e-79	1.9428e-76	1.35086e-76	DCN/COL1A2/LUM/MGP/SPARCL1/IGFBP7/COL3A1/COL1A1/FBLN1/COL6A2/CCDC80/CLU/SPARC/COL6A1/TIMP3/SERPING1/CFP/SERPINA1/CTSS/FCN1/S100A8/S100A9/PCOLCE/TIMP1/COL6A3/SERPINF1/AEBP1/RARRES2/TGFB1/CXCL12/HSPG2/MMP2/BGN/SRPX/S100A4/FBN1/TNXB/SERPINH1/COL14A1/CTSB/FBLN2/MFAP4/EFEMP1/LGALS3BP/MFGE8/COL18A1/CTHRC1/COL5A2/ADAMTS1/THBS2/LAMC1/COL4A1/SFRP2/MDK/ELN/A2M/SLPI/OGN/COL4A2/CTSD/C1QA/SOD3/COL5A1/CTSZ/EMI…	112
CC	GO:0005788	endoplasmic reticulum lumen	53/564	309/19717	3.30053e-26	7.19517e-24	5.00292e-24	COL1A2/SPARCL1/IGFBP7/COL3A1/COL1A1/COL6A2/C3/CLU/IGFBP4/COL6A1/CFP/RNASET2/SERPINA1/TIMP1/COL6A3/FSTL1/IGFBP5/APP/FBN1/SERPINH1/COL14A1/MFGE8/COL18A1/COL5A2/LAMC1/COL4A1/PRSS23/COL4A2/COL5A1/CTSZ/RCN1/MXRA8/LAMB2/COL12A1/RCN3/CALU/SPP1/FKBP10/COL15A1/PPIB/SPON1/COL8A1/GAS6/IL6/SDC2/LTBP1/CHRDL1/HSP90B1/IGFBP3/TNC/THBS1/APOE/CTSC	53
CC	GO:0060205	cytoplasmic vesicle lumen	53/564	338/19717	2.76145e-24	3.47575e-22	2.41674e-22	C3/GSN/CLU/SPARC/TIMP3/SERPING1/CFP/TMSB4X/RNASET2/SERPINA1/FAM49B/GMFG/MNDA/COTL1/SRGN/FTL/FCN1/S100A8/S100A9/LYZ/TIMP1/PTPN6/RARRES2/TGFB1/NPC2/APP/CRISPLD2/IGF2/LGALS3BP/PYCARD/ACTR2/IGF1/A2M/SLPI/ISLR/CTSD/CTSZ/TUBB/TIMP2/VWF/HP/PROS1/GAS6/MAGED2/CYB5R3/PRDX4/HSP90B1/ACTN1/VEGFA/THBS1/CFD/APOE/CTSC	53
CC	GO:0031983	vesicle lumen	53/564	339/19717	3.18876e-24	3.47575e-22	2.41674e-22	C3/GSN/CLU/SPARC/TIMP3/SERPING1/CFP/TMSB4X/RNASET2/SERPINA1/FAM49B/GMFG/MNDA/COTL1/SRGN/FTL/FCN1/S100A8/S100A9/LYZ/TIMP1/PTPN6/RARRES2/TGFB1/NPC2/APP/CRISPLD2/IGF2/LGALS3BP/PYCARD/ACTR2/IGF1/A2M/SLPI/ISLR/CTSD/CTSZ/TUBB/TIMP2/VWF/HP/PROS1/GAS6/MAGED2/CYB5R3/PRDX4/HSP90B1/ACTN1/VEGFA/THBS1/CFD/APOE/CTSC	53
CC	GO:0034774	secretory granule lumen	51/564	321/19717	1.13881e-23	9.93044e-22	6.90479e-22	C3/GSN/CLU/SPARC/TIMP3/SERPING1/CFP/TMSB4X/RNASET2/SERPINA1/FAM49B/GMFG/MNDA/COTL1/SRGN/FTL/FCN1/S100A8/S100A9/LYZ/TIMP1/PTPN6/RARRES2/TGFB1/NPC2/APP/CRISPLD2/IGF2/LGALS3BP/PYCARD/ACTR2/IGF1/A2M/SLPI/ISLR/CTSD/CTSZ/TUBB/TIMP2/VWF/HP/PROS1/GAS6/MAGED2/CYB5R3/PRDX4/ACTN1/VEGFA/THBS1/CFD/CTSC	51
CC	GO:0044420	extracellular matrix component	23/564	51/19717	1.88706e-22	1.37126e-20	9.53461e-21	COL1A2/LUM/COL3A1/COL1A1/FBLN1/FBN1/COL14A1/MFAP4/COL5A2/LAMC1/COL4A1/ELN/COL4A2/COL5A1/EMILIN1/FBLN5/LAMB2/COL12A1/MFAP5/COL15A1/COL8A1/LTBP1/TNC	23
CC	GO:0005925	focal adhesion	54/564	405/19717	2.58609e-21	1.61076e-19	1.11999e-19	GSN/CAV1/CD59/CNN3/HSPB1/RPS29/RPS16/RAC2/PFN1/ARPC2/ITGB2/LCP1/CYBA/PTPRC/RHOG/ARPC1B/HMGA1/ARPC3/PABPC1/HSPG2/CFL1/THY1/RPS10/AKAP12/ACTR2/ITGB1/ARF6/PDGFRB/PDLIM1/CD81/LIMA1/MRC2/CD151/CTTN/TSPAN4/FHL1/PPIB/DDR2/MMP14/CAV2/NEXN/NRP1/SYNPO2/HSP90B1/GJA1/DST/ACTN1/LPP/HSPA1B/SORBS2/LRP1/TNC/HSPA1A/ICAM1	54
CC	GO:0005924	cell-substrate adherens junction	54/564	408/19717	3.66451e-21	1.99716e-19	1.38866e-19	GSN/CAV1/CD59/CNN3/HSPB1/RPS29/RPS16/RAC2/PFN1/ARPC2/ITGB2/LCP1/CYBA/PTPRC/RHOG/ARPC1B/HMGA1/ARPC3/PABPC1/HSPG2/CFL1/THY1/RPS10/AKAP12/ACTR2/ITGB1/ARF6/PDGFRB/PDLIM1/CD81/LIMA1/MRC2/CD151/CTTN/TSPAN4/FHL1/PPIB/DDR2/MMP14/CAV2/NEXN/NRP1/SYNPO2/HSP90B1/GJA1/DST/ACTN1/LPP/HSPA1B/SORBS2/LRP1/TNC/HSPA1A/ICAM1	54
CC	GO:0030055	cell-substrate junction	54/564	412/19717	5.80199e-21	2.81074e-19	1.95435e-19	GSN/CAV1/CD59/CNN3/HSPB1/RPS29/RPS16/RAC2/PFN1/ARPC2/ITGB2/LCP1/CYBA/PTPRC/RHOG/ARPC1B/HMGA1/ARPC3/PABPC1/HSPG2/CFL1/THY1/RPS10/AKAP12/ACTR2/ITGB1/ARF6/PDGFRB/PDLIM1/CD81/LIMA1/MRC2/CD151/CTTN/TSPAN4/FHL1/PPIB/DDR2/MMP14/CAV2/NEXN/NRP1/SYNPO2/HSP90B1/GJA1/DST/ACTN1/LPP/HSPA1B/SORBS2/LRP1/TNC/HSPA1A/ICAM1	54
CC	GO:0005604	basement membrane	27/564	95/19717	7.11567e-20	3.10243e-18	2.15717e-18	FBLN1/CCDC80/SPARC/TIMP3/TIMP1/SERPINF1/HSPG2/FBN1/COL18A1/ADAMTS1/THBS2/LAMC1/COL4A1/COL4A2/COL5A1/LAMB2/CD151/LAMA4/EFEMP2/COL15A1/SMOC2/COL8A1/NID1/MATN2/DST/PTN/TNC	27
CC	GO:0031091	platelet alpha granule	25/564	91/19717	4.19691e-18	1.6635e-16	1.15666e-16	CLU/SPARC/SERPING1/TMSB4X/SERPINA1/FAM49B/SRGN/TIMP1/TGFB1/APP/IGF2/THBS2/IGF1/A2M/ISLR/VWF/PROS1/SERPINE2/GAS6/MAGED2/ACTN1/VEGFA/PECAM1/THBS1/CFD	25
CC	GO:0031093	platelet alpha granule lumen	22/564	67/19717	6.00675e-18	2.18245e-16	1.5175e-16	CLU/SPARC/SERPING1/TMSB4X/SERPINA1/FAM49B/SRGN/TIMP1/TGFB1/APP/IGF2/IGF1/A2M/ISLR/VWF/PROS1/GAS6/MAGED2/ACTN1/VEGFA/THBS1/CFD	22
CC	GO:0005581	collagen trimer	24/564	87/19717	1.77405e-17	5.94988e-16	4.13705e-16	DCN/COL1A2/LUM/COL3A1/COL1A1/COL6A2/COL6A1/MSR1/FCN1/COL6A3/COL14A1/COL18A1/CTHRC1/COL5A2/COL4A1/COL4A2/C1QA/COL5A1/EMILIN1/C1QB/COL12A1/COL15A1/COL8A1/LOX	24
CC	GO:0042613	MHC class II protein complex	11/564	16/19717	3.657e-14	1.13889e-12	7.91891e-13	HLA-DMB/HLA-DMA/HLA-DQA1/CD74/HLA-DQB1/HLA-DPA1/HLA-DRA/HLA-DPB1/HLA-DRB1/HLA-DQA2/HLA-DRB5	11
CC	GO:0005775	vacuolar lumen	26/564	172/19717	3.82396e-12	1.1115e-10	7.72843e-11	DCN/LUM/C3/RNASET2/IFI30/CD74/MNDA/CTSS/FTL/LYZ/HSPG2/BGN/NPC2/CTSB/PYCARD/ACTR2/PDGFRB/OGN/CTSD/TUBB/CTSK/PRELP/SDC2/CYB5R3/CTSL/CTSC	26
CC	GO:0070820	tertiary granule	25/564	164/19717	8.23655e-12	2.24446e-10	1.56061e-10	CD59/NCKAP1L/CFP/FPR1/SLC11A1/STXBP2/CD53/ITGB2/FTH1/CYBB/CYBA/CTSS/VAMP8/FCER1G/LYZ/PTPN6/OLR1/RAP2B/CTSD/TIMP2/HP/METTL7A/STOM/PRCP/TNFAIP6	25
CC	GO:0009897	external side of plasma membrane	39/564	393/19717	1.52901e-11	3.92146e-10	2.72666e-10	CD59/CD3G/IL2RG/IL7R/CD3E/FCGR3A/TRBC2/CD2/CD3D/CD74/ITGB2/CXCR4/PTPRC/CD14/FCN1/FCER1G/CD86/TRBC1/CSF2RA/CD69/CD163/CXCL12/THY1/MFGE8/IL6ST/ITGB1/CD34/PDGFRA/CD248/BCAM/SERPINE2/LIFR/CLEC14A/TGFBR2/HYAL2/VCAM1/PECAM1/ICAM1/THBS1	39
CC	GO:0042611	MHC protein complex	11/564	25/19717	2.95252e-11	7.15165e-10	4.97266e-10	HLA-DMB/HLA-DMA/HLA-DQA1/CD74/HLA-DQB1/HLA-DPA1/HLA-DRA/HLA-DPB1/HLA-DRB1/HLA-DQA2/HLA-DRB5	11
CC	GO:0030139	endocytic vesicle	33/564	303/19717	5.04066e-11	1.1567e-09	8.04271e-10	GSN/SPARC/CAV1/UBA52/MPEG1/RAC2/SLC11A1/ARRB2/STXBP2/MSR1/NCF1/HLA-DQA1/CD74/HLA-DQB1/CYBB/CYBA/VAMP8/CORO1A/HLA-DPA1/HLA-DRA/HLA-DPB1/FMNL1/HLA-DRB1/CD163/HLA-DQA2/HLA-DRB5/ATP6V0B/ARF6/HP/HSP90B1/HYAL2/LRP1/APOE	33
CC	GO:0101002	ficolin-1-rich granule	25/564	185/19717	1.20307e-10	2.62268e-09	1.82359e-09	GSN/NCKAP1L/FPR1/SLC11A1/SERPINA1/GMFG/ITGB2/MNDA/FTH1/CTSS/COTL1/FCN1/FCER1G/CRISPLD2/CTSB/ACTR2/CTSD/CTSZ/TIMP2/PRDX4/HSPA1B/PRCP/TNFAIP6/HSPA1A/CFD	25
CC	GO:0030667	secretory granule membrane	31/564	298/19717	6.15369e-10	1.27762e-08	8.88352e-09	SPARC/CAV1/CD59/NCKAP1L/FCGR2A/FPR1/SLC11A1/C5AR1/STXBP2/CD53/CD68/ITGB2/CYBB/CYBA/VAMP8/PTPRC/CD14/FCER1G/TYROBP/RHOG/CD63/OLR1/RAP2B/GLIPR1/CPE/PAM/CAV2/STOM/PRCP/MGST1/PECAM1	31
CC	GO:0098644	complex of collagen trimers	9/564	19/19717	8.61123e-10	1.70659e-08	1.18662e-08	COL1A2/LUM/COL3A1/COL1A1/COL5A2/COL4A1/COL4A2/COL5A1/COL8A1	9
CC	GO:0043202	lysosomal lumen	17/564	95/19717	1.46885e-09	2.78443e-08	1.93606e-08	DCN/LUM/RNASET2/IFI30/CD74/CTSS/HSPG2/BGN/NPC2/CTSB/PDGFRB/OGN/CTSD/CTSK/PRELP/SDC2/CTSL	17
CC	GO:1904813	ficolin-1-rich granule lumen	19/564	124/19717	2.44776e-09	4.44676e-08	3.0919e-08	GSN/SERPINA1/GMFG/MNDA/FTH1/CTSS/COTL1/FCN1/CRISPLD2/CTSB/ACTR2/CTSD/CTSZ/TIMP2/PRDX4/HSPA1B/TNFAIP6/HSPA1A/CFD	19
CC	GO:0030666	endocytic vesicle membrane	22/564	167/19717	2.56133e-09	4.46696e-08	3.10595e-08	CAV1/UBA52/RAC2/SLC11A1/MSR1/HLA-DQA1/CD74/HLA-DQB1/CYBB/CYBA/VAMP8/CORO1A/HLA-DPA1/HLA-DRA/HLA-DPB1/HLA-DRB1/CD163/HLA-DQA2/HLA-DRB5/ATP6V0B/LRP1/APOE	22
CC	GO:0045121	membrane raft	30/564	315/19717	9.29483e-09	1.55867e-07	1.08377e-07	CAV1/CD48/LYN/CD2/ITGB2/PTPRC/CD14/OLR1/EFHD2/THY1/RAP2B/APP/TFPI/SERPINH1/ITGB1/CTSD/EHD2/FXYD1/TUBB/PLVAP/EMP2/CAV2/STOM/PTGIS/GJA1/TGFBR2/HYAL2/PECAM1/ICAM1/ATP1B3	30
CC	GO:0098857	membrane microdomain	30/564	316/19717	9.9993e-09	1.6147e-07	1.12273e-07	CAV1/CD48/LYN/CD2/ITGB2/PTPRC/CD14/OLR1/EFHD2/THY1/RAP2B/APP/TFPI/SERPINH1/ITGB1/CTSD/EHD2/FXYD1/TUBB/PLVAP/EMP2/CAV2/STOM/PTGIS/GJA1/TGFBR2/HYAL2/PECAM1/ICAM1/ATP1B3	30
CC	GO:0005766	primary lysosome	20/564	155/19717	1.94359e-08	2.92208e-07	2.03177e-07	C3/FPR1/RNASET2/STXBP2/CD68/MNDA/VAMP8/FTL/LYZ/CD63/NPC2/PYCARD/ACTR2/GLIPR1/TUBB/CYB5R3/STOM/PRCP/MGST1/CTSC	20
CC	GO:0042582	azurophil granule	20/564	155/19717	1.94359e-08	2.92208e-07	2.03177e-07	C3/FPR1/RNASET2/STXBP2/CD68/MNDA/VAMP8/FTL/LYZ/CD63/NPC2/PYCARD/ACTR2/GLIPR1/TUBB/CYB5R3/STOM/PRCP/MGST1/CTSC	20
CC	GO:0098589	membrane region	30/564	328/19717	2.34295e-08	3.31636e-07	2.30592e-07	CAV1/CD48/LYN/CD2/ITGB2/PTPRC/CD14/OLR1/EFHD2/THY1/RAP2B/APP/TFPI/SERPINH1/ITGB1/CTSD/EHD2/FXYD1/TUBB/PLVAP/EMP2/CAV2/STOM/PTGIS/GJA1/TGFBR2/HYAL2/PECAM1/ICAM1/ATP1B3	30
CC	GO:0032432	actin filament bundle	14/564	75/19717	2.35796e-08	3.31636e-07	2.30592e-07	LCP1/CYBA/MYL9/TPM3/PDLIM1/LIMA1/PLS3/SYNPO2/TPM1/MYLK/CRYAB/ACTN1/PDLIM3/LPP	14
CC	GO:0072562	blood microparticle	19/564	147/19717	4.27544e-08	5.82528e-07	4.05041e-07	C3/GSN/CLU/C1R/C1S/SERPING1/PFN1/TGFB1/CFH/LGALS3BP/A2M/C1QB/HP/PROS1/STOM/ANGPTL4/HSPA1B/HSPA1A/APOE	19
CC	GO:0071556	integral component of lumenal side of endoplasmic reticulum membrane	9/564	29/19717	7.2281e-08	9.26898e-07	6.44487e-07	HLA-DQA1/CD74/HLA-DQB1/HLA-DPA1/HLA-DRA/HLA-DPB1/HLA-DRB1/HLA-DQA2/HLA-DRB5	9
CC	GO:0098553	lumenal side of endoplasmic reticulum membrane	9/564	29/19717	7.2281e-08	9.26898e-07	6.44487e-07	HLA-DQA1/CD74/HLA-DQB1/HLA-DPA1/HLA-DRA/HLA-DPB1/HLA-DRB1/HLA-DQA2/HLA-DRB5	9
CC	GO:0005884	actin filament	16/564	111/19717	1.07709e-07	1.34175e-06	9.3294e-07	RAC2/HCLS1/LCP1/COTL1/CORO1A/AIF1/ARPC3/TPM3/TPM2/PDLIM1/PLS3/CTTN/DPYSL3/TPM1/ACTN1/PDLIM3	16
CC	GO:0005583	fibrillar collagen trimer	6/564	11/19717	2.18135e-07	2.57045e-06	1.78728e-06	COL1A2/LUM/COL3A1/COL1A1/COL5A2/COL5A1	6
CC	GO:0098643	banded collagen fibril	6/564	11/19717	2.18135e-07	2.57045e-06	1.78728e-06	COL1A2/LUM/COL3A1/COL1A1/COL5A2/COL5A1	6
CC	GO:0030669	clathrin-coated endocytic vesicle membrane	10/564	44/19717	3.50017e-07	3.96384e-06	2.75612e-06	HLA-DQA1/CD74/HLA-DQB1/HLA-DPA1/HLA-DRA/HLA-DPB1/HLA-DRB1/HLA-DQA2/HLA-DRB5/APOE	10
CC	GO:0005774	vacuolar membrane	32/564	412/19717	3.54564e-07	3.96384e-06	2.75612e-06	COL6A1/IFITM3/UBA52/FPR1/HLA-DMB/CD68/HLA-DMA/HLA-DQA1/AP1S2/CD74/HLA-DQB1/VAMP8/LAPTM5/HLA-DPA1/HLA-DRA/HLA-DPB1/LAPTM4A/CD63/HLA-DRB1/HLA-DQA2/HLA-DRB5/ATP6V0B/CYBRD1/GLIPR1/CTSD/ATP6V1F/TMEM59/STOM/PRCP/LRP1/MGST1/VMP1	32
CC	GO:0001725	stress fiber	12/564	67/19717	3.81739e-07	4.03794e-06	2.80765e-06	LCP1/CYBA/MYL9/TPM3/PDLIM1/LIMA1/SYNPO2/TPM1/MYLK/ACTN1/PDLIM3/LPP	12
CC	GO:0097517	contractile actin filament bundle	12/564	67/19717	3.81739e-07	4.03794e-06	2.80765e-06	LCP1/CYBA/MYL9/TPM3/PDLIM1/LIMA1/SYNPO2/TPM1/MYLK/ACTN1/PDLIM3/LPP	12
CC	GO:0030134	COPII-coated ER to Golgi transport vesicle	14/564	93/19717	3.88976e-07	4.03794e-06	2.80765e-06	CD59/SERPINA1/HLA-DQA1/CD74/HLA-DQB1/HLA-DPA1/HLA-DRA/HLA-DPB1/HLA-DRB1/HLA-DQA2/HLA-DRB5/APP/CTSZ/CTSC	14
CC	GO:0005765	lysosomal membrane	29/564	354/19717	4.22284e-07	4.28176e-06	2.97718e-06	COL6A1/IFITM3/UBA52/FPR1/HLA-DMB/CD68/HLA-DMA/HLA-DQA1/AP1S2/CD74/HLA-DQB1/VAMP8/LAPTM5/HLA-DPA1/HLA-DRA/HLA-DPB1/LAPTM4A/CD63/HLA-DRB1/HLA-DQA2/HLA-DRB5/CYBRD1/GLIPR1/CTSD/TMEM59/STOM/PRCP/LRP1/MGST1	29
CC	GO:0098852	lytic vacuole membrane	29/564	355/19717	4.4774e-07	4.4367e-06	3.08491e-06	COL6A1/IFITM3/UBA52/FPR1/HLA-DMB/CD68/HLA-DMA/HLA-DQA1/AP1S2/CD74/HLA-DQB1/VAMP8/LAPTM5/HLA-DPA1/HLA-DRA/HLA-DPB1/LAPTM4A/CD63/HLA-DRB1/HLA-DQA2/HLA-DRB5/CYBRD1/GLIPR1/CTSD/TMEM59/STOM/PRCP/LRP1/MGST1	29
CC	GO:0042581	specific granule	18/564	160/19717	7.9448e-07	7.69763e-06	5.35229e-06	CD59/CFP/STXBP2/CD53/ITGB2/CYBB/CYBA/VAMP8/LYZ/PTPN6/OLR1/RAP2B/SLPI/CTSD/CTSZ/TIMP2/HP/STOM	18
CC	GO:0042641	actomyosin	12/564	79/19717	2.38633e-06	2.26182e-05	1.57268e-05	LCP1/CYBA/MYL9/TPM3/PDLIM1/LIMA1/SYNPO2/TPM1/MYLK/ACTN1/PDLIM3/LPP	12
CC	GO:1904724	tertiary granule lumen	10/564	55/19717	3.11009e-06	2.8851e-05	2.00606e-05	CFP/FTH1/CTSS/LYZ/PTPN6/CTSD/TIMP2/HP/METTL7A/TNFAIP6	10
CC	GO:0030665	clathrin-coated vesicle membrane	14/564	115/19717	5.24779e-06	4.76675e-05	3.3144e-05	CD3G/IL7R/CD3D/HLA-DQA1/CD74/HLA-DQB1/VAMP8/HLA-DPA1/HLA-DRA/HLA-DPB1/HLA-DRB1/HLA-DQA2/HLA-DRB5/APOE	14
CC	GO:0031252	cell leading edge	29/564	403/19717	5.68149e-06	5.05536e-05	3.51508e-05	GSN/RAC2/PLEK/SAMSN1/ARPC2/CXCR4/LCP1/CORO1A/AIF1/PLEKHO1/ARPC3/CFL1/THY1/APP/ACTR2/ITGB1/ARF6/SPTBN1/ACTA2/LIMA1/CTTN/DPYSL3/LDB2/SGCE/TPM1/MYLK/DST/ACTN1/SORBS2	29
CC	GO:0070821	tertiary granule membrane	11/564	73/19717	6.79627e-06	5.82851e-05	4.05266e-05	CD59/SLC11A1/CD53/ITGB2/CYBB/CYBA/VAMP8/FCER1G/OLR1/RAP2B/STOM	11
CC	GO:0005796	Golgi lumen	13/564	102/19717	6.81775e-06	5.82851e-05	4.05266e-05	DCN/LUM/TGFB1/HSPG2/BGN/APP/OGN/SOD3/PRELP/PROS1/MMP14/GAS6/SDC2	13
CC	GO:0012507	ER to Golgi transport vesicle membrane	10/564	62/19717	9.55409e-06	7.8928e-05	5.48799e-05	CD59/HLA-DQA1/CD74/HLA-DQB1/HLA-DPA1/HLA-DRA/HLA-DPB1/HLA-DRB1/HLA-DQA2/HLA-DRB5	10
CC	GO:0030864	cortical actin cytoskeleton	12/564	90/19717	9.59446e-06	7.8928e-05	5.48799e-05	GSN/CALD1/HCLS1/GMFG/COTL1/CORO1A/CFL1/ACTR2/DSTN/SPTBN1/CLDN5/CTTN	12
CC	GO:0045334	clathrin-coated endocytic vesicle	10/564	63/19717	1.10695e-05	8.93757e-05	6.21443e-05	HLA-DQA1/CD74/HLA-DQB1/HLA-DPA1/HLA-DRA/HLA-DPB1/HLA-DRB1/HLA-DQA2/HLA-DRB5/APOE	10
CC	GO:0005798	Golgi-associated vesicle	17/564	178/19717	1.47759e-05	0.000117133	8.14443e-05	CD59/SERPINA1/HLA-DQA1/CD74/HLA-DQB1/HLA-DPA1/HLA-DRA/HLA-DPB1/HLA-DRB1/HLA-DQA2/HLA-DRB5/APP/ITM2B/CTSZ/KDELR2/GJA1/CTSC	17
CC	GO:0030660	Golgi-associated vesicle membrane	13/564	114/19717	2.31155e-05	0.000179971	0.000125137	CD59/HLA-DQA1/CD74/HLA-DQB1/HLA-DPA1/HLA-DRA/HLA-DPB1/HLA-DRB1/HLA-DQA2/HLA-DRB5/ITM2B/KDELR2/GJA1	13
CC	GO:0005911	cell-cell junction	30/564	459/19717	2.53035e-05	0.00019355	0.000134578	CNN3/JAML/LYN/CD3E/CD53/CD2/CORO1A/GRB2/PTPN6/CFL1/RAP2B/APP/PMP22/ITGB1/PDLIM1/FXYD1/MXRA8/CLDN5/JAM2/ESAM/CLDN11/CLIC4/NDRG1/GJA1/ACTN1/YBX3/PDLIM3/CADM3/VEGFA/PECAM1	30
CC	GO:0005938	cell cortex	23/564	308/19717	2.93432e-05	0.00022058	0.000153373	GSN/CALD1/CAV1/CYTIP/PFN1/HCLS1/GMFG/COTL1/CORO1A/RHOG/FMNL1/CFL1/FNBP1/AKAP12/ACTR2/DSTN/ARF6/SPTBN1/CRIP2/CTSZ/CLDN5/CTTN/DST	23
CC	GO:0030135	coated vesicle	22/564	289/19717	3.25556e-05	0.00024058	0.000167279	CD59/CD3G/IL7R/SERPINA1/CD3D/HLA-DQA1/CD74/HLA-DQB1/VAMP8/HLA-DPA1/HLA-DRA/HLA-DPB1/HLA-DRB1/HLA-DQA2/HLA-DRB5/APP/CTSZ/VWF/KDELR2/LRP1/APOE/CTSC	22
CC	GO:0043292	contractile fiber	19/564	234/19717	4.66656e-05	0.000339104	0.000235784	CALD1/HSPB1/MYL9/TPM3/MMP2/TPM2/SPTBN1/ACTA2/PDLIM1/NEXN/SYNPO2/TPM1/CRYAB/GJA1/DST/ACTN1/PDLIM3/SORBS2/PECAM1	19
CC	GO:0042470	melanosome	12/564	106/19717	5.09483e-05	0.000358281	0.000249119	CD63/SERPINF1/CTSB/ITGB1/CTSD/CALU/PPIB/MMP14/STOM/HSP90B1/GPNMB/ATP1B3	12
CC	GO:0048770	pigment granule	12/564	106/19717	5.09483e-05	0.000358281	0.000249119	CD63/SERPINF1/CTSB/ITGB1/CTSD/CALU/PPIB/MMP14/STOM/HSP90B1/GPNMB/ATP1B3	12
CC	GO:0035578	azurophil granule lumen	11/564	91/19717	5.68541e-05	0.000393466	0.000273584	C3/RNASET2/MNDA/FTL/LYZ/NPC2/PYCARD/ACTR2/TUBB/CYB5R3/CTSC	11
CC	GO:0001772	immunological synapse	7/564	36/19717	6.12623e-05	0.00041735	0.00029019	CD3E/CD53/CD37/GZMA/CORO1A/CD81/ICAM1	7
CC	GO:0032588	trans-Golgi network membrane	11/564	92/19717	6.29362e-05	0.000422157	0.000293532	HLA-DQA1/AP1S2/CD74/HLA-DQB1/HLA-DPA1/HLA-DRA/HLA-DPB1/HLA-DRB1/HLA-DQA2/HLA-DRB5/APP	11
CC	GO:0030662	coated vesicle membrane	16/564	182/19717	7.17123e-05	0.000473736	0.000329396	CD59/CD3G/IL7R/CD3D/HLA-DQA1/CD74/HLA-DQB1/VAMP8/HLA-DPA1/HLA-DRA/HLA-DPB1/HLA-DRB1/HLA-DQA2/HLA-DRB5/KDELR2/APOE	16
CC	GO:0030136	clathrin-coated vesicle	16/564	188/19717	0.000105293	0.000685193	0.000476426	CD3G/IL7R/CD3D/HLA-DQA1/CD74/HLA-DQB1/VAMP8/HLA-DPA1/HLA-DRA/HLA-DPB1/HLA-DRB1/HLA-DQA2/HLA-DRB5/VWF/LRP1/APOE	16
CC	GO:0001527	microfibril	4/564	10/19717	0.000121259	0.000777116	0.000540341	FBN1/MFAP4/MFAP5/LTBP1	4
CC	GO:0030863	cortical cytoskeleton	12/564	116/19717	0.000122984	0.000777116	0.000540341	GSN/CALD1/HCLS1/GMFG/COTL1/CORO1A/CFL1/ACTR2/DSTN/SPTBN1/CLDN5/CTTN	12
CC	GO:0010008	endosome membrane	29/564	479/19717	0.000132856	0.000827502	0.000575375	IFITM3/CAV1/UBA52/SLC11A1/HLA-DMB/CD68/HLA-DMA/HLA-DQA1/HLA-DQB1/VAMP8/HLA-DPA1/CD14/HLA-DRA/HLA-DPB1/LAPTM4A/CD63/HLA-DRB1/HLA-DQA2/HLA-DRB5/RAP2B/ITM2B/ATP6V0B/ARF6/CTSD/EHD2/TMEM59/NDRG1/STEAP4/GPNMB	29
CC	GO:0005885	Arp2/3 protein complex	4/564	11/19717	0.000186244	0.00114369	0.000795229	ARPC2/ARPC1B/ARPC3/ACTR2	4
CC	GO:0044449	contractile fiber part	17/564	221/19717	0.00022125	0.00133979	0.000931579	HSPB1/MYL9/TPM3/MMP2/TPM2/SPTBN1/ACTA2/PDLIM1/NEXN/SYNPO2/TPM1/CRYAB/DST/ACTN1/PDLIM3/SORBS2/PECAM1	17
CC	GO:0035577	azurophil granule membrane	8/564	58/19717	0.000232102	0.00138625	0.000963883	FPR1/CD68/VAMP8/CD63/GLIPR1/STOM/PRCP/MGST1	8
CC	GO:0005614	interstitial matrix	4/564	12/19717	0.000273059	0.00160883	0.00111865	CCDC80/ABI3BP/SMOC2/TNC	4
CC	GO:0031904	endosome lumen	6/564	34/19717	0.000362562	0.00210769	0.00146551	CTSS/CD63/APP/CTSB/CTSK/CTSL	6
CC	GO:0035580	specific granule lumen	8/564	62/19717	0.000370481	0.00212539	0.00147782	CFP/LYZ/PTPN6/SLPI/CTSD/CTSZ/TIMP2/HP	8
CC	GO:0045335	phagocytic vesicle	12/564	132/19717	0.000413201	0.00233969	0.00162682	GSN/MPEG1/RAC2/SLC11A1/STXBP2/NCF1/CYBB/CYBA/VAMP8/CORO1A/FMNL1/ATP6V0B	12
CC	GO:0005770	late endosome	18/564	256/19717	0.000437894	0.00244771	0.00170194	IFITM3/SLC11A1/CST7/HLA-DMB/CD68/HLA-DMA/CD74/CXCR4/CTSS/VAMP8/HLA-DRA/LAPTM4A/CD63/HLA-DRB1/HLA-DRB5/TMEM59/GJA1/CTSL	18
CC	GO:0030027	lamellipodium	15/564	193/19717	0.00045717	0.00249929	0.0017378	GSN/RAC2/ARPC2/CORO1A/AIF1/ARPC3/CFL1/APP/ACTR2/ITGB1/ACTA2/CTTN/DPYSL3/MYLK/SORBS2	15
CC	GO:0005901	caveola	9/564	80/19717	0.000458586	0.00249929	0.0017378	CAV1/TFPI/EHD2/FXYD1/PLVAP/CAV2/PTGIS/TGFBR2/ATP1B3	9
CC	GO:0031902	late endosome membrane	12/564	134/19717	0.000473843	0.00255056	0.00177345	IFITM3/SLC11A1/HLA-DMB/CD68/HLA-DMA/VAMP8/HLA-DRA/LAPTM4A/CD63/HLA-DRB1/HLA-DRB5/TMEM59	12
CC	GO:0030016	myofibril	16/564	224/19717	0.00075552	0.00401716	0.00279319	CALD1/HSPB1/MYL9/TPM3/MMP2/TPM2/SPTBN1/PDLIM1/NEXN/SYNPO2/TPM1/CRYAB/DST/ACTN1/PDLIM3/SORBS2	16
CC	GO:0030017	sarcomere	15/564	204/19717	0.000813438	0.004273	0.00297109	HSPB1/MYL9/TPM3/MMP2/TPM2/SPTBN1/PDLIM1/NEXN/SYNPO2/TPM1/CRYAB/DST/ACTN1/PDLIM3/SORBS2	15
CC	GO:0044853	plasma membrane raft	10/564	109/19717	0.00114394	0.0059376	0.00412851	CAV1/ITGB2/TFPI/EHD2/FXYD1/PLVAP/CAV2/PTGIS/TGFBR2/ATP1B3	10
CC	GO:0035579	specific granule membrane	9/564	91/19717	0.00117527	0.00602846	0.00419169	CD59/CD53/ITGB2/CYBB/CYBA/VAMP8/OLR1/RAP2B/STOM	9
CC	GO:0030176	integral component of endoplasmic reticulum membrane	12/564	150/19717	0.00128596	0.00651954	0.00453314	HLA-DQA1/CD74/HLA-DQB1/HLA-DPA1/HLA-DRA/HLA-DPB1/HLA-DRB1/HLA-DQA2/HLA-DRB5/SARAF/SEC62/RRBP1	12
CC	GO:0001726	ruffle	13/564	172/19717	0.00138333	0.00693257	0.00482033	GSN/PLEK/SAMSN1/LCP1/AIF1/PLEKHO1/CFL1/ITGB1/ARF6/LIMA1/CTTN/TPM1/ACTN1	13
CC	GO:0002102	podosome	5/564	30/19717	0.00148249	0.00732254	0.00509148	GSN/LCP1/ACTR2/CTTN/VCAM1	5
CC	GO:0022627	cytosolic small ribosomal subunit	6/564	44/19717	0.00149474	0.00732254	0.00509148	RPS15A/UBA52/RPS29/RPS27/RPS16/RPS10	6
CC	GO:0031362	anchored component of external side of plasma membrane	4/564	19/19717	0.00182343	0.00883352	0.00614209	CD59/CD14/THY1/HYAL2	4
CC	GO:0042383	sarcolemma	11/564	136/19717	0.00185006	0.00886404	0.00616331	COL6A2/COL6A1/CAV1/COL6A3/BGN/ITGB1/AQP1/FXYD1/CAV2/SGCE/VCAM1	11
CC	GO:0031227	intrinsic component of endoplasmic reticulum membrane	12/564	158/19717	0.00200101	0.00948306	0.00659373	HLA-DQA1/CD74/HLA-DQB1/HLA-DPA1/HLA-DRA/HLA-DPB1/HLA-DRB1/HLA-DQA2/HLA-DRB5/SARAF/SEC62/RRBP1	12
CC	GO:0030133	transport vesicle	22/564	392/19717	0.00218072	0.0102236	0.00710864	CD59/HLA-DQA1/CD74/HLA-DQB1/HLA-DPA1/HLA-DRA/HLA-DPB1/HLA-DRB1/HLA-DQA2/BGN/HLA-DRB5/APP/CRISPLD2/IGF1/CPE/IL33/RABAC1/DPYSL3/PTPRS/PAM/CAV2/KDELR2	22
CC	GO:0036019	endolysosome	4/564	20/19717	0.00222824	0.0102264	0.00711061	CTSS/CTSB/CTSK/CTSL	4
CC	GO:0071682	endocytic vesicle lumen	4/564	20/19717	0.00222824	0.0102264	0.00711061	SPARC/HP/HSP90B1/APOE	4
CC	GO:0044448	cell cortex part	13/564	184/19717	0.00251866	0.0114389	0.00795367	GSN/CALD1/HCLS1/GMFG/COTL1/CORO1A/CFL1/ACTR2/DSTN/SPTBN1/CTSZ/CLDN5/CTTN	13
CC	GO:0042827	platelet dense granule	4/564	21/19717	0.00269094	0.0120954	0.0084101	TIMP3/CD63/RARRES2/LGALS3BP	4
CC	GO:0042629	mast cell granule	4/564	22/19717	0.00321541	0.0143053	0.00994671	LYN/SRGN/S100A13/NR4A3	4
CC	GO:0005905	clathrin-coated pit	7/564	69/19717	0.00351849	0.0154956	0.0107743	ARRB2/AP1S2/APP/FNBP1/RAMP2/CTTN/LRP1	7
CC	GO:0031233	intrinsic component of external side of plasma membrane	4/564	24/19717	0.00446465	0.0194659	0.0135349	CD59/CD14/THY1/HYAL2	4
CC	GO:0030018	Z disc	10/564	132/19717	0.00468622	0.0202296	0.014066	HSPB1/MYL9/PDLIM1/NEXN/SYNPO2/CRYAB/DST/ACTN1/PDLIM3/SORBS2	10
CC	GO:0043025	neuronal cell body	25/564	497/19717	0.00479313	0.020421	0.014199	CNN3/NCF1/CYBB/CYBA/AIF1/RGS10/SERPINF1/TGFB1/APOD/THY1/APP/AKAP12/PYCARD/IL6ST/SNCG/MAP1B/CPE/TIMP2/PTPRS/PAM/NRP1/CRYAB/LRP1/EIF4A3/APOE	25
CC	GO:0030427	site of polarized growth	12/564	176/19717	0.00482422	0.020421	0.014199	HCLS1/ARPC3/THY1/APP/CTSZ/MAP1B/TIMP2/CTTN/DPYSL3/BOC/NRP1/LRP1	12
CC	GO:0022626	cytosolic ribosome	9/564	112/19717	0.00487206	0.0204252	0.014202	RPS15A/UBA52/RPS29/RPS27/RPS16/RPL28/APOD/RPS10/RPL36A	9
CC	GO:0030670	phagocytic vesicle membrane	7/564	76/19717	0.0060126	0.0249666	0.0173597	RAC2/SLC11A1/CYBB/CYBA/VAMP8/CORO1A/ATP6V0B	7
CC	GO:0046658	anchored component of plasma membrane	6/564	59/19717	0.00665961	0.0270344	0.0187974	CD59/CD2/CD14/THY1/GAS1/HYAL2	6
CC	GO:0005767	secondary lysosome	3/564	14/19717	0.00669659	0.0270344	0.0187974	NCF1/FTH1/FTL	3
CC	GO:0031089	platelet dense granule lumen	3/564	14/19717	0.00669659	0.0270344	0.0187974	TIMP3/RARRES2/LGALS3BP	3
CC	GO:0001891	phagocytic cup	4/564	27/19717	0.00689233	0.0275693	0.0191694	LCP1/CORO1A/AIF1/CDC42SE2	4
CC	GO:0030658	transport vesicle membrane	13/564	208/19717	0.00705635	0.0279688	0.0194472	CD59/HLA-DQA1/CD74/HLA-DQB1/HLA-DPA1/HLA-DRA/HLA-DPB1/HLA-DRB1/HLA-DQA2/HLA-DRB5/CPE/PTPRS/PAM	13
CC	GO:0045177	apical part of cell	20/564	384/19717	0.00763296	0.0299817	0.0208468	C5AR1/STXBP2/CYBA/THY1/APP/IGFBP2/PDGFRB/CD34/AQP1/FXYD1/PLAT/DDR2/EMP2/CLIC4/GJA1/SORBS2/HYAL2/LRP1/MGST1/VCAM1	20
CC	GO:0101003	ficolin-1-rich granule membrane	6/564	61/19717	0.00782468	0.0304604	0.0211796	NCKAP1L/FPR1/SLC11A1/ITGB2/FCER1G/PRCP	6
CC	GO:0031674	I band	10/564	143/19717	0.00813726	0.031342	0.0217926	HSPB1/MYL9/PDLIM1/NEXN/SYNPO2/CRYAB/DST/ACTN1/PDLIM3/SORBS2	10
CC	GO:0043020	NADPH oxidase complex	3/564	15/19717	0.00819493	0.031342	0.0217926	NCF1/CYBB/CYBA	3
CC	GO:0005923	bicellular tight junction	9/564	123/19717	0.00887554	0.0336499	0.0233973	JAML/RAP2B/PMP22/MXRA8/CLDN5/JAM2/ESAM/CLDN11/YBX3	9
CC	GO:0030426	growth cone	11/564	171/19717	0.0103284	0.0388205	0.0269925	ARPC3/THY1/APP/CTSZ/MAP1B/TIMP2/CTTN/DPYSL3/BOC/NRP1/LRP1	11
CC	GO:0098802	plasma membrane receptor complex	16/564	295/19717	0.0112246	0.0416137	0.0289347	CD3G/LYN/CD3E/TRAC/TRBC2/CD3D/ITGB2/TRBC1/PTPN6/IL6ST/ITGB1/RAMP2/EMILIN1/IL6/RAMP3/RAMP1	16
CC	GO:0008305	integrin complex	4/564	31/19717	0.0112969	0.0416137	0.0289347	LYN/ITGB2/ITGB1/EMILIN1	4
CC	GO:0070160	tight junction	9/564	128/19717	0.0113579	0.0416137	0.0289347	JAML/RAP2B/PMP22/MXRA8/CLDN5/JAM2/ESAM/CLDN11/YBX3	9
CC	GO:0031941	filamentous actin	4/564	32/19717	0.0126252	0.0458715	0.0318952	ARPC3/PDLIM1/DPYSL3/PDLIM3	4
MF	GO:0005201	extracellular matrix structural constituent	61/541	163/17697	3.38216e-50	1.96503e-47	1.53799e-47	DCN/COL1A2/LUM/MGP/IGFBP7/COL3A1/COL1A1/FBLN1/COL6A2/SPARC/COL6A1/PCOLCE/COL6A3/AEBP1/HSPG2/BGN/SRPX/FBN1/TNXB/COL14A1/FBLN2/MFAP4/EFEMP1/MFGE8/COL18A1/CTHRC1/COL5A2/THBS2/LAMC1/COL4A1/ELN/OGN/COL4A2/COL5A1/EMILIN1/DPT/PODN/FBLN5/LAMB2/VWF/LTBP4/ASPN/COL12A1/MFAP5/PRELP/LAMA4/MXRA5/EFEMP2/COL15A1/ABI3BP/SPON1/TINAGL1/COL8A1/POSTN/NID1/MATN2/LTBP1/CILP/TFPI2/TNC/THBS1	61
MF	GO:0005178	integrin binding	35/541	132/17697	2.35073e-23	6.82886e-21	5.34481e-21	COL3A1/JAML/LYN/ITGB2/LCP1/CXCL12/THY1/FBN1/TNXB/IGF2/MFGE8/ITGB1/SFRP2/IGF1/COL5A1/EMILIN1/CD81/TIMP2/FBLN5/LAMB2/VWF/IL1B/LTBP4/CD151/SPP1/TSPAN4/MMP14/EMP2/DST/ACTN1/PTN/GPNMB/VCAM1/ICAM1/THBS1	35
MF	GO:0019838	growth factor binding	31/541	137/17697	1.23988e-18	2.40123e-16	1.87939e-16	COL1A2/IGFBP7/COL3A1/COL1A1/IGFBP4/COL6A1/IL2RG/S100A13/IGFBP6/IGFBP5/IL6ST/IGFBP2/COL4A1/PDGFRB/A2M/COL5A1/PDGFRA/DUSP1/LTBP4/HTRA1/LIFR/NRP1/LTBP3/LTBP1/FGFR1/CRIM1/TGFBR2/PTN/IGFBP3/HYAL2/THBS1	31
MF	GO:0005539	glycosaminoglycan binding	38/541	229/17697	1.20456e-17	1.74963e-15	1.3694e-15	DCN/CCDC80/PTPRC/PCOLCE/FSTL1/CFH/BGN/APP/CRISPLD2/FBN1/TNXB/ADAMTS1/THBS2/FGF7/MDK/SOD3/COL5A1/LTBP4/PRELP/SLIT3/DPYSL3/PTPRS/ABI3BP/SFRP1/SMOC2/SERPINE2/NRP1/POSTN/FGFR1/LXN/TGFBR2/PTN/HYAL2/GPNMB/TNFAIP6/VEGFA/THBS1/APOE	38
MF	GO:0005518	collagen binding	22/541	67/17697	2.34916e-17	2.72972e-15	2.1365e-15	DCN/LUM/SPARCL1/SPARC/CTSS/PCOLCE/AEBP1/SERPINH1/COL14A1/CTSB/ITGB1/PODN/CTSK/VWF/MRC2/ASPN/ABI3BP/PPIB/DDR2/NID1/CTSL/THBS1	22
MF	GO:0008201	heparin binding	31/541	169/17697	7.04055e-16	6.8176e-14	5.33599e-14	CCDC80/PTPRC/PCOLCE/FSTL1/CFH/APP/CRISPLD2/FBN1/TNXB/ADAMTS1/THBS2/FGF7/MDK/SOD3/COL5A1/PRELP/SLIT3/PTPRS/ABI3BP/SFRP1/SMOC2/SERPINE2/NRP1/POSTN/FGFR1/LXN/PTN/GPNMB/VEGFA/THBS1/APOE	31
MF	GO:0043394	proteoglycan binding	15/541	36/17697	4.84037e-14	3.59426e-12	2.81315e-12	CTSS/PTPRC/CFH/CTSB/COL5A1/CTSK/PTPRS/NID1/PTN/GPNMB/LRP1/TNC/CTSL/THBS1/APOE	15
MF	GO:1901681	sulfur compound binding	35/541	250/17697	4.94907e-14	3.59426e-12	2.81315e-12	CCDC80/PTPRC/PCOLCE/FSTL1/CFH/APP/CRISPLD2/FBN1/TNXB/ADAMTS1/THBS2/FGF7/MDK/CD34/SOD3/COL5A1/PRELP/SLIT3/DPYSL3/PTPRS/ABI3BP/SFRP1/SMOC2/SERPINE2/NRP1/POSTN/FGFR1/LXN/PTN/GPNMB/LRP1/MGST1/VEGFA/THBS1/APOE	35
MF	GO:0050839	cell adhesion molecule binding	50/541	499/17697	1.42279e-13	9.18489e-12	7.18882e-12	COL3A1/CALD1/CNN3/JAML/LYN/PFN1/ITGB2/LCP1/PTPN6/CXCL12/EFHD2/THY1/FBN1/TNXB/IGF2/MFGE8/ITGB1/SPTBN1/SFRP2/IGF1/COL5A1/EMILIN1/CPE/PDLIM1/CD81/TIMP2/LIMA1/FBLN5/LAMB2/VWF/IL1B/LTBP4/CD151/CTTN/SPP1/TSPAN4/MMP14/EMP2/POSTN/NDRG1/DST/ACTN1/PTN/NOTCH3/GPNMB/GPRC5A/VCAM1/HSPA1A/ICAM1/THBS1	50
MF	GO:0030020	extracellular matrix structural constituent conferring tensile strength	15/541	41/17697	4.78816e-13	2.78192e-11	2.17735e-11	COL1A2/COL3A1/COL1A1/COL6A2/COL6A1/COL6A3/COL14A1/COL18A1/COL5A2/COL4A1/COL4A2/COL5A1/COL12A1/COL15A1/COL8A1	15
MF	GO:0001968	fibronectin binding	12/541	27/17697	6.7566e-12	3.56871e-10	2.79316e-10	FBLN1/CCDC80/CTSS/IGFBP6/IGFBP5/ITGB1/SFRP2/CTSK/IGFBP3/CTSL/VEGFA/THBS1	12
MF	GO:0050840	extracellular matrix binding	16/541	57/17697	8.49098e-12	4.11105e-10	3.21764e-10	DCN/SPARCL1/SPARC/CTSS/BGN/FBLN2/ITGB1/ELN/CD248/BCAM/SPP1/TINAGL1/NID1/CLEC14A/VEGFA/THBS1	16
MF	GO:0061134	peptidase regulator activity	29/541	219/17697	3.06894e-11	1.37158e-09	1.07351e-09	FBLN1/C3/TIMP3/SERPING1/CAV1/CST7/SERPINA1/CSTA/PCOLCE/TIMP1/COL6A3/SERPINF1/RARRES1/APP/TFPI/SERPINH1/PYCARD/SFRP2/A2M/SLPI/TIMP2/PROS1/SERPINE2/GAS6/LXN/CRIM1/PI16/TFPI2/CTSC	29
MF	GO:0048407	platelet-derived growth factor binding	8/541	11/17697	1.10308e-10	4.5778e-09	3.58295e-09	COL1A2/COL3A1/COL1A1/COL6A1/COL4A1/PDGFRB/COL5A1/PDGFRA	8
MF	GO:0003779	actin binding	39/541	431/17697	1.52485e-09	5.90624e-08	4.62269e-08	GSN/CALD1/CNN3/TMSB4X/PFN1/ARPC2/HCLS1/MYO1F/GMFG/CXCR4/LCP1/COTL1/CORO1A/AIF1/ARPC1B/FMNL1/TAGLN/LSP1/ARPC3/TPM3/CFL1/S100A4/TPM2/ACTR2/DSTN/ITGB1/SPTBN1/MAP1B/PDLIM1/LIMA1/PLS3/CTTN/NEXN/SYNPO2/TPM1/MYLK/DST/ACTN1/PDLIM3	39
MF	GO:0030414	peptidase inhibitor activity	23/541	182/17697	8.59355e-09	2.93697e-07	2.29871e-07	C3/TIMP3/SERPING1/CST7/SERPINA1/CSTA/TIMP1/COL6A3/SERPINF1/RARRES1/APP/TFPI/SERPINH1/A2M/SLPI/TIMP2/PROS1/SERPINE2/GAS6/LXN/CRIM1/PI16/TFPI2	23
MF	GO:0061135	endopeptidase regulator activity	23/541	182/17697	8.59355e-09	2.93697e-07	2.29871e-07	C3/TIMP3/SERPING1/CST7/SERPINA1/CSTA/TIMP1/COL6A3/SERPINF1/RARRES1/APP/TFPI/SERPINH1/SFRP2/A2M/SLPI/TIMP2/PROS1/SERPINE2/GAS6/LXN/CRIM1/TFPI2	23
MF	GO:0004866	endopeptidase inhibitor activity	22/541	175/17697	1.99635e-08	6.44378e-07	5.04341e-07	C3/TIMP3/SERPING1/CST7/SERPINA1/CSTA/TIMP1/COL6A3/SERPINF1/RARRES1/APP/TFPI/SERPINH1/A2M/SLPI/TIMP2/PROS1/SERPINE2/GAS6/LXN/CRIM1/TFPI2	22
MF	GO:0019955	cytokine binding	18/541	128/17697	6.89471e-08	2.10833e-06	1.65015e-06	IL2RG/CSF1R/CD74/CXCR4/CSF2RA/IL6ST/NBL1/ITGB1/A2M/ACKR1/LTBP4/LIFR/NRP1/LTBP3/LTBP1/TGFBR2/HYAL2/THBS1	18
MF	GO:0030021	extracellular matrix structural constituent conferring compression resistance	8/541	22/17697	1.58701e-07	4.61028e-06	3.60837e-06	DCN/LUM/HSPG2/BGN/OGN/PODN/ASPN/PRELP	8
MF	GO:0004857	enzyme inhibitor activity	32/541	375/17697	1.80182e-07	4.89877e-06	3.83417e-06	C3/TIMP3/SERPING1/HSPB1/CST7/SERPINA1/CSTA/GMFG/OAZ1/TIMP1/COL6A3/SERPINF1/RARRES1/APP/TFPI/SERPINH1/A2M/SLPI/TIMP2/SOCS3/PROS1/CDKN1C/SERPINE2/GAS6/LXN/ANGPTL4/CRIM1/PI16/TFPI2/PPP1R14A/PTN/HYAL2	32
MF	GO:0051015	actin filament binding	22/541	198/17697	1.85496e-07	4.89877e-06	3.83417e-06	GSN/ARPC2/HCLS1/LCP1/COTL1/CORO1A/AIF1/ARPC1B/FMNL1/TAGLN/ARPC3/TPM3/CFL1/TPM2/ACTR2/DSTN/LIMA1/PLS3/CTTN/NEXN/TPM1/ACTN1	22
MF	GO:0097493	structural molecule activity conferring elasticity	6/541	11/17697	3.21916e-07	8.13188e-06	6.36466e-06	FBN1/FBLN2/LAMC1/ELN/EMILIN1/FBLN5	6
MF	GO:0019199	transmembrane receptor protein kinase activity	13/541	79/17697	7.34601e-07	1.77835e-05	1.39188e-05	CSF1R/EFEMP1/PDGFRB/PDGFRA/LTBP4/DDR2/PDGFRL/NRP1/LTBP1/FGFR1/CRIM1/TGFBR2/AXL	13
MF	GO:0048018	receptor ligand activity	36/541	482/17697	8.06141e-07	1.87347e-05	1.46633e-05	CXCL16/IL10/CCL3/GMFG/LTB/TYMP/CCL5/IL32/CXCL8/CCL3L3/TIMP1/CCL4/TGFB1/CXCL12/FBN1/IGF2/CKLF/EFEMP1/NBL1/FGF7/SFRP2/MDK/IGF1/OGN/IL1B/SPP1/IL33/GAS6/IL6/CCL14/CXCL14/CLEC11A/PTN/GPNMB/SEMA3C/VEGFA	36
MF	GO:0005520	insulin-like growth factor binding	8/541	28/17697	1.31177e-06	2.9313e-05	2.29427e-05	IGFBP7/IGFBP4/IGFBP6/IGFBP5/IGFBP2/HTRA1/CRIM1/IGFBP3	8
MF	GO:0042277	peptide binding	26/541	295/17697	1.41066e-06	3.03553e-05	2.37585e-05	CLU/MSR1/HLA-DQA1/CD74/ITGB2/HLA-DQB1/HLA-DPA1/CD14/HLA-DRA/HLA-DPB1/HLA-DRB1/PPIC/HSPG2/HLA-DRB5/ITM2B/RAMP2/C1QA/PPIB/ITM2A/CRYAB/KDELR2/RAMP3/LRP1/MGST1/RAMP1/APOE	26
MF	GO:0008009	chemokine activity	10/541	49/17697	1.84315e-06	3.82454e-05	2.99339e-05	CXCL16/CCL3/CCL5/CXCL8/CCL3L3/CCL4/CXCL12/CKLF/CCL14/CXCL14	10
MF	GO:0004602	glutathione peroxidase activity	7/541	21/17697	1.92238e-06	3.8514e-05	3.01441e-05	ALOX5AP/GPX1/GPX3/GPX4/MGST3/MGST2/MGST1	7
MF	GO:0001540	amyloid-beta binding	12/541	78/17697	4.07875e-06	7.89918e-05	6.18253e-05	CLU/MSR1/CD74/ITGB2/HSPG2/ITM2B/C1QA/ITM2A/CRYAB/RAMP3/LRP1/APOE	12
MF	GO:0023026	MHC class II protein complex binding	6/541	16/17697	4.89557e-06	9.17524e-05	7.18128e-05	HLA-DMB/HLA-DMA/CD74/HLA-DRA/HLA-DRB1/CD81	6
MF	GO:0032395	MHC class II receptor activity	5/541	10/17697	5.81615e-06	0.000105599	8.26506e-05	HLA-DQA1/HLA-DQB1/HLA-DPA1/HLA-DRA/HLA-DQA2	5
MF	GO:0023023	MHC protein complex binding	7/541	25/17697	7.14492e-06	0.000125794	9.84563e-05	HLA-DMB/HLA-DMA/FAM49B/CD74/HLA-DRA/HLA-DRB1/CD81	7
MF	GO:0050786	RAGE receptor binding	5/541	11/17697	1.03947e-05	0.000177627	0.000139025	FPR1/S100A8/S100A9/S100A13/S100A4	5
MF	GO:0016209	antioxidant activity	12/541	86/17697	1.15034e-05	0.000190956	0.000149457	ALOX5AP/GPX1/S100A9/GPX3/GPX4/SOD3/HP/MGST3/PRDX4/MGST2/MGST1/APOE	12
MF	GO:0005125	cytokine activity	20/541	220/17697	1.46291e-05	0.000231262	0.000181004	CXCL16/IL10/CCL3/LTB/CCL5/IL32/CXCL8/CCL3L3/TIMP1/CCL4/TGFB1/CXCL12/CKLF/IL1B/SPP1/IL33/IL6/CCL14/CXCL14/VEGFA	20
MF	GO:0033218	amide binding	27/541	356/17697	1.47275e-05	0.000231262	0.000181004	CLU/MSR1/HLA-DQA1/CD74/ITGB2/HLA-DQB1/HLA-DPA1/CD14/HLA-DRA/HLA-DPB1/HLA-DRB1/PPIC/HSPG2/HLA-DRB5/ITM2B/RAMP2/C1QA/PPIB/ITM2A/PLTP/CRYAB/KDELR2/RAMP3/LRP1/MGST1/RAMP1/APOE	27
MF	GO:0004714	transmembrane receptor protein tyrosine kinase activity	10/541	62/17697	1.68857e-05	0.000258173	0.000202067	CSF1R/EFEMP1/PDGFRB/PDGFRA/DDR2/PDGFRL/NRP1/FGFR1/CRIM1/AXL	10
MF	GO:0031994	insulin-like growth factor I binding	5/541	12/17697	1.73715e-05	0.00025879	0.00020255	IGFBP4/IGFBP6/IGFBP5/IGFBP2/IGFBP3	5
MF	GO:0004867	serine-type endopeptidase inhibitor activity	12/541	94/17697	2.879e-05	0.000418174	0.000327296	SERPING1/SERPINA1/COL6A3/SERPINF1/APP/TFPI/SERPINH1/A2M/SLPI/SERPINE2/CRIM1/TFPI2	12
MF	GO:0042379	chemokine receptor binding	10/541	66/17697	2.96997e-05	0.000420867	0.000329404	CXCL16/CCL3/CCL5/CXCL8/CCL3L3/CCL4/CXCL12/CKLF/CCL14/CXCL14	10
MF	GO:0042605	peptide antigen binding	7/541	31/17697	3.33303e-05	0.000461069	0.00036087	HLA-DQA1/HLA-DQB1/HLA-DPA1/HLA-DRA/HLA-DPB1/HLA-DRB1/HLA-DRB5	7
MF	GO:0002020	protease binding	14/541	128/17697	3.74823e-05	0.000506446	0.000396385	COL1A2/COL3A1/COL1A1/TIMP3/SERPINA1/CSTA/TIMP1/PYCARD/ITGB1/A2M/TIMP2/VWF/ADAMTS4/LRP1	14
MF	GO:0050431	transforming growth factor beta binding	6/541	22/17697	3.90042e-05	0.000515032	0.000403105	LTBP4/LTBP3/LTBP1/TGFBR2/HYAL2/THBS1	6
MF	GO:0008083	growth factor activity	16/541	163/17697	4.10653e-05	0.000530198	0.000414975	IL10/GMFG/TYMP/TIMP1/TGFB1/CXCL12/IGF2/EFEMP1/FGF7/MDK/IGF1/OGN/IL6/CLEC11A/PTN/VEGFA	16
MF	GO:0015026	coreceptor activity	8/541	44/17697	4.86314e-05	0.000614235	0.000480749	CXCR4/CD86/ITGB1/RAMP2/NRP1/RAMP3/LRP1/RAMP1	8
MF	GO:0008191	metalloendopeptidase inhibitor activity	5/541	16/17697	8.65452e-05	0.00104756	0.000819902	TIMP3/TIMP1/RARRES1/TIMP2/LXN	5
MF	GO:0043395	heparan sulfate proteoglycan binding	5/541	16/17697	8.65452e-05	0.00104756	0.000819902	PTPRC/CFH/PTPRS/LRP1/APOE	5
MF	GO:0016504	peptidase activator activity	7/541	38/17697	0.000132909	0.00157593	0.00123345	FBLN1/CAV1/PCOLCE/APP/PYCARD/SFRP2/CTSC	7
MF	GO:0035374	chondroitin sulfate binding	4/541	10/17697	0.000156618	0.0018199	0.0014244	MDK/DPYSL3/PTPRS/PTN	4
MF	GO:0004601	peroxidase activity	8/541	52/17697	0.000166651	0.00189851	0.00148593	ALOX5AP/GPX1/GPX3/GPX4/MGST3/PRDX4/MGST2/MGST1	8
MF	GO:0005126	cytokine receptor binding	21/541	286/17697	0.000202339	0.00226075	0.00176944	CXCL16/IL10/CCL3/LTB/CCL5/CXCL8/CCL3L3/GRB2/CCL4/TGFB1/CXCL12/CKLF/PYCARD/IL6ST/IL1B/LIFR/IL6/CCL14/CXCL14/TGFBR2/VEGFA	21
MF	GO:0043236	laminin binding	6/541	29/17697	0.000207007	0.00226926	0.00177611	CTSS/ITGB1/BCAM/TINAGL1/NID1/THBS1	6
MF	GO:0070851	growth factor receptor binding	13/541	134/17697	0.000238637	0.00256756	0.00200958	LYN/IL10/GRB2/APP/EFEMP1/PYCARD/IL6ST/FGF7/PDGFRB/PDGFRA/IL1B/IL6/VEGFA	13
MF	GO:0016684	oxidoreductase activity, acting on peroxide as acceptor	8/541	56/17697	0.000282668	0.002986	0.00233708	ALOX5AP/GPX1/GPX3/GPX4/MGST3/PRDX4/MGST2/MGST1	8
MF	GO:0003823	antigen binding	14/541	160/17697	0.00040745	0.0041259	0.00322926	CD48/IL7R/TRBC2/HLA-DQA1/HLA-DQB1/HLA-DPA1/HLA-DRA/HLA-DPB1/TRBC1/HLA-DRB1/TGFB1/HLA-DRB5/SPON2/TSPAN4	14
MF	GO:0001618	virus receptor activity	9/541	74/17697	0.00041188	0.0041259	0.00322926	CXCR4/CD86/ITGB1/CD81/AXL/HSPA1B/HYAL2/HSPA1A/ICAM1	9
MF	GO:0104005	hijacked molecular function	9/541	74/17697	0.00041188	0.0041259	0.00322926	CXCR4/CD86/ITGB1/CD81/AXL/HSPA1B/HYAL2/HSPA1A/ICAM1	9
MF	GO:0005504	fatty acid binding	6/541	34/17697	0.000514891	0.00507037	0.00396848	ALOX5AP/S100A8/S100A9/FABP4/PTGDS/ID3	6
MF	GO:0036041	long-chain fatty acid binding	4/541	14/17697	0.000677146	0.00655703	0.00513205	ALOX5AP/S100A8/S100A9/FABP4	4
MF	GO:0004175	endopeptidase activity	26/541	427/17697	0.000711432	0.00666782	0.00521877	C1R/C1S/GZMK/GZMA/CTSS/MMP2/CTSB/PYCARD/ADAMTS1/CFI/PRSS23/CTSD/CTSZ/CTSK/PLAT/ADAMTS4/HP/TMEM59/SFRP1/HTRA1/MMP23B/MMP14/ADAMTS9/CTSL/CFD/CTSC	26
MF	GO:0033293	monocarboxylic acid binding	8/541	64/17697	0.00071154	0.00666782	0.00521877	ALOX5AP/S100A8/S100A9/FABP4/NR2F2/PTGDS/ID3/CRABP2	8
MF	GO:0005044	scavenger receptor activity	7/541	51/17697	0.000865687	0.00798355	0.00624856	CXCL16/MSR1/CD163/LGALS3BP/CFI/TINAGL1/LRP1	7
MF	GO:0005161	platelet-derived growth factor receptor binding	4/541	15/17697	0.000901188	0.0081811	0.00640318	LYN/PDGFRB/PDGFRA/VEGFA	4
MF	GO:0070325	lipoprotein particle receptor binding	5/541	26/17697	0.00101219	0.00904738	0.0070812	CLU/HSPG2/HSP90B1/LRP1/APOE	5
MF	GO:0019887	protein kinase regulator activity	14/541	180/17697	0.00130226	0.0114638	0.00897248	HSPB1/NCKAP1L/RAC2/STK4/GMFG/CCL5/TGFB1/DAZAP2/IGF2/SOCS3/CDKN1C/GAS6/HYAL2/GPRC5A	14
MF	GO:0098631	cell adhesion mediator activity	7/541	59/17697	0.00206837	0.0179362	0.0140383	CNN3/EMB/ITGB1/EMILIN1/PDLIM1/BCAM/NEXN	7
MF	GO:0017124	SH3 domain binding	11/541	130/17697	0.00216021	0.0184571	0.014446	LYN/CD3E/HCLS1/NCF1/CYBA/GPX1/GRB2/PTPN6/DPYSL3/GJA1/ERRFI1	11
MF	GO:0016722	oxidoreductase activity, oxidizing metal ions	4/541	19/17697	0.0023223	0.0195545	0.0153049	FTH1/FTL/CYBRD1/STEAP4	4
MF	GO:0001664	G protein-coupled receptor binding	18/541	280/17697	0.0025284	0.0209857	0.0164251	C3/FPR1/CXCL16/ARRB2/CCL3/FCN1/CCL5/CXCL8/CCL3L3/CCL4/CXCL12/CKLF/CTHRC1/SFRP1/CCL14/CXCL14/HSPA1B/HSPA1A	18
MF	GO:0008307	structural constituent of muscle	6/541	46/17697	0.00263222	0.0215397	0.0168587	MYL9/TPM2/NEXN/TPM1/PDLIM3/SORBS2	6
MF	GO:0004713	protein tyrosine kinase activity	11/541	134/17697	0.00274076	0.0221164	0.01731	CSF1R/LYN/EFEMP1/PDGFRB/PDGFRA/DDR2/PDGFRL/NRP1/FGFR1/CRIM1/AXL	11
MF	GO:0030295	protein kinase activator activity	8/541	80/17697	0.00304767	0.0242561	0.0189848	NCKAP1L/STK4/CCL5/TGFB1/DAZAP2/IGF2/GAS6/GPRC5A	8
MF	GO:0001848	complement binding	4/541	21/17697	0.00341661	0.0264673	0.0207154	CD59/C5AR1/VSIG4/ITGB2	4
MF	GO:0050750	low-density lipoprotein particle receptor binding	4/541	21/17697	0.00341661	0.0264673	0.0207154	CLU/HSPG2/HSP90B1/APOE	4
MF	GO:0004252	serine-type endopeptidase activity	12/541	160/17697	0.00378589	0.0289421	0.0226524	C1R/C1S/GZMK/GZMA/MMP2/CFI/PRSS23/PLAT/HP/HTRA1/CFD/CTSC	12
MF	GO:0019864	IgG binding	3/541	11/17697	0.00390233	0.0294449	0.0230459	FCGR2A/FCGR3A/FCER1G	3
MF	GO:0008236	serine-type peptidase activity	13/541	182/17697	0.00400655	0.0298437	0.023358	C1R/C1S/GZMK/GZMA/MMP2/CFI/PRSS23/PLAT/HP/HTRA1/PRCP/CFD/CTSC	13
MF	GO:0038024	cargo receptor activity	8/541	85/17697	0.0044336	0.0321991	0.0252015	CXCL16/MSR1/ITGB2/CD163/LGALS3BP/CFI/TINAGL1/LRP1	8
MF	GO:0043178	alcohol binding	8/541	85/17697	0.0044336	0.0321991	0.0252015	CAV1/ADAP2/APOD/NPC2/CD81/CRABP2/APOE/RBP7	8
MF	GO:0019207	kinase regulator activity	14/541	207/17697	0.00469086	0.0333164	0.0260761	HSPB1/NCKAP1L/RAC2/STK4/GMFG/CCL5/TGFB1/DAZAP2/IGF2/SOCS3/CDKN1C/GAS6/HYAL2/GPRC5A	14
MF	GO:0019209	kinase activator activity	8/541	86/17697	0.00476105	0.0333164	0.0260761	NCKAP1L/STK4/CCL5/TGFB1/DAZAP2/IGF2/GAS6/GPRC5A	8
MF	GO:0017171	serine hydrolase activity	13/541	186/17697	0.00480989	0.0333164	0.0260761	C1R/C1S/GZMK/GZMA/MMP2/CFI/PRSS23/PLAT/HP/HTRA1/PRCP/CFD/CTSC	13
MF	GO:0044183	protein binding involved in protein folding	4/541	23/17697	0.00481683	0.0333164	0.0260761	HSPB1/CD74/HSPA1B/HSPA1A	4
MF	GO:0016175	superoxide-generating NADPH oxidase activity	3/541	12/17697	0.00508592	0.0339971	0.0266089	NCF1/CYBB/CYBA	3
MF	GO:0032036	myosin heavy chain binding	3/541	12/17697	0.00508592	0.0339971	0.0266089	CORO1A/MYL9/AXL	3
MF	GO:0017147	Wnt-protein binding	5/541	37/17697	0.00509079	0.0339971	0.0266089	CTHRC1/SFRP2/SFRP1/SFRP4/AXL	5
MF	GO:0019865	immunoglobulin binding	4/541	24/17697	0.00564263	0.0372542	0.0291581	FCGR2A/FCGR3A/FCER1G/VWF	4
MF	GO:0042056	chemoattractant activity	5/541	38/17697	0.00571771	0.0373257	0.0292141	CCL3/CCL5/FGF7/GPNMB/VEGFA	5
MF	GO:0017022	myosin binding	7/541	71/17697	0.00589687	0.0380676	0.0297947	GSN/CALD1/CXCR4/CORO1A/MYL9/PYCARD/AXL	7
MF	GO:0001871	pattern binding	4/541	25/17697	0.00655773	0.0414135	0.0324135	CLEC7A/HLA-DRA/HLA-DRB1/TINAGL1	4
MF	GO:0030247	polysaccharide binding	4/541	25/17697	0.00655773	0.0414135	0.0324135	CLEC7A/HLA-DRA/HLA-DRB1/TINAGL1	4
MF	GO:0032934	sterol binding	6/541	56/17697	0.00706437	0.0440768	0.034498	CAV1/GPR183/APOD/NPC2/CD81/APOE	6
MF	GO:0042287	MHC protein binding	5/541	40/17697	0.00713118	0.0440768	0.034498	FAM49B/CD74/CLEC7A/TUBB/CD81	5
MF	GO:0016846	carbon-sulfur lyase activity	3/541	14/17697	0.00804097	0.0491769	0.0384898	ALOX5AP/MGST3/MGST2	3

## Sheet: GO DEGs lt hc
ONTOLOGY	ID	Description	GeneRatio	BgRatio	pvalue	p.adjust	qvalue	geneID	Count
BP	GO:0030198	extracellular matrix organization	70/488	368/18670	3.696e-40	1.6924e-36	1.11775e-36	LCP1/ITGB2/CTSS/CD44/TGFB1/DCN/FBLN1/COL6A2/SPARC/COL1A2/LUM/SPP1/AEBP1/CCDC80/BGN/COL3A1/COL6A3/COL6A1/COL14A1/COL1A1/MMP2/MFAP4/RGCC/HSPG2/APP/RAMP2/A2M/SFRP2/CRISPLD2/FBN1/FBLN2/ITGB1/ELN/SERPINH1/COL4A1/TNXB/DPT/TIMP1/PDGFRA/COL18A1/EMILIN1/CTSK/FBLN5/VWF/LAMA4/LAMC1/COL4A2/HTRA1/ADAMTS4/JAM2/COL5A2/MFAP5/COL12A1/MMP23B/LAMB2/COL15A1/EFEMP2/LRP1/ABI3BP/THBS1/SMOC2/IL6/COL5A1/MMP14/TIMP2/ADAMT…	70
BP	GO:0043062	extracellular structure organization	73/488	422/18670	6.00349e-39	1.3745e-35	9.07791e-36	LCP1/ITGB2/CTSS/CD44/TGFB1/APOC1/DCN/PLA2G2A/FBLN1/COL6A2/SPARC/COL1A2/LUM/SPP1/AEBP1/CCDC80/BGN/COL3A1/COL6A3/COL6A1/COL14A1/COL1A1/MMP2/MFAP4/RGCC/HSPG2/APP/RAMP2/A2M/SFRP2/CRISPLD2/CD34/FBN1/FBLN2/ITGB1/ELN/SERPINH1/COL4A1/TNXB/DPT/TIMP1/PDGFRA/COL18A1/EMILIN1/CTSK/FBLN5/VWF/LAMA4/LAMC1/COL4A2/HTRA1/ADAMTS4/JAM2/COL5A2/MFAP5/COL12A1/MMP23B/LAMB2/COL15A1/EFEMP2/LRP1/ABI3BP/THBS1/SMOC2/IL6/COL5A…	73
BP	GO:0050900	leukocyte migration	61/488	499/18670	4.21655e-24	6.43586e-21	4.25058e-21	IL10/DOK2/ITGB2/GPR183/CORO1A/CXCR4/AIF1/CCL5/FCER1G/CD84/GPSM3/CCL3/CCR1/CD2/RAC2/S100A9/PTPN6/OLR1/LYN/S100A8/CXCL16/C5AR1/CXCL8/CCL3L3/CXCL9/CCL4/CD44/SLC16A3/TGFB1/GRB2/CD74/RARRES2/COL1A2/CXCL12/RHOA/APOD/COL1A1/DUSP1/CAV1/APP/CD34/ITGB1/THY1/MDK/EMILIN1/PLVAP/JAM2/ESAM/MTUS1/CCL14/THBS1/EPS8/IL6/IL1B/IL33/CXCL14/MMP14/CD81/GAS6/PTN/PECAM1	61
BP	GO:0050867	positive regulation of cell activation	52/488	394/18670	3.59849e-22	4.11937e-19	2.72065e-19	IL10/LILRB4/CLEC7A/TRBC2/ITGB2/GPR183/CORO1A/PTPRC/AIF1/CCL5/FCER1G/TYROBP/PLEK/CD3E/CCL3/CD2/VAMP8/PTPN6/IL7R/TRBC1/LYN/FAM49B/FGR/HLA-DPB1/CSK/HLA-DPA1/CD83/HLA-DMB/TGFB1/GRB2/CD74/TNFSF13B/RHOA/IGF2/CAV1/PDGFRB/THY1/IL6ST/IGF1/MDK/TGFBR2/HES1/THBS1/IL6/IL1B/IL33/CD320/MMP14/CD81/GAS6/CTSC/NR4A3	52
BP	GO:0002696	positive regulation of leukocyte activation	50/488	380/18670	2.73231e-21	2.50225e-18	1.65261e-18	IL10/LILRB4/CLEC7A/TRBC2/ITGB2/GPR183/CORO1A/PTPRC/AIF1/CCL5/FCER1G/TYROBP/CD3E/CCL3/CD2/VAMP8/PTPN6/IL7R/TRBC1/LYN/FAM49B/FGR/HLA-DPB1/CSK/HLA-DPA1/CD83/HLA-DMB/TGFB1/GRB2/CD74/TNFSF13B/RHOA/IGF2/CAV1/THY1/IL6ST/IGF1/MDK/TGFBR2/HES1/THBS1/IL6/IL1B/IL33/CD320/MMP14/CD81/GAS6/CTSC/NR4A3	50
BP	GO:0045785	positive regulation of cell adhesion	51/488	403/18670	6.19293e-21	4.72624e-18	3.12146e-18	IL10/LILRB4/ITGB2/CORO1A/PTPRC/AIF1/CCL5/CD3E/PTPN6/IL7R/LYN/FAM49B/HLA-DPB1/CSK/HLA-DPA1/CD83/CD44/HLA-DMB/TGFB1/NINJ1/GRB2/ARPC2/CD74/TNFSF13B/CXCL12/RHOA/CCDC80/CIB1/IGF2/S100A10/CAV1/SFRP2/FBLN2/THY1/IL6ST/IGF1/MDK/PLPP3/EMILIN1/TGFBR2/SFRP1/HES1/TPM1/ABI3BP/SMOC2/IL6/IL1B/NRP1/CD81/PTN/NR4A3	51
BP	GO:0032103	positive regulation of response to external stimulus	45/488	323/18670	2.96675e-20	1.94068e-17	1.28173e-17	CLEC7A/CXCR4/AIF1/CCL5/FCER1G/GPSM3/CCL3/CCR1/RAC2/S100A9/VAMP8/S100A8/C5AR1/CXCL8/CCL3L3/CCL4/CYBA/TGFB1/C3/TMSB4X/CD74/RARRES2/PLA2G2A/CXCL12/NUPR1/FABP4/PDGFRB/NEAT1/IL6ST/MDK/LRP1/CCL14/THBS1/SMOC2/IL6/IL1B/IL33/CXCL14/NRP1/MGST2/CD81/GAS6/CTSC/PTN/HYAL2	45
BP	GO:0060326	cell chemotaxis	42/488	304/18670	7.82304e-19	4.47771e-16	2.95731e-16	IL10/ITGB2/GPR183/CORO1A/CXCR4/AIF1/CCL5/FCER1G/GPSM3/CCL3/CCR1/RAC2/S100A9/ARRB2/LYN/S100A8/CXCL16/C5AR1/CXCL8/CCL3L3/CXCL9/CCL4/RHOG/TMSB4X/CD74/RARRES2/CXCL12/NR4A1/DUSP1/PDGFRB/MDK/PDGFRA/MTUS1/CCL14/THBS1/SMOC2/IL6/IL1B/CXCL14/NRP1/GAS6/PTN	42
BP	GO:0007159	leukocyte cell-cell adhesion	44/488	337/18670	1.02658e-18	5.22299e-16	3.44954e-16	IL10/LILRB4/ITGB2/CORO1A/PTPRC/AIF1/CCL5/CD3E/RAC2/S100A9/PTPN6/IL7R/VSIG4/LYN/FAM49B/S100A8/HLA-DPB1/CSK/HLA-DPA1/CD83/CD44/HLA-DMB/TGFB1/GRB2/EZR/CD74/TNFSF13B/CXCL12/RHOA/IGF2/CAV1/ITGB1/THY1/IL6ST/IGF1/MDK/TGFBR2/HES1/IL6/IL1B/GPNMB/CD81/PECAM1/NR4A3	44
BP	GO:0042119	neutrophil activation	53/488	498/18670	2.64754e-18	1.12897e-15	7.45628e-16	SERPINA1/CD53/CYBB/ITGB2/PTPRC/CCL5/FCER1G/TYROBP/LYZ/FCN1/S100A9/VAMP8/PTPN6/CD68/OLR1/STXBP2/FGR/CTSS/S100A8/ADGRE5/C5AR1/CXCL8/FTH1/COTL1/RHOG/FTL/CD44/CYBA/GSN/GMFG/CD14/C3/CTSZ/CTSB/S100A11/B2M/RHOA/CD59/CMTM6/CSTB/NPC2/SLPI/BRI3/CD63/CRISPLD2/TUBB/METTL7A/HP/STOM/TIMP2/CTSC/PRCP/PECAM1	53
BP	GO:0002576	platelet degranulation	28/488	128/18670	2.71208e-18	1.12897e-15	7.45628e-16	SERPINA1/FCER1G/PLEK/STXBP2/LYN/FAM49B/SRGN/TGFB1/CLU/TMSB4X/SERPING1/RARRES2/TIMP3/SPARC/IGF2/CD63/APP/A2M/TAGLN2/IGF1/LGALS3BP/TIMP1/VWF/ISLR/THBS1/MAGED2/GAS6/PECAM1	28
BP	GO:0002446	neutrophil mediated immunity	52/488	499/18670	1.40357e-17	5.35578e-15	3.53724e-15	SERPINA1/CD53/CYBB/ITGB2/PTPRC/FCER1G/TYROBP/LYZ/FCN1/S100A9/VAMP8/PTPN6/CD68/OLR1/STXBP2/FGR/CTSS/S100A8/ADGRE5/C5AR1/FTH1/COTL1/RHOG/FTL/CD44/CYBA/GSN/GMFG/CD14/C3/CTSZ/CTSB/S100A11/B2M/RHOA/CD59/CMTM6/CSTB/NPC2/SLPI/BRI3/CD63/CRISPLD2/TUBB/METTL7A/HP/IL6/STOM/TIMP2/CTSC/PRCP/PECAM1	52
BP	GO:0043312	neutrophil degranulation	51/488	485/18670	2.00699e-17	7.06925e-15	4.6689e-15	SERPINA1/CD53/CYBB/ITGB2/PTPRC/FCER1G/TYROBP/LYZ/FCN1/S100A9/VAMP8/PTPN6/CD68/OLR1/STXBP2/FGR/CTSS/S100A8/ADGRE5/C5AR1/FTH1/COTL1/RHOG/FTL/CD44/CYBA/GSN/GMFG/CD14/C3/CTSZ/CTSB/S100A11/B2M/RHOA/CD59/CMTM6/CSTB/NPC2/SLPI/BRI3/CD63/CRISPLD2/TUBB/METTL7A/HP/STOM/TIMP2/CTSC/PRCP/PECAM1	51
BP	GO:0002283	neutrophil activation involved in immune response	51/488	488/18670	2.60475e-17	8.51939e-15	5.62665e-15	SERPINA1/CD53/CYBB/ITGB2/PTPRC/FCER1G/TYROBP/LYZ/FCN1/S100A9/VAMP8/PTPN6/CD68/OLR1/STXBP2/FGR/CTSS/S100A8/ADGRE5/C5AR1/FTH1/COTL1/RHOG/FTL/CD44/CYBA/GSN/GMFG/CD14/C3/CTSZ/CTSB/S100A11/B2M/RHOA/CD59/CMTM6/CSTB/NPC2/SLPI/BRI3/CD63/CRISPLD2/TUBB/METTL7A/HP/STOM/TIMP2/CTSC/PRCP/PECAM1	51
BP	GO:1903039	positive regulation of leukocyte cell-cell adhesion	34/488	218/18670	4.24341e-17	1.29537e-14	8.55532e-15	LILRB4/ITGB2/CORO1A/PTPRC/AIF1/CCL5/CD3E/PTPN6/IL7R/LYN/FAM49B/HLA-DPB1/CSK/HLA-DPA1/CD83/CD44/HLA-DMB/TGFB1/GRB2/CD74/TNFSF13B/RHOA/IGF2/CAV1/THY1/IL6ST/IGF1/MDK/TGFBR2/HES1/IL6/IL1B/CD81/NR4A3	34
BP	GO:0042110	T cell activation	49/488	464/18670	7.49524e-17	2.14504e-14	1.4167e-14	IL10/LILRB4/LCP1/CLEC7A/CD3D/GPR183/CORO1A/PTPRC/AIF1/CCL5/FCER1G/CD3E/CD2/RAC2/PTPN6/IL7R/VSIG4/LYN/FAM49B/HLA-DPB1/CD7/CSK/HLA-DPA1/MAFB/CD83/CD44/HLA-DMB/GSN/TGFB1/GRB2/CD74/TNFSF13B/B2M/RHOA/IGF2/CAV1/EGR1/ZFP36L1/THY1/IL6ST/IGF1/MDK/TGFBR2/HES1/IL6/IL1B/GPNMB/CD81/SOX4	49
BP	GO:0030595	leukocyte chemotaxis	34/488	224/18670	9.98217e-17	2.68873e-14	1.77578e-14	IL10/ITGB2/GPR183/CORO1A/CXCR4/AIF1/CCL5/FCER1G/GPSM3/CCL3/CCR1/RAC2/S100A9/LYN/S100A8/CXCL16/C5AR1/CXCL8/CCL3L3/CXCL9/CCL4/CD74/RARRES2/CXCL12/DUSP1/MDK/MTUS1/CCL14/THBS1/IL6/IL1B/CXCL14/GAS6/PTN	34
BP	GO:0022409	positive regulation of cell-cell adhesion	36/488	255/18670	1.31925e-16	3.35603e-14	2.2165e-14	IL10/LILRB4/ITGB2/CORO1A/PTPRC/AIF1/CCL5/CD3E/PTPN6/IL7R/LYN/FAM49B/HLA-DPB1/CSK/HLA-DPA1/CD83/CD44/HLA-DMB/TGFB1/GRB2/CD74/TNFSF13B/RHOA/IGF2/CAV1/THY1/IL6ST/IGF1/MDK/PLPP3/TGFBR2/HES1/IL6/IL1B/CD81/NR4A3	36
BP	GO:0031589	cell-substrate adhesion	42/488	354/18670	2.19486e-16	5.28961e-14	3.49354e-14	ITGB2/CORO1A/CD3E/RAC2/CD44/NINJ1/ARPC2/FBLN1/RHOA/CCDC80/APOD/COL3A1/CIB1/COL1A1/S100A10/CD63/HSPG2/CD34/FBLN2/ITGB1/THY1/BCAM/MDK/EMILIN1/FBLN5/VWF/LAMC1/SFRP1/LAMB2/SGCE/LRP1/ABI3BP/THBS1/SMOC2/NRP1/MMP14/ADAMTS9/GAS6/ID1/PTN/PECAM1/POSTN	42
BP	GO:0050727	regulation of inflammatory response	49/488	485/18670	4.47669e-16	9.76131e-14	6.44688e-14	IL10/CST7/CLEC7A/PTPRC/CCL5/FCER1G/GPSM3/CCL3/S100A9/VAMP8/VSIG4/LYN/S100A8/C5AR1/CCL3L3/GPX1/C1QB/C3/C1QA/CLU/TMSB4X/SERPING1/C1R/PLA2G2A/C1S/GPX4/C7/SERPINF1/CD59/APOD/NUPR1/ACP5/CFH/FABP4/A2M/CFI/NEAT1/IL6ST/IGF1/MDK/SOCS3/CCL14/IL6/IL1B/IL33/MGST2/CD81/CTSC/HYAL2	49
BP	GO:0051249	regulation of lymphocyte activation	49/488	485/18670	4.47669e-16	9.76131e-14	6.44688e-14	IL10/LILRB4/CLEC7A/TRBC2/GPR183/CORO1A/PTPRC/LST1/AIF1/CCL5/TYROBP/CD3E/CD2/RAC2/SAMSN1/PTPN6/IL7R/TRBC1/VSIG4/LYN/FAM49B/HLA-DPB1/CSK/HLA-DPA1/CD83/HLA-DMB/GSN/TGFB1/GRB2/CD74/TNFSF13B/RHOA/IGF2/CAV1/ZFP36L1/THY1/IL6ST/IGF1/MDK/TGFBR2/SFRP1/HES1/IL6/IL1B/GPNMB/CD320/MMP14/CD81/GAS6	49
BP	GO:0002685	regulation of leukocyte migration	31/488	196/18670	7.14248e-16	1.48661e-13	9.81835e-14	AIF1/CCL5/GPSM3/CCL3/CCR1/RAC2/LYN/C5AR1/CXCL8/CCL4/TGFB1/CD74/RARRES2/CXCL12/RHOA/APOD/DUSP1/APP/THY1/MDK/EMILIN1/PLVAP/MTUS1/THBS1/IL6/IL33/CXCL14/MMP14/CD81/GAS6/PTN	31
BP	GO:0070371	ERK1 and ERK2 cascade	39/488	317/18670	7.96477e-16	1.58568e-13	1.04727e-13	GPR183/PTPRC/CCL5/CCL3/CCR1/ARRB2/PTPN6/LYN/C5AR1/CCL3L3/CCL4/CSK/CD44/TGFB1/GLIPR2/EZR/CD74/TIMP3/PLA2G2A/FBLN1/CIB1/SPRY1/DUSP1/AKAP12/APP/PDGFRB/ZFP36L1/IGF1/PDGFRA/EMILIN1/MYC/LRP1/CCL14/IL1B/GPNMB/NRP1/JUN/RAMP3/GAS6	39
BP	GO:1903037	regulation of leukocyte cell-cell adhesion	38/488	304/18670	1.1195e-15	2.13592e-13	1.41067e-13	IL10/LILRB4/ITGB2/CORO1A/PTPRC/AIF1/CCL5/CD3E/PTPN6/IL7R/VSIG4/LYN/FAM49B/HLA-DPB1/CSK/HLA-DPA1/CD83/CD44/HLA-DMB/TGFB1/GRB2/CD74/TNFSF13B/CXCL12/RHOA/IGF2/CAV1/THY1/IL6ST/IGF1/MDK/TGFBR2/HES1/IL6/IL1B/GPNMB/CD81/NR4A3	38
BP	GO:0001819	positive regulation of cytokine production	47/488	464/18670	1.67497e-15	2.99805e-13	1.98007e-13	IL10/CLEC7A/CYBB/PTPRC/AIF1/FCER1G/TYROBP/CD3E/GPSM3/CCL3/FCN1/CD2/LTB/FAM49B/FGR/C5AR1/HLA-DPB1/HLA-DPA1/CD83/CYBA/TGFB1/CD14/C3/CLU/LRRFIP1/CD74/LUM/B2M/AKAP12/RGCC/EGR1/APP/CD34/IL6ST/SPTBN1/MDK/IFI16/LRP1/THBS1/IL6/IL1B/IL33/CD81/SPON2/NR4A3/HYAL2/POSTN	47
BP	GO:0050870	positive regulation of T cell activation	31/488	202/18670	1.70232e-15	2.99805e-13	1.98007e-13	LILRB4/CORO1A/PTPRC/AIF1/CCL5/CD3E/PTPN6/IL7R/LYN/FAM49B/HLA-DPB1/CSK/HLA-DPA1/CD83/HLA-DMB/TGFB1/GRB2/CD74/TNFSF13B/RHOA/IGF2/CAV1/THY1/IL6ST/IGF1/MDK/TGFBR2/HES1/IL6/IL1B/CD81	31
BP	GO:0051251	positive regulation of lymphocyte activation	39/488	334/18670	4.62194e-15	7.83846e-13	5.17693e-13	LILRB4/CLEC7A/TRBC2/GPR183/CORO1A/PTPRC/AIF1/CCL5/TYROBP/CD3E/PTPN6/IL7R/TRBC1/LYN/FAM49B/HLA-DPB1/CSK/HLA-DPA1/CD83/HLA-DMB/TGFB1/GRB2/CD74/TNFSF13B/RHOA/IGF2/CAV1/THY1/IL6ST/IGF1/MDK/TGFBR2/HES1/IL6/IL1B/CD320/MMP14/CD81/GAS6	39
BP	GO:0002683	negative regulation of immune system process	46/488	463/18670	7.03344e-15	1.15022e-12	7.59664e-13	IL10/LILRB4/CST7/PTPRC/LST1/FCER1G/TYROBP/CD84/CCL3/ARRB2/SAMSN1/PTPN6/CD68/IL7R/VSIG4/LYN/MAFB/GPX1/TGFB1/CD14/EZR/CD74/SERPING1/CXCL12/TSC22D3/CD59/APOD/COL3A1/CIB1/DUSP1/A2M/FBN1/ZFP36L1/THY1/MDK/EMILIN1/MYC/HTRA1/IFI16/SFRP1/HES1/PTPRS/THBS1/IL33/GPNMB/ZFP36	46
BP	GO:0001503	ossification	42/488	398/18670	1.40197e-14	2.21366e-12	1.46202e-12	CCL3/CCR1/FGR/SRGN/MGP/SNX10/TGFB1/SPARC/COL1A2/SPP1/RHOA/ACP5/IGFBP5/COL6A1/COL1A1/ID3/IGF2/MMP2/SFRP2/CTHRC1/IFITM1/JUNB/IL6ST/IGF1/PBX1/MDK/CTSK/COL5A2/ASPN/SFRP1/ID4/CHRDL1/MRC2/IL6/GPNMB/MMP14/RRBP1/LTBP3/CLEC11A/CEBPD/ID1/PTN	42
BP	GO:0050863	regulation of T cell activation	37/488	314/18670	1.78952e-14	2.7314e-12	1.80396e-12	IL10/LILRB4/CORO1A/PTPRC/AIF1/CCL5/CD3E/CD2/RAC2/PTPN6/IL7R/VSIG4/LYN/FAM49B/HLA-DPB1/CSK/HLA-DPA1/CD83/HLA-DMB/GSN/TGFB1/GRB2/CD74/TNFSF13B/RHOA/IGF2/CAV1/THY1/IL6ST/IGF1/MDK/TGFBR2/HES1/IL6/IL1B/GPNMB/CD81	37
BP	GO:0032963	collagen metabolic process	23/488	115/18670	2.32644e-14	3.3325e-12	2.20096e-12	ARRB2/CTSS/TGFB1/CTSB/COL1A2/COL1A1/MMP2/MFAP4/RGCC/PDGFRB/ITGB1/SERPINH1/TNXB/EMILIN1/CTSK/RCN3/MMP23B/COL15A1/MRC2/IL6/COL5A1/MMP14/ID1	23
BP	GO:0070372	regulation of ERK1 and ERK2 cascade	36/488	300/18670	2.32889e-14	3.3325e-12	2.20096e-12	GPR183/PTPRC/CCL5/CCL3/CCR1/ARRB2/PTPN6/LYN/C5AR1/CCL3L3/CCL4/CSK/CD44/TGFB1/GLIPR2/EZR/CD74/TIMP3/PLA2G2A/FBLN1/CIB1/SPRY1/DUSP1/AKAP12/APP/PDGFRB/PDGFRA/EMILIN1/LRP1/CCL14/IL1B/GPNMB/NRP1/JUN/RAMP3/GAS6	36
BP	GO:0002687	positive regulation of leukocyte migration	24/488	128/18670	2.87996e-14	3.99616e-12	2.63927e-12	AIF1/CCL5/GPSM3/CCL3/CCR1/RAC2/C5AR1/CXCL8/CCL4/TGFB1/CD74/RARRES2/CXCL12/RHOA/APP/THY1/MDK/PLVAP/THBS1/IL6/CXCL14/MMP14/GAS6/PTN	24
BP	GO:0032956	regulation of actin cytoskeleton organization	38/488	343/18670	5.72383e-14	7.70865e-12	5.0912e-12	CORO1A/PLEK/HCLS1/COTL1/RHOG/PFN1/GSN/TGFB1/GMFG/GRB2/ARPC2/ARHGDIB/TMSB4X/ARPC1B/ARF6/CFL1/TMSB10/CXCL12/RHOA/ARPC3/S100A10/RGCC/PDGFRB/ELN/SPTBN1/MDK/PDGFRA/SFRP1/DSTN/SYNPO2/LRP1/LIMA1/TPM1/EPS8/PAM/NRP1/ADD3/ID1	38
BP	GO:0050921	positive regulation of chemotaxis	24/488	135/18670	9.90923e-14	1.29641e-11	8.56217e-12	CXCR4/AIF1/CCL5/GPSM3/CCL3/CCR1/RAC2/C5AR1/CXCL8/CCL4/TGFB1/TMSB4X/CD74/RARRES2/CXCL12/PDGFRB/MDK/THBS1/SMOC2/IL6/CXCL14/NRP1/GAS6/PTN	24
BP	GO:1902903	regulation of supramolecular fiber organization	38/488	352/18670	1.30507e-13	1.65997e-11	1.09633e-11	CORO1A/PLEK/HCLS1/COTL1/GPX1/PFN1/GSN/GMFG/GRB2/ARPC2/CLU/TMSB4X/ARPC1B/ARF6/CFL1/TMSB10/AEBP1/CXCL12/RHOA/CIB1/ARPC3/S100A10/RGCC/APP/ELN/SPTBN1/EMILIN1/SFRP1/MAP1B/DSTN/SYNPO2/LIMA1/TPM1/CRYAB/EPS8/NRP1/ADD3/ID1	38
BP	GO:0050670	regulation of lymphocyte proliferation	29/488	208/18670	1.7923e-13	2.2181e-11	1.46495e-11	IL10/GPR183/CORO1A/PTPRC/LST1/AIF1/CCL5/TYROBP/CD3E/RAC2/PTPN6/VSIG4/LYN/HLA-DPB1/HLA-DPA1/HLA-DMB/TGFB1/CD74/TNFSF13B/IGF2/IL6ST/IGF1/TGFBR2/HES1/IL6/IL1B/GPNMB/CD320/CD81	29
BP	GO:0032944	regulation of mononuclear cell proliferation	29/488	209/18670	2.03135e-13	2.44778e-11	1.61664e-11	IL10/GPR183/CORO1A/PTPRC/LST1/AIF1/CCL5/TYROBP/CD3E/RAC2/PTPN6/VSIG4/LYN/HLA-DPB1/HLA-DPA1/HLA-DMB/TGFB1/CD74/TNFSF13B/IGF2/IL6ST/IGF1/TGFBR2/HES1/IL6/IL1B/GPNMB/CD320/CD81	29
BP	GO:0097529	myeloid leukocyte migration	29/488	210/18670	2.30051e-13	2.70104e-11	1.78391e-11	ITGB2/AIF1/CCL5/FCER1G/CCL3/CCR1/RAC2/S100A9/LYN/S100A8/C5AR1/CXCL8/CCL3L3/CXCL9/CCL4/CD74/RARRES2/CXCL12/DUSP1/MDK/EMILIN1/MTUS1/CCL14/THBS1/IL6/IL1B/MMP14/CD81/PECAM1	29
BP	GO:0007015	actin filament organization	40/488	400/18670	3.58198e-13	4.10047e-11	2.70816e-11	LCP1/CORO1A/AIF1/PLEK/RAC2/HCLS1/COTL1/RHOG/PFN1/GSN/GMFG/GRB2/ARPC2/TPM3/TMSB4X/EZR/ARPC1B/ARF6/CFL1/TMSB10/CXCL12/RHOA/ARPC3/S100A10/RGCC/ELN/TPM2/SPTBN1/HSP90B1/PLS3/SFRP1/DSTN/SYNPO2/LIMA1/TPM1/EPS8/NRP1/ADD3/ID1/SORBS2	40
BP	GO:0022407	regulation of cell-cell adhesion	40/488	403/18670	4.5641e-13	5.09732e-11	3.36653e-11	IL10/LILRB4/ITGB2/CORO1A/PTPRC/AIF1/CCL5/CD3E/PTPN6/IL7R/VSIG4/LYN/FAM49B/HLA-DPB1/CSK/HLA-DPA1/CD83/CD44/HLA-DMB/TGFB1/GRB2/CD74/TNFSF13B/CXCL12/RHOA/IGF2/CAV1/RGCC/THY1/IL6ST/IGF1/MDK/PLPP3/TGFBR2/HES1/IL6/IL1B/GPNMB/CD81/NR4A3	40
BP	GO:0050920	regulation of chemotaxis	29/488	217/18670	5.38336e-13	5.86914e-11	3.87629e-11	GPR183/CXCR4/AIF1/CCL5/GPSM3/CCL3/CCR1/RAC2/LYN/C5AR1/CXCL8/CCL4/TGFB1/TMSB4X/CD74/RARRES2/CXCL12/DUSP1/PDGFRB/MDK/PDGFRA/MTUS1/THBS1/SMOC2/IL6/CXCL14/NRP1/GAS6/PTN	29
BP	GO:0150076	neuroinflammatory response	18/488	75/18670	5.74714e-13	6.12004e-11	4.04199e-11	CST7/ITGB2/PTPRC/AIF1/TYROBP/CCL3/C5AR1/C1QA/CLU/NUPR1/APP/IGF1/LRP1/IL6/IL1B/IL33/JUN/CTSC	18
BP	GO:0032970	regulation of actin filament-based process	39/488	388/18670	6.07985e-13	6.32718e-11	4.1788e-11	CORO1A/PLEK/HCLS1/COTL1/RHOG/PFN1/GSN/TGFB1/GMFG/GRB2/ARPC2/ARHGDIB/TMSB4X/ARPC1B/ARF6/CFL1/TMSB10/CXCL12/RHOA/ARPC3/S100A10/CAV1/RGCC/PDGFRB/ELN/SPTBN1/MDK/PDGFRA/SFRP1/DSTN/SYNPO2/LRP1/LIMA1/TPM1/EPS8/PAM/NRP1/ADD3/ID1	39
BP	GO:0006959	humoral immune response	37/488	356/18670	8.87369e-13	9.02947e-11	5.96354e-11	TRBC2/GPR183/PTPRC/LYZ/FCN1/S100A9/PTPN6/TRBC1/VSIG4/S100A8/C5AR1/CXCL8/CXCL9/CD83/HLA-DQB1/C1QB/C3/C1QA/CLU/GNLY/SERPING1/C1R/RARRES2/PLA2G2A/C1S/C7/CD59/ITLN1/CFH/SLPI/RGCC/A2M/CFI/IL6/IL1B/CD81/SPON2	37
BP	GO:0070663	regulation of leukocyte proliferation	29/488	222/18670	9.67169e-13	9.62753e-11	6.35853e-11	IL10/GPR183/CORO1A/PTPRC/LST1/AIF1/CCL5/TYROBP/CD3E/RAC2/PTPN6/VSIG4/LYN/HLA-DPB1/HLA-DPA1/HLA-DMB/TGFB1/CD74/TNFSF13B/IGF2/IL6ST/IGF1/TGFBR2/HES1/IL6/IL1B/GPNMB/CD320/CD81	29
BP	GO:0061900	glial cell activation	16/488	58/18670	1.0835e-12	1.05561e-10	6.97179e-11	CST7/ITGB2/PTPRC/AIF1/TYROBP/CCL3/C5AR1/C1QA/CLU/APP/LRP1/IL6/IL1B/IL33/JUN/CTSC	16
BP	GO:0002688	regulation of leukocyte chemotaxis	21/488	114/18670	1.71763e-12	1.63855e-10	1.08218e-10	AIF1/CCL5/GPSM3/CCL3/CCR1/RAC2/LYN/C5AR1/CXCL8/CCL4/CD74/RARRES2/CXCL12/DUSP1/MDK/MTUS1/THBS1/IL6/CXCL14/GAS6/PTN	21
BP	GO:0031099	regeneration	27/488	198/18670	2.12693e-12	1.9876e-10	1.31271e-10	IL10/LCP1/C5AR1/GPX1/GSN/TGFB1/NINJ1/NNMT/SPP1/CXCL12/APOD/THY1/IGF1/PRRX1/MDK/TGFBR2/MAP1B/LAMB2/LRP1/PTPRS/MATN2/CD81/JUN/GAS6/PTN/NR4A3/POSTN	27
BP	GO:0050730	regulation of peptidyl-tyrosine phosphorylation	30/488	256/18670	6.61311e-12	6.05629e-10	3.99989e-10	ITGB2/PTPRC/NCF1/CCL5/CD3E/ARRB2/SAMSN1/PTPN6/LYN/HCLS1/CD44/TGFB1/CD74/IGF2/CAV1/APP/SFRP2/FGF7/THY1/IL6ST/IGF1/SOCS3/SFRP1/HES1/IL6/NRP1/CD81/GAS6/PECAM1/HYAL2	30
BP	GO:0002690	positive regulation of leukocyte chemotaxis	18/488	87/18670	8.65679e-12	7.77244e-10	5.13332e-10	AIF1/CCL5/GPSM3/CCL3/CCR1/RAC2/C5AR1/CXCL8/CCL4/CD74/RARRES2/CXCL12/MDK/THBS1/IL6/CXCL14/GAS6/PTN	18
BP	GO:0110053	regulation of actin filament organization	30/488	261/18670	1.08448e-11	9.54971e-10	6.30713e-10	CORO1A/PLEK/HCLS1/COTL1/PFN1/GSN/GMFG/GRB2/ARPC2/TMSB4X/ARPC1B/ARF6/CFL1/TMSB10/CXCL12/RHOA/ARPC3/S100A10/RGCC/ELN/SPTBN1/SFRP1/DSTN/SYNPO2/LIMA1/TPM1/EPS8/NRP1/ADD3/ID1	30
BP	GO:0050729	positive regulation of inflammatory response	23/488	153/18670	1.22373e-11	1.02794e-09	6.78905e-10	CLEC7A/FCER1G/GPSM3/CCL3/S100A9/VAMP8/S100A8/CCL3L3/C3/PLA2G2A/NUPR1/FABP4/NEAT1/IL6ST/MDK/CCL14/IL6/IL1B/IL33/MGST2/CD81/CTSC/HYAL2	23
BP	GO:0001774	microglial cell activation	14/488	48/18670	1.2347e-11	1.02794e-09	6.78905e-10	CST7/ITGB2/PTPRC/AIF1/TYROBP/CCL3/C5AR1/C1QA/CLU/APP/IL6/IL33/JUN/CTSC	14
BP	GO:0002269	leukocyte activation involved in inflammatory response	14/488	48/18670	1.2347e-11	1.02794e-09	6.78905e-10	CST7/ITGB2/PTPRC/AIF1/TYROBP/CCL3/C5AR1/C1QA/CLU/APP/IL6/IL33/JUN/CTSC	14
BP	GO:0070661	leukocyte proliferation	32/488	298/18670	1.36306e-11	1.11455e-09	7.36106e-10	IL10/GPR183/CORO1A/PTPRC/LST1/AIF1/CCL5/TYROBP/CD3E/RAC2/PTPN6/IL7R/VSIG4/LYN/HLA-DPB1/HLA-DPA1/HLA-DMB/TGFB1/CLU/CD74/TNFSF13B/IGF2/IL6ST/IGF1/TGFBR2/HES1/IL6/IL1B/IL33/GPNMB/CD320/CD81	32
BP	GO:0042129	regulation of T cell proliferation	23/488	156/18670	1.84263e-11	1.48025e-09	9.77634e-10	IL10/CORO1A/PTPRC/AIF1/CCL5/CD3E/RAC2/PTPN6/VSIG4/HLA-DPB1/HLA-DPA1/HLA-DMB/TGFB1/TNFSF13B/IGF2/IL6ST/IGF1/TGFBR2/HES1/IL6/IL1B/GPNMB/CD81	23
BP	GO:0050673	epithelial cell proliferation	39/488	434/18670	1.96987e-11	1.55518e-09	1.02712e-09	IL10/CCL5/C5AR1/GPX1/CYBA/TGFB1/IGFBP4/NFIB/SPARC/SERPINF1/B2M/CXCL12/NUPR1/NR4A1/IGFBP5/CAV1/RGCC/SFRP2/FGF7/CD34/ZFP36L1/IGF1/MDK/NR2F2/MYC/LAMC1/HTRA1/CDKN1C/SFRP1/HES1/EGFL7/THBS1/NRP1/MMP14/JUN/ID1/PTN/ZFP36/NR4A3	39
BP	GO:0046651	lymphocyte proliferation	30/488	272/18670	3.08434e-11	2.36745e-09	1.56359e-09	IL10/GPR183/CORO1A/PTPRC/LST1/AIF1/CCL5/TYROBP/CD3E/RAC2/PTPN6/IL7R/VSIG4/LYN/HLA-DPB1/HLA-DPA1/HLA-DMB/TGFB1/CD74/TNFSF13B/IGF2/IL6ST/IGF1/TGFBR2/HES1/IL6/IL1B/GPNMB/CD320/CD81	30
BP	GO:0032680	regulation of tumor necrosis factor production	23/488	160/18670	3.13171e-11	2.36745e-09	1.56359e-09	IL10/CLEC7A/CYBB/PTPRC/FCER1G/TYROBP/CCL3/CD2/ARRB2/PTPN6/CYBA/CD14/CLU/ACP5/AKAP12/APP/CD34/IGF1/THBS1/GPNMB/GAS6/SPON2/ZFP36	23
BP	GO:0018108	peptidyl-tyrosine phosphorylation	35/488	363/18670	3.15384e-11	2.36745e-09	1.56359e-09	ITGB2/PTPRC/NCF1/CCL5/CD3E/ARRB2/SAMSN1/PTPN6/LYN/HCLS1/FGR/CSK/CD44/TGFB1/CD74/IGF2/CAV1/APP/SFRP2/EFEMP1/FGF7/PDGFRB/THY1/IL6ST/IGF1/PDGFRA/SOCS3/SFRP1/HES1/IL6/NRP1/CD81/GAS6/PECAM1/HYAL2	35
BP	GO:0045765	regulation of angiogenesis	36/488	383/18670	3.38606e-11	2.50077e-09	1.65164e-09	IL10/CYBB/ITGB2/CXCR4/C5AR1/CXCL8/C3/DCN/SPARC/SERPINF1/RHOA/CIB1/RGCC/HSPG2/RAMP2/SFRP2/CD34/ITGB1/THBS2/HSPB6/MDK/EMILIN1/COL4A2/TGFBR2/SFRP1/AQP1/THBS1/SMOC2/IL6/IL1B/GPNMB/NRP1/ADAMTS9/ID1/PTN/ANGPTL4	36
BP	GO:0032943	mononuclear cell proliferation	30/488	274/18670	3.7074e-11	2.69463e-09	1.77968e-09	IL10/GPR183/CORO1A/PTPRC/LST1/AIF1/CCL5/TYROBP/CD3E/RAC2/PTPN6/IL7R/VSIG4/LYN/HLA-DPB1/HLA-DPA1/HLA-DMB/TGFB1/CD74/TNFSF13B/IGF2/IL6ST/IGF1/TGFBR2/HES1/IL6/IL1B/GPNMB/CD320/CD81	30
BP	GO:0018212	peptidyl-tyrosine modification	35/488	366/18670	3.96936e-11	2.83996e-09	1.87565e-09	ITGB2/PTPRC/NCF1/CCL5/CD3E/ARRB2/SAMSN1/PTPN6/LYN/HCLS1/FGR/CSK/CD44/TGFB1/CD74/IGF2/CAV1/APP/SFRP2/EFEMP1/FGF7/PDGFRB/THY1/IL6ST/IGF1/PDGFRA/SOCS3/SFRP1/HES1/IL6/NRP1/CD81/GAS6/PECAM1/HYAL2	35
BP	GO:0042116	macrophage activation	18/488	95/18670	4.12311e-11	2.90457e-09	1.91833e-09	IL10/CST7/ITGB2/PTPRC/AIF1/TYROBP/CCL3/VSIG4/C5AR1/C1QA/CLU/CD74/APP/THBS1/IL6/IL33/JUN/CTSC	18
BP	GO:0032640	tumor necrosis factor production	23/488	163/18670	4.61067e-11	3.15108e-09	2.08114e-09	IL10/CLEC7A/CYBB/PTPRC/FCER1G/TYROBP/CCL3/CD2/ARRB2/PTPN6/CYBA/CD14/CLU/ACP5/AKAP12/APP/CD34/IGF1/THBS1/GPNMB/GAS6/SPON2/ZFP36	23
BP	GO:1903555	regulation of tumor necrosis factor superfamily cytokine production	23/488	163/18670	4.61067e-11	3.15108e-09	2.08114e-09	IL10/CLEC7A/CYBB/PTPRC/FCER1G/TYROBP/CCL3/CD2/ARRB2/PTPN6/CYBA/CD14/CLU/ACP5/AKAP12/APP/CD34/IGF1/THBS1/GPNMB/GAS6/SPON2/ZFP36	23
BP	GO:0006909	phagocytosis	35/488	369/18670	4.9828e-11	3.35533e-09	2.21604e-09	FCGR3A/CLEC7A/TRBC2/ITGB2/CORO1A/PTPRC/AIF1/FCER1G/TYROBP/IL2RG/FCN1/MSR1/TRBC1/LYN/FGR/CSK/CDC42SE2/CYBA/GSN/TGFB1/CD14/C3/GRB2/ARPC2/ARPC1B/SRPX/ARPC3/ITGB1/MFGE8/LRP1/THBS1/IL1B/GAS6/SPON2/PECAM1	35
BP	GO:0052547	regulation of peptidase activity	39/488	452/18670	6.69475e-11	4.44279e-09	2.93425e-09	CST7/SERPINA1/CLEC7A/S100A9/ARRB2/LYN/S100A8/CD44/GPX1/GSN/C3/SERPING1/TIMP3/FBLN1/PCOLCE/SERPINF1/RHOA/CSTB/COL6A3/SLPI/RARRES1/TFPI/CAV1/APP/A2M/SFRP2/SERPINH1/TIMP1/MYC/RCN3/IFI16/AQP1/THBS1/CRYAB/TIMP2/PI16/GAS6/CRIM1/TFPI2	39
BP	GO:0030199	collagen fibril organization	14/488	54/18670	7.19615e-11	4.70731e-09	3.10895e-09	COL1A2/LUM/AEBP1/COL3A1/COL14A1/COL1A1/SFRP2/SERPINH1/TNXB/DPT/EMILIN1/COL5A2/COL12A1/COL5A1	14
BP	GO:1903317	regulation of protein maturation	24/488	182/18670	7.43446e-11	4.7947e-09	3.16667e-09	CST7/VSIG4/C5AR1/C1QB/GSN/C3/C1QA/CTSZ/CLU/SERPING1/C1R/C1S/C7/CD59/CFH/A2M/GAS1/CFI/SPON1/THBS1/IL1B/MMP14/CD81/SOX4	24
BP	GO:1904019	epithelial cell apoptotic process	19/488	111/18670	7.56924e-11	4.81382e-09	3.1793e-09	IL10/ARRB2/GSN/STK4/ARF6/NUPR1/RGCC/RAMP2/ZFP36L1/MDK/COL18A1/CD248/TGFBR2/THBS1/IL6/GAS6/SFRP4/ANGPTL4/ZFP36	19
BP	GO:0070374	positive regulation of ERK1 and ERK2 cascade	26/488	215/18670	8.53044e-11	5.27618e-09	3.48467e-09	GPR183/PTPRC/CCL5/CCL3/CCR1/ARRB2/C5AR1/CCL3L3/CCL4/CD44/TGFB1/GLIPR2/CD74/PLA2G2A/CIB1/AKAP12/APP/PDGFRB/PDGFRA/LRP1/CCL14/GPNMB/NRP1/JUN/RAMP3/GAS6	26
BP	GO:0071706	tumor necrosis factor superfamily cytokine production	23/488	168/18670	8.61217e-11	5.27618e-09	3.48467e-09	IL10/CLEC7A/CYBB/PTPRC/FCER1G/TYROBP/CCL3/CD2/ARRB2/PTPN6/CYBA/CD14/CLU/ACP5/AKAP12/APP/CD34/IGF1/THBS1/GPNMB/GAS6/SPON2/ZFP36	23
BP	GO:0034341	response to interferon-gamma	25/488	199/18670	8.64193e-11	5.27618e-09	3.48467e-09	IFI30/AIF1/CCL5/CCL3/STXBP2/CXCL16/HLA-DQA1/CCL3L3/HLA-DPB1/CCL4/KYNU/IFITM3/HLA-DPA1/HLA-DQB1/CD44/HLA-DRA/HLA-DRB5/GSN/HLA-DRB1/IFITM2/B2M/IFITM1/MT2A/SOCS3/CCL14	25
BP	GO:0070665	positive regulation of leukocyte proliferation	21/488	139/18670	8.76061e-11	5.27827e-09	3.48604e-09	GPR183/CORO1A/PTPRC/AIF1/CCL5/CD3E/LYN/HLA-DPB1/HLA-DPA1/HLA-DMB/CD74/TNFSF13B/IGF2/IL6ST/IGF1/TGFBR2/HES1/IL6/IL1B/CD320/CD81	21
BP	GO:0050678	regulation of epithelial cell proliferation	35/488	378/18670	9.70851e-11	5.77341e-09	3.81306e-09	IL10/CCL5/C5AR1/GPX1/CYBA/TGFB1/NFIB/SPARC/SERPINF1/B2M/CXCL12/NUPR1/NR4A1/CAV1/RGCC/SFRP2/FGF7/ZFP36L1/IGF1/MDK/NR2F2/MYC/LAMC1/HTRA1/CDKN1C/SFRP1/HES1/EGFL7/THBS1/NRP1/JUN/ID1/PTN/ZFP36/NR4A3	35
BP	GO:0002697	regulation of immune effector process	39/488	458/18670	9.9122e-11	5.81897e-09	3.84315e-09	IL10/ITGB2/PTPRC/FCER1G/CD84/RAC2/ARRB2/VAMP8/PTPN6/IL7R/VSIG4/STXBP2/LYN/FAM49B/FGR/C5AR1/HLA-DMB/C1QB/TGFB1/C3/C1QA/CLU/CD74/SERPING1/C1R/C1S/C7/B2M/CD59/CFH/A2M/CFI/HTRA1/IL6/IL1B/IL33/CD81/SPON2/NR4A3	39
BP	GO:0045861	negative regulation of proteolysis	34/488	363/18670	1.33267e-10	7.6427e-09	5.04764e-09	IL10/CST7/SERPINA1/ARRB2/VSIG4/CD44/GPX1/C3/CTSZ/SERPING1/TIMP3/SERPINF1/CD59/CSTB/COL6A3/SLPI/RARRES1/TFPI/APP/A2M/GAS1/SFRP2/SERPINH1/TIMP1/IFI16/AQP1/THBS1/CRYAB/PLAT/TIMP2/PI16/GAS6/CRIM1/TFPI2	34
BP	GO:1901342	regulation of vasculature development	37/488	422/18670	1.33526e-10	7.6427e-09	5.04764e-09	IL10/CYBB/ITGB2/CXCR4/C5AR1/CXCL8/C3/DCN/SPARC/SERPINF1/RHOA/CIB1/RGCC/HSPG2/EGR1/RAMP2/SFRP2/CD34/ITGB1/THBS2/HSPB6/MDK/EMILIN1/COL4A2/TGFBR2/SFRP1/AQP1/THBS1/SMOC2/IL6/IL1B/GPNMB/NRP1/ADAMTS9/ID1/PTN/ANGPTL4	37
BP	GO:0002573	myeloid leukocyte differentiation	25/488	204/18670	1.48238e-10	8.38002e-09	5.53461e-09	LILRB4/EVI2B/GPR183/SPI1/FCER1G/TYROBP/CCL3/CCR1/LYN/HCLS1/MAFB/SNX10/TGFB1/CD74/APP/FOS/FBN1/ZFP36L1/JUNB/MYC/IFI16/TGFBR2/SFRP1/CD81/JUN	25
BP	GO:0071674	mononuclear cell migration	17/488	90/18670	1.5156e-10	8.46332e-09	5.58962e-09	AIF1/CCL5/CCL3/CCR1/LYN/C5AR1/CCL3L3/CCL4/TGFB1/RARRES2/CXCL12/DUSP1/MDK/CCL14/THBS1/IL6/PECAM1	17
BP	GO:0061448	connective tissue development	29/488	273/18670	1.6412e-10	9.05431e-09	5.97994e-09	MGP/CD44/TGFB1/NFIB/COL6A2/LUM/COL6A3/COL6A1/COL14A1/COL1A1/CRIP1/EGR1/SFRP2/EFEMP1/PDGFRB/CD34/ACTA2/SERPINH1/TIMP1/PRRX1/MDK/CTSK/COL12A1/TGFBR2/ID4/MATN2/COL5A1/LTBP3/HYAL2	29
BP	GO:0050671	positive regulation of lymphocyte proliferation	20/488	130/18670	1.76693e-10	9.63188e-09	6.3614e-09	GPR183/CORO1A/PTPRC/AIF1/CCL5/CD3E/HLA-DPB1/HLA-DPA1/HLA-DMB/CD74/TNFSF13B/IGF2/IL6ST/IGF1/TGFBR2/HES1/IL6/IL1B/CD320/CD81	20
BP	GO:0032946	positive regulation of mononuclear cell proliferation	20/488	131/18670	2.03553e-10	1.09655e-08	7.24219e-09	GPR183/CORO1A/PTPRC/AIF1/CCL5/CD3E/HLA-DPB1/HLA-DPA1/HLA-DMB/CD74/TNFSF13B/IGF2/IL6ST/IGF1/TGFBR2/HES1/IL6/IL1B/CD320/CD81	20
BP	GO:0010466	negative regulation of peptidase activity	28/488	262/18670	2.96731e-10	1.57992e-08	1.04346e-08	CST7/SERPINA1/ARRB2/CD44/GPX1/C3/SERPING1/TIMP3/SERPINF1/CSTB/COL6A3/SLPI/RARRES1/TFPI/APP/A2M/SFRP2/SERPINH1/TIMP1/IFI16/AQP1/THBS1/CRYAB/TIMP2/PI16/GAS6/CRIM1/TFPI2	28
BP	GO:0008064	regulation of actin polymerization or depolymerization	23/488	179/18670	3.14113e-10	1.65325e-08	1.09189e-08	CORO1A/PLEK/HCLS1/COTL1/PFN1/GSN/GMFG/GRB2/ARPC2/TMSB4X/ARPC1B/ARF6/CFL1/TMSB10/CXCL12/RHOA/ARPC3/ELN/SPTBN1/DSTN/LIMA1/EPS8/ADD3	23
BP	GO:0030832	regulation of actin filament length	23/488	180/18670	3.51522e-10	1.80856e-08	1.19447e-08	CORO1A/PLEK/HCLS1/COTL1/PFN1/GSN/GMFG/GRB2/ARPC2/TMSB4X/ARPC1B/ARF6/CFL1/TMSB10/CXCL12/RHOA/ARPC3/ELN/SPTBN1/DSTN/LIMA1/EPS8/ADD3	23
BP	GO:0070613	regulation of protein processing	23/488	180/18670	3.51522e-10	1.80856e-08	1.19447e-08	CST7/VSIG4/C5AR1/C1QB/GSN/C3/C1QA/CTSZ/CLU/SERPING1/C1R/C1S/C7/CD59/CFH/A2M/GAS1/CFI/SPON1/THBS1/IL1B/MMP14/CD81	23
BP	GO:0042102	positive regulation of T cell proliferation	17/488	95/18670	3.68785e-10	1.8763e-08	1.2392e-08	CORO1A/PTPRC/AIF1/CCL5/CD3E/HLA-DPB1/HLA-DPA1/HLA-DMB/TNFSF13B/IGF2/IL6ST/IGF1/TGFBR2/HES1/IL6/IL1B/CD81	17
BP	GO:0072376	protein activation cascade	24/488	198/18670	4.35926e-10	2.19352e-08	1.44872e-08	TRBC2/FCN1/TRBC1/VSIG4/C5AR1/C1QB/C3/C1QA/CLU/SERPING1/C1R/FBLN1/C1S/C7/CD59/CFH/TFPI/RGCC/A2M/CFI/VWF/IL1B/CD81/PRCP	24
BP	GO:0010951	negative regulation of endopeptidase activity	27/488	250/18670	4.89585e-10	2.43675e-08	1.60936e-08	CST7/SERPINA1/ARRB2/CD44/GPX1/C3/SERPING1/TIMP3/SERPINF1/CSTB/COL6A3/SLPI/RARRES1/TFPI/APP/A2M/SFRP2/SERPINH1/TIMP1/IFI16/AQP1/THBS1/CRYAB/TIMP2/GAS6/CRIM1/TFPI2	27
BP	GO:0042098	T cell proliferation	23/488	184/18670	5.46946e-10	2.69297e-08	1.77858e-08	IL10/CORO1A/PTPRC/AIF1/CCL5/CD3E/RAC2/PTPN6/VSIG4/HLA-DPB1/HLA-DPA1/HLA-DMB/TGFB1/TNFSF13B/IGF2/IL6ST/IGF1/TGFBR2/HES1/IL6/IL1B/GPNMB/CD81	23
BP	GO:0060348	bone development	25/488	217/18670	5.57916e-10	2.71776e-08	1.79495e-08	PTPRC/TYROBP/PTPN6/ZNF385A/TGFB1/COL6A2/SPARC/RHOA/ACP5/COL6A3/COL6A1/COL14A1/COL1A1/SFRP2/FBN1/SERPINH1/IGF1/PPIB/PLS3/COL12A1/TGFBR2/MATN2/MMP14/SFRP4/LTBP3	25
BP	GO:0048545	response to steroid hormone	34/488	385/18670	6.36008e-10	3.06556e-08	2.02465e-08	IL10/CYBB/AIF1/ARRB2/IGFBP7/CYBA/TGFB1/SPARC/SPP1/SERPINF1/RHOA/NR4A1/COL1A1/DUSP1/TFPI/CAV1/RAMP2/FOSB/FOS/ZFP36L1/PLPP1/MDK/NR2F2/TGFBR2/SFRP1/NR2F1/AQP1/THBS1/IL6/PAM/SLIT3/PTN/ZFP36/NR4A3	34
BP	GO:0071559	response to transforming growth factor beta	27/488	255/18670	7.62664e-10	3.63775e-08	2.40256e-08	ARRB2/TGFB1/COL1A2/RHOA/COL3A1/COL1A1/CAV1/FOS/FBN1/ZFP36L1/EMILIN1/CLDN5/COL4A2/HTRA1/CDKN1C/ASPN/TGFBR2/SFRP1/LTBP4/THBS1/CILP/JUN/LTBP3/MXRA5/ID1/HYAL2/POSTN	27
BP	GO:1902905	positive regulation of supramolecular fiber organization	24/488	204/18670	8.06943e-10	3.80927e-08	2.51584e-08	CORO1A/PLEK/GPX1/PFN1/GSN/GMFG/GRB2/ARPC2/CLU/ARPC1B/ARF6/CFL1/RHOA/ARPC3/S100A10/RGCC/APP/SFRP1/MAP1B/DSTN/SYNPO2/TPM1/NRP1/ID1	24
BP	GO:0085029	extracellular matrix assembly	10/488	28/18670	1.16835e-09	5.45906e-08	3.60545e-08	TGFB1/COL1A2/MFAP4/RGCC/TNXB/EMILIN1/FBLN5/EFEMP2/GAS6/HAS1	10
BP	GO:0007160	cell-matrix adhesion	25/488	225/18670	1.19844e-09	5.54311e-08	3.66096e-08	ITGB2/CD3E/CD44/NINJ1/RHOA/APOD/COL3A1/CIB1/S100A10/CD63/CD34/ITGB1/THY1/BCAM/EMILIN1/FBLN5/SFRP1/SGCE/LRP1/THBS1/NRP1/MMP14/ADAMTS9/PECAM1/POSTN	25
BP	GO:0030099	myeloid cell differentiation	35/488	416/18670	1.29066e-09	5.90993e-08	3.90323e-08	LILRB4/EVI2B/GPR183/SPI1/FCER1G/TYROBP/CCL3/CCR1/PTPN6/LYN/HCLS1/MAFB/ZNF385A/SNX10/TGFB1/CD74/MYL9/B2M/CIB1/APP/FOS/FBN1/ZFP36L1/JUNB/EPAS1/MYC/CDKN1C/IFI16/TGFBR2/SFRP1/THBS1/CD81/JUN/ZFP36/NR4A3	35
BP	GO:0008154	actin polymerization or depolymerization	24/488	209/18670	1.32406e-09	6.00284e-08	3.96459e-08	CORO1A/AIF1/PLEK/HCLS1/COTL1/PFN1/GSN/GMFG/GRB2/ARPC2/TMSB4X/ARPC1B/ARF6/CFL1/TMSB10/CXCL12/RHOA/ARPC3/ELN/SPTBN1/DSTN/LIMA1/EPS8/ADD3	24
BP	GO:0007568	aging	30/488	321/18670	1.76213e-09	7.91057e-08	5.22456e-08	IL10/ITGB2/CD68/HMGA1/KYNU/GSN/TGFB1/C1QA/GRB2/DCN/SERPING1/GPX4/SERPINF1/B2M/APOD/IGFBP5/APP/FOS/PDGFRB/TIMP1/COL4A2/CDKN1C/TGFBR2/PRELP/LRP1/CRYAB/TIMP2/JUN/CTSC/HYAL2	30
BP	GO:0048771	tissue remodeling	22/488	179/18670	1.79849e-09	7.91856e-08	5.22983e-08	RAC2/CSK/SNX10/TGFB1/SPP1/BGN/ACP5/IGFBP5/MMP2/CAV1/CTHRC1/TIMP1/EPAS1/MDK/CTSK/SFRP1/IL6/PDK4/GPNMB/MMP14/LTBP3/PTN	22
BP	GO:1903034	regulation of response to wounding	22/488	179/18670	1.79849e-09	7.91856e-08	5.22983e-08	IL10/CLEC7A/CXCR4/FCER1G/PLEK/LYN/SERPING1/SPP1/TFPI/CAV1/CD34/MDK/PLPP3/PDGFRA/TGFBR2/LRP1/PTPRS/THBS1/SMOC2/MYLK/PLAT/PTN	22
BP	GO:0072593	reactive oxygen species metabolic process	28/488	284/18670	1.87776e-09	8.18882e-08	5.40833e-08	IL10/CLEC7A/CYBB/ITGB2/NCF1/AIF1/TYROBP/RAC2/GPX1/CYBA/TGFB1/GRB2/CLU/RHOA/ACP5/GPX3/CAV1/PDGFRB/CD34/SOD3/FBLN5/HP/TGFBR2/THBS1/CRYAB/IL1B/PDK4/PRCP	28
BP	GO:0022617	extracellular matrix disassembly	15/488	80/18670	2.04686e-09	8.84204e-08	5.83974e-08	LCP1/CTSS/CD44/TGFB1/MMP2/A2M/TIMP1/CTSK/LAMC1/HTRA1/ADAMTS4/LRP1/IL6/MMP14/TIMP2	15
BP	GO:0071560	cellular response to transforming growth factor beta stimulus	26/488	249/18670	2.12903e-09	9.11105e-08	6.01741e-08	ARRB2/TGFB1/COL1A2/RHOA/COL3A1/COL1A1/CAV1/FOS/FBN1/ZFP36L1/EMILIN1/CLDN5/COL4A2/HTRA1/CDKN1C/ASPN/TGFBR2/SFRP1/LTBP4/THBS1/CILP/JUN/LTBP3/ID1/HYAL2/POSTN	26
BP	GO:0010038	response to metal ion	32/488	364/18670	2.30053e-09	9.75382e-08	6.44193e-08	CYBB/ALOX5AP/NCF1/FBP1/S100A8/GSN/CD14/C1QA/SPARC/SERPINF1/B2M/S100A13/DUSP1/FABP4/CAV1/CRIP1/APP/CYBRD1/FOSB/FOS/MT1E/JUNB/MT1M/SOD3/MT2A/MT1A/SLC40A1/AQP1/MT1X/THBS1/PAM/JUN	32
BP	GO:0010810	regulation of cell-substrate adhesion	24/488	215/18670	2.35051e-09	9.87432e-08	6.52151e-08	CD3E/RAC2/NINJ1/ARPC2/FBLN1/RHOA/CCDC80/APOD/CIB1/COL1A1/S100A10/FBLN2/THY1/MDK/EMILIN1/SFRP1/LRP1/ABI3BP/THBS1/SMOC2/NRP1/MMP14/PTN/POSTN	24
BP	GO:0016485	protein processing	30/488	328/18670	2.93022e-09	1.21977e-07	8.056e-08	CST7/VSIG4/CTSS/C5AR1/SRGN/C1QB/GSN/C3/C1QA/CTSZ/CLU/SERPING1/C1R/C1S/AEBP1/C7/CD59/CFH/A2M/GAS1/CFI/CPE/CPXM1/IFI16/SPON1/THBS1/IL1B/MMP14/CD81/PLAT	30
BP	GO:0042063	gliogenesis	28/488	290/18670	3.00313e-09	1.23886e-07	8.18207e-08	GPR183/CXCR4/CCL3/LYN/S100A8/C5AR1/CSK/GSN/TGFB1/C1QA/CLU/NFIB/RHOA/APP/IL6ST/MDK/MXRA8/LAMB2/ID4/HES1/LRP1/MATN2/IL6/IL1B/IL33/MMP14/SOX4/PTN	28
BP	GO:0071621	granulocyte chemotaxis	18/488	123/18670	3.31411e-09	1.35494e-07	8.94873e-08	ITGB2/CCL5/FCER1G/CCL3/RAC2/S100A9/S100A8/C5AR1/CXCL8/CCL3L3/CXCL9/CCL4/CD74/RARRES2/MDK/CCL14/THBS1/IL1B	18
BP	GO:0002526	acute inflammatory response	24/488	220/18670	3.7317e-09	1.51216e-07	9.98712e-08	SERPINA1/FCER1G/VSIG4/S100A8/C5AR1/C1QB/C3/C1QA/CLU/SERPING1/C1R/C1S/C7/CD59/NUPR1/CFH/A2M/CFI/IL6ST/HP/IL6/IL1B/CD81/PRCP	24
BP	GO:0097530	granulocyte migration	19/488	141/18670	4.97718e-09	1.99917e-07	1.32036e-07	ITGB2/CCL5/FCER1G/CCL3/RAC2/S100A9/S100A8/C5AR1/CXCL8/CCL3L3/CXCL9/CCL4/CD74/RARRES2/MDK/CCL14/THBS1/IL1B/PECAM1	19
BP	GO:0016049	cell growth	37/488	484/18670	5.90068e-09	2.3495e-07	1.55173e-07	CXCR4/FBP1/S100A9/S100A8/CXCL16/IGFBP7/CYBA/TGFB1/IGFBP4/ZEB2/SPP1/CXCL12/RHOA/CIB1/IGFBP5/APP/SFRP2/ITGB1/IGF1/MEG3/FBLN5/FHL1/TGFBR2/SFRP1/MAP1B/LAMB2/LTBP4/LRP1/PTPRS/CRYAB/NRP1/MMP14/SLIT3/PI16/SORBS2/HYAL2/POSTN	37
BP	GO:0052548	regulation of endopeptidase activity	34/488	425/18670	8.05422e-09	3.16222e-07	2.0885e-07	CST7/SERPINA1/CLEC7A/S100A9/ARRB2/LYN/S100A8/CD44/GPX1/GSN/C3/SERPING1/TIMP3/SERPINF1/RHOA/CSTB/COL6A3/SLPI/RARRES1/TFPI/APP/A2M/SFRP2/SERPINH1/TIMP1/MYC/IFI16/AQP1/THBS1/CRYAB/TIMP2/GAS6/CRIM1/TFPI2	34
BP	GO:1904035	regulation of epithelial cell apoptotic process	15/488	88/18670	8.07993e-09	3.16222e-07	2.0885e-07	ARRB2/GSN/NUPR1/RGCC/RAMP2/ZFP36L1/MDK/COL18A1/CD248/THBS1/IL6/GAS6/SFRP4/ANGPTL4/ZFP36	15
BP	GO:2000377	regulation of reactive oxygen species metabolic process	22/488	195/18670	9.01084e-09	3.49666e-07	2.30938e-07	IL10/CLEC7A/ITGB2/AIF1/TYROBP/RAC2/CYBA/TGFB1/GRB2/CLU/RHOA/ACP5/CAV1/PDGFRB/CD34/FBLN5/HP/TGFBR2/THBS1/CRYAB/IL1B/PRCP	22
BP	GO:0031960	response to corticosteroid	20/488	162/18670	9.14173e-09	3.51765e-07	2.32324e-07	IL10/CYBB/AIF1/IGFBP7/CYBA/TGFB1/SPARC/SERPINF1/RHOA/COL1A1/DUSP1/FOSB/FOS/ZFP36L1/MDK/AQP1/IL6/PAM/SLIT3/ZFP36	20
BP	GO:0032602	chemokine production	15/488	89/18670	9.48769e-09	3.62034e-07	2.39106e-07	IL10/CLEC7A/AIF1/S100A9/S100A8/CD74/APOD/EGR1/APP/ACKR1/LRP1/IL6/IL1B/IL33/POSTN	15
BP	GO:0043491	protein kinase B signaling	26/488	269/18670	1.08504e-08	4.10611e-07	2.71189e-07	CCL5/CCL3/RAC2/ARRB2/HCLS1/RHOG/GPX1/TGFB1/GRB2/PPP2R5C/CIB1/IGFBP5/IGF2/FGF7/PDGFRB/ITGB1/ZFP36L1/IGF1/TXN/PDGFRA/RCN3/THBS1/IL1B/RAMP3/GAS6/HYAL2	26
BP	GO:1990266	neutrophil migration	17/488	118/18670	1.15524e-08	4.33593e-07	2.86368e-07	ITGB2/CCL5/FCER1G/CCL3/RAC2/S100A9/S100A8/C5AR1/CXCL8/CCL3L3/CXCL9/CCL4/CD74/MDK/CCL14/IL1B/PECAM1	17
BP	GO:0030593	neutrophil chemotaxis	16/488	104/18670	1.19026e-08	4.43107e-07	2.92651e-07	ITGB2/CCL5/FCER1G/CCL3/RAC2/S100A9/S100A8/C5AR1/CXCL8/CCL3L3/CXCL9/CCL4/CD74/MDK/CCL14/IL1B	16
BP	GO:2000146	negative regulation of cell motility	30/488	349/18670	1.23452e-08	4.55875e-07	3.01084e-07	AIF1/TGFB1/ARHGDIB/DCN/CD74/FBLN1/SERPINF1/CXCL12/RHOA/APOD/COL3A1/IGFBP5/DUSP1/RGCC/SFRP2/IFITM1/THY1/TIMP1/PODN/NR2F2/EMILIN1/SFRP1/LRP1/TPM1/THBS1/IL33/ADAMTS9/PTN/HAS1/HYAL2	30
BP	GO:0032535	regulation of cellular component size	31/488	370/18670	1.28278e-08	4.69909e-07	3.10352e-07	CORO1A/PLEK/IL7R/HCLS1/COTL1/PFN1/GSN/GMFG/GRB2/ARPC2/TMSB4X/EZR/ARPC1B/ARF6/CFL1/TMSB10/SPP1/CXCL12/RHOA/ARPC3/ELN/SPTBN1/MAP1B/DSTN/AQP1/LRP1/PTPRS/LIMA1/EPS8/NRP1/ADD3	31
BP	GO:0002920	regulation of humoral immune response	18/488	134/18670	1.32962e-08	4.83202e-07	3.19132e-07	PTPRC/PTPN6/VSIG4/C5AR1/C1QB/C3/C1QA/CLU/SERPING1/C1R/C1S/C7/CD59/CFH/A2M/CFI/IL1B/CD81	18
BP	GO:1902105	regulation of leukocyte differentiation	26/488	272/18670	1.36559e-08	4.92364e-07	3.25183e-07	LILRB4/EVI2B/PTPRC/TYROBP/CCL3/CCR1/CD2/PTPN6/IL7R/LYN/HCLS1/MAFB/CD83/TGFB1/CD74/RHOA/FOS/FBN1/ZFP36L1/MDK/MYC/TGFBR2/SFRP1/MMP14/JUN/GAS6	26
BP	GO:0010001	glial cell differentiation	23/488	218/18670	1.49713e-08	5.35576e-07	3.53722e-07	CXCR4/LYN/S100A8/C5AR1/CSK/GSN/TGFB1/C1QA/CLU/NFIB/RHOA/APP/IL6ST/MDK/MXRA8/LAMB2/ID4/HES1/LRP1/IL6/IL1B/SOX4/PTN	23
BP	GO:0070482	response to oxygen levels	32/488	394/18670	1.56642e-08	5.5602e-07	3.67225e-07	UCP2/CYBB/CXCR4/CYBA/TGFB1/CXCL12/RHOA/COL1A1/MMP2/CAV1/RGCC/EGR1/RAMP2/PDGFRB/CD34/ZFP36L1/SOD3/EPAS1/MYC/HSP90B1/TGFBR2/SFRP1/AQP1/PDLIM1/THBS1/CRYAB/PAM/MMP14/PLAT/PTN/ANGPTL4/POSTN	32
BP	GO:0042108	positive regulation of cytokine biosynthetic process	13/488	67/18670	1.58805e-08	5.5936e-07	3.69431e-07	CLEC7A/CYBB/PTPRC/TYROBP/CD3E/LTB/CD74/AKAP12/EGR1/APP/THBS1/IL6/IL1B	13
BP	GO:0030336	negative regulation of cell migration	29/488	334/18670	1.73717e-08	6.07213e-07	4.01035e-07	AIF1/TGFB1/ARHGDIB/DCN/CD74/SERPINF1/CXCL12/RHOA/APOD/COL3A1/IGFBP5/DUSP1/RGCC/SFRP2/IFITM1/THY1/TIMP1/PODN/NR2F2/EMILIN1/SFRP1/LRP1/TPM1/THBS1/IL33/ADAMTS9/PTN/HAS1/HYAL2	29
BP	GO:0001667	ameboidal-type cell migration	35/488	461/18670	1.8347e-08	6.36445e-07	4.20342e-07	ITGB2/GPX1/PFN1/TGFB1/GLIPR2/ARHGDIB/TMSB4X/DCN/ARF6/ZEB2/CFL1/SPARC/SERPINF1/RHOA/CIB1/NR4A1/AKAP12/RGCC/FGF7/ITGB1/TIMP1/NR2F2/TGFBR2/THBS1/SMOC2/NRP1/JUN/ADAMTS9/CLEC14A/ID1/PTN/PRCP/PECAM1/HAS1/HYAL2	35
BP	GO:0051604	protein maturation	32/488	397/18670	1.87567e-08	6.45767e-07	4.26498e-07	CST7/VSIG4/CTSS/C5AR1/SRGN/C1QB/GSN/C3/C1QA/CTSZ/CLU/SERPING1/C1R/C1S/AEBP1/C7/CD59/CFH/A2M/GAS1/CFI/SERPINH1/CPE/CPXM1/IFI16/SPON1/THBS1/IL1B/MMP14/CD81/PLAT/SOX4	32
BP	GO:0051017	actin filament bundle assembly	19/488	153/18670	1.95178e-08	6.66956e-07	4.40493e-07	LCP1/AIF1/PLEK/PFN1/EZR/RHOA/S100A10/RGCC/ELN/HSP90B1/PLS3/SFRP1/SYNPO2/LIMA1/TPM1/EPS8/NRP1/ADD3/ID1	19
BP	GO:0071675	regulation of mononuclear cell migration	11/488	46/18670	2.03013e-08	6.8859e-07	4.54781e-07	AIF1/CCL5/CCR1/LYN/C5AR1/TGFB1/RARRES2/CXCL12/DUSP1/MDK/THBS1	11
BP	GO:0001666	response to hypoxia	30/488	359/18670	2.34639e-08	7.9001e-07	5.21764e-07	UCP2/CYBB/CXCR4/CYBA/TGFB1/CXCL12/RHOA/MMP2/CAV1/RGCC/EGR1/RAMP2/CD34/ZFP36L1/SOD3/EPAS1/MYC/HSP90B1/TGFBR2/SFRP1/AQP1/PDLIM1/THBS1/CRYAB/PAM/MMP14/PLAT/PTN/ANGPTL4/POSTN	30
BP	GO:0051346	negative regulation of hydrolase activity	35/488	466/18670	2.40626e-08	8.04253e-07	5.31171e-07	CST7/SERPINA1/ARRB2/GZMA/CD44/GPX1/C3/APOC1/SERPING1/TIMP3/CNN3/SERPINF1/CSTB/SPRY1/COL6A3/SLPI/RARRES1/TFPI/APP/A2M/SFRP2/SERPINH1/TIMP1/IFI16/AQP1/THBS1/CRYAB/TIMP2/PI16/GAS6/PTN/CRIM1/PPP1R14A/ANGPTL4/TFPI2	35
BP	GO:0090130	tissue migration	30/488	360/18670	2.49847e-08	8.27002e-07	5.46195e-07	ITGB2/GPX1/PFN1/TGFB1/GLIPR2/TMSB4X/DCN/ARF6/ZEB2/SPARC/SERPINF1/RHOA/CIB1/NR4A1/RGCC/FGF7/ITGB1/ACTA2/NR2F2/TGFBR2/THBS1/SMOC2/NRP1/JUN/ADAMTS9/CLEC14A/ID1/PTN/PRCP/PECAM1	30
BP	GO:0071276	cellular response to cadmium ion	10/488	37/18670	2.51044e-08	8.27002e-07	5.46195e-07	CYBB/NCF1/GSN/FOS/MT1E/MT1M/MT2A/MT1A/MT1X/JUN	10
BP	GO:0014911	positive regulation of smooth muscle cell migration	11/488	47/18670	2.58862e-08	8.46662e-07	5.5918e-07	AIF1/CCL5/IGFBP5/PDGFRB/IGF1/ADAMTS1/MDK/LRP1/NRP1/NR4A3/POSTN	11
BP	GO:0061572	actin filament bundle organization	19/488	157/18670	2.98508e-08	9.69411e-07	6.4025e-07	LCP1/AIF1/PLEK/PFN1/EZR/RHOA/S100A10/RGCC/ELN/HSP90B1/PLS3/SFRP1/SYNPO2/LIMA1/TPM1/EPS8/NRP1/ADD3/ID1	19
BP	GO:0051271	negative regulation of cellular component movement	31/488	384/18670	3.03407e-08	9.7838e-07	6.46173e-07	AIF1/TGFB1/ARHGDIB/DCN/CD74/FBLN1/SERPINF1/CXCL12/RHOA/APOD/COL3A1/IGFBP5/DUSP1/RGCC/SFRP2/IFITM1/THY1/TIMP1/PODN/NR2F2/EMILIN1/SFRP1/LRP1/TPM1/THBS1/IL33/NRP1/ADAMTS9/PTN/HAS1/HYAL2	31
BP	GO:1990868	response to chemokine	15/488	97/18670	3.17627e-08	1.01001e-06	6.67063e-07	CXCR4/CCL5/CCL3/CCR1/CXCL8/CCL3L3/CXCL9/CCL4/CXCL12/RHOA/CIB1/DUSP1/ACKR1/CCL14/SLIT3	15
BP	GO:1990869	cellular response to chemokine	15/488	97/18670	3.17627e-08	1.01001e-06	6.67063e-07	CXCR4/CCL5/CCL3/CCR1/CXCL8/CCL3L3/CXCL9/CCL4/CXCL12/RHOA/CIB1/DUSP1/ACKR1/CCL14/SLIT3	15
BP	GO:0051216	cartilage development	22/488	209/18670	3.21655e-08	1.01576e-06	6.70863e-07	MGP/CD44/TGFB1/NFIB/COL6A2/LUM/COL6A3/COL6A1/COL14A1/COL1A1/SFRP2/EFEMP1/SERPINH1/TIMP1/PRRX1/MDK/CTSK/COL12A1/TGFBR2/MATN2/LTBP3/HYAL2	22
BP	GO:0010721	negative regulation of cell development	29/488	344/18670	3.33048e-08	1.04454e-06	6.89868e-07	TGFB1/CTSZ/ARF6/FBLN1/SPP1/B2M/RHOA/COL3A1/CIB1/ID3/APP/FBN1/THY1/IGF1/PBX1/PMP22/NR2F1/ID4/HES1/LRP1/PTPRS/IL6/IL1B/NRP1/PI16/HES4/ID1/PTN/POSTN	29
BP	GO:0050731	positive regulation of peptidyl-tyrosine phosphorylation	21/488	192/18670	3.3922e-08	1.05666e-06	6.97872e-07	PTPRC/NCF1/CCL5/CD3E/ARRB2/LYN/HCLS1/CD44/TGFB1/CD74/IGF2/FGF7/IL6ST/IGF1/SOCS3/HES1/IL6/NRP1/CD81/GAS6/PECAM1	21
BP	GO:0006956	complement activation	20/488	175/18670	3.43774e-08	1.06361e-06	7.02464e-07	TRBC2/FCN1/TRBC1/VSIG4/C5AR1/C1QB/C3/C1QA/CLU/SERPING1/C1R/C1S/C7/CD59/CFH/RGCC/A2M/CFI/IL1B/CD81	20
BP	GO:0050707	regulation of cytokine secretion	22/488	210/18670	3.50716e-08	1.0778e-06	7.11838e-07	IL10/AIF1/CCL3/FCN1/CD2/LYN/FGR/SRGN/CD14/TMSB4X/EZR/AKAP12/RGCC/CD34/SPTBN1/MDK/LRP1/IL1B/IL33/GAS6/HYAL2/POSTN	22
BP	GO:0002673	regulation of acute inflammatory response	19/488	159/18670	3.67223e-08	1.12101e-06	7.40374e-07	FCER1G/VSIG4/C5AR1/C1QB/C3/C1QA/CLU/SERPING1/C1R/C1S/C7/CD59/CFH/A2M/CFI/IL6ST/IL6/IL1B/CD81	19
BP	GO:1903706	regulation of hemopoiesis	35/488	475/18670	3.87797e-08	1.17597e-06	7.76675e-07	LILRB4/EVI2B/PTPRC/SPI1/TYROBP/CCL3/CCR1/CD2/PTPN6/IL7R/LYN/HCLS1/MAFB/CD83/TGFB1/CD74/MYL9/B2M/RHOA/CIB1/FOS/FBN1/ZFP36L1/MDK/MYC/TGFBR2/SFRP1/HES1/THBS1/MMP14/JUN/GAS6/PTN/ZFP36/NR4A3	35
BP	GO:1902107	positive regulation of leukocyte differentiation	18/488	144/18670	4.16322e-08	1.25417e-06	8.2832e-07	LILRB4/EVI2B/PTPRC/TYROBP/CCR1/IL7R/HCLS1/CD83/TGFB1/CD74/RHOA/FOS/ZFP36L1/MDK/TGFBR2/MMP14/JUN/GAS6	18
BP	GO:1905521	regulation of macrophage migration	10/488	39/18670	4.37187e-08	1.30842e-06	8.64147e-07	CCL5/CCL3/C5AR1/RARRES2/MDK/EMILIN1/MTUS1/THBS1/MMP14/CD81	10
BP	GO:0036293	response to decreased oxygen levels	30/488	370/18670	4.6185e-08	1.37326e-06	9.06969e-07	UCP2/CYBB/CXCR4/CYBA/TGFB1/CXCL12/RHOA/MMP2/CAV1/RGCC/EGR1/RAMP2/CD34/ZFP36L1/SOD3/EPAS1/MYC/HSP90B1/TGFBR2/SFRP1/AQP1/PDLIM1/THBS1/CRYAB/PAM/MMP14/PLAT/PTN/ANGPTL4/POSTN	30
BP	GO:0032760	positive regulation of tumor necrosis factor production	14/488	86/18670	4.68245e-08	1.38329e-06	9.13594e-07	CLEC7A/CYBB/PTPRC/FCER1G/TYROBP/CCL3/CD2/CYBA/CD14/CLU/AKAP12/APP/THBS1/SPON2	14
BP	GO:0051235	maintenance of location	28/488	330/18670	5.02617e-08	1.47531e-06	9.74372e-07	IL10/CORO1A/PTPRC/CCL3/S100A9/MSR1/PTPN6/LYN/S100A8/CXCL9/SRGN/FTH1/FTL/CYBA/GSN/TGFB1/C3/TMSB4X/EZR/TMSB10/GSTO1/CAV1/FBN1/THY1/TXN/HSP90B1/IL6/IL1B	28
BP	GO:0030449	regulation of complement activation	16/488	115/18670	5.15985e-08	1.49811e-06	9.89432e-07	VSIG4/C5AR1/C1QB/C3/C1QA/CLU/SERPING1/C1R/C1S/C7/CD59/CFH/A2M/CFI/IL1B/CD81	16
BP	GO:0010631	epithelial cell migration	29/488	351/18670	5.16929e-08	1.49811e-06	9.89432e-07	ITGB2/GPX1/PFN1/TGFB1/GLIPR2/TMSB4X/DCN/ARF6/ZEB2/SPARC/SERPINF1/RHOA/CIB1/NR4A1/RGCC/FGF7/ITGB1/NR2F2/TGFBR2/THBS1/SMOC2/NRP1/JUN/ADAMTS9/CLEC14A/ID1/PTN/PRCP/PECAM1	29
BP	GO:0002449	lymphocyte mediated immunity	29/488	352/18670	5.49865e-08	1.58257e-06	1.04521e-06	IL10/TRBC2/CORO1A/PTPRC/FCER1G/ARRB2/PTPN6/IL7R/TRBC1/FAM49B/GZMB/HLA-DQB1/C1QB/TGFB1/C3/C1QA/CLU/CD74/SERPING1/C1R/C1S/C7/B2M/CFI/TUBB/IL6/IL1B/CD81/CTSC	29
BP	GO:0071346	cellular response to interferon-gamma	20/488	180/18670	5.52985e-08	1.58257e-06	1.04521e-06	IFI30/AIF1/CCL5/CCL3/STXBP2/HLA-DQA1/CCL3L3/HLA-DPB1/CCL4/HLA-DPA1/HLA-DQB1/CD44/HLA-DRA/HLA-DRB5/GSN/HLA-DRB1/B2M/MT2A/SOCS3/CCL14	20
BP	GO:0055076	transition metal ion homeostasis	17/488	131/18670	5.66393e-08	1.61088e-06	1.06391e-06	S100A9/S100A8/FTH1/FTL/B2M/APP/CYBRD1/MT1E/MT1M/EPAS1/MYC/MT2A/MT1A/SLC40A1/MT1X/STEAP4/HYAL2	17
BP	GO:0021782	glial cell development	16/488	116/18670	5.84354e-08	1.64157e-06	1.08418e-06	LYN/S100A8/C5AR1/GSN/TGFB1/C1QA/CLU/APP/MDK/MXRA8/LAMB2/ID4/LRP1/IL6/IL1B/SOX4	16
BP	GO:2000257	regulation of protein activation cascade	16/488	116/18670	5.84354e-08	1.64157e-06	1.08418e-06	VSIG4/C5AR1/C1QB/C3/C1QA/CLU/SERPING1/C1R/C1S/C7/CD59/CFH/A2M/CFI/IL1B/CD81	16
BP	GO:0040013	negative regulation of locomotion	31/488	396/18670	6.12288e-08	1.70955e-06	1.12908e-06	AIF1/TGFB1/ARHGDIB/DCN/CD74/FBLN1/SERPINF1/CXCL12/RHOA/APOD/COL3A1/IGFBP5/DUSP1/RGCC/SFRP2/IFITM1/THY1/TIMP1/PODN/NR2F2/EMILIN1/SFRP1/LRP1/TPM1/THBS1/IL33/NRP1/ADAMTS9/PTN/HAS1/HYAL2	31
BP	GO:0090132	epithelium migration	29/488	354/18670	6.21691e-08	1.72529e-06	1.13947e-06	ITGB2/GPX1/PFN1/TGFB1/GLIPR2/TMSB4X/DCN/ARF6/ZEB2/SPARC/SERPINF1/RHOA/CIB1/NR4A1/RGCC/FGF7/ITGB1/NR2F2/TGFBR2/THBS1/SMOC2/NRP1/JUN/ADAMTS9/CLEC14A/ID1/PTN/PRCP/PECAM1	29
BP	GO:1903557	positive regulation of tumor necrosis factor superfamily cytokine production	14/488	88/18670	6.32678e-08	1.7417e-06	1.15031e-06	CLEC7A/CYBB/PTPRC/FCER1G/TYROBP/CCL3/CD2/CYBA/CD14/CLU/AKAP12/APP/THBS1/SPON2	14
BP	GO:0002504	antigen processing and presentation of peptide or polysaccharide antigen via MHC class II	15/488	102/18670	6.35214e-08	1.7417e-06	1.15031e-06	IFI30/FCER1G/CTSS/HLA-DQA1/HLA-DPB1/HLA-DPA1/HLA-DQB1/HLA-DRA/HLA-DMB/HLA-DRB5/HLA-DMA/AP1S2/CD74/HLA-DRB1/THBS1	15
BP	GO:0002761	regulation of myeloid leukocyte differentiation	16/488	117/18670	6.60879e-08	1.80129e-06	1.18966e-06	LILRB4/EVI2B/TYROBP/CCL3/CCR1/LYN/HCLS1/MAFB/TGFB1/CD74/FOS/FBN1/ZFP36L1/MYC/SFRP1/JUN	16
BP	GO:0046686	response to cadmium ion	12/488	63/18670	7.06994e-08	1.91558e-06	1.26515e-06	CYBB/NCF1/GSN/SPARC/B2M/FOS/MT1E/MT1M/MT2A/MT1A/MT1X/JUN	12
BP	GO:0006898	receptor-mediated endocytosis	27/488	316/18670	7.57099e-08	2.03927e-06	1.34684e-06	ITGB2/FCER1G/ARRB2/MSR1/CXCL16/CXCL8/CD14/C3/GRB2/CLU/APOC1/EZR/ARF6/SPARC/B2M/CAV1/CD63/HSPG2/RAMP2/ITGB1/HP/HSP90B1/TGFBR2/LRP1/CD81/RAMP3/SFRP4	27
BP	GO:0032355	response to estradiol	17/488	134/18670	7.9432e-08	2.12701e-06	1.40479e-06	IL10/TGFB1/ARPC1B/GPX4/COL1A1/DUSP1/TFPI/RAMP2/PDGFRB/NR2F2/SFRP1/MAP1B/CRYAB/PAM/RAMP3/PTN/POSTN	17
BP	GO:0046849	bone remodeling	14/488	90/18670	8.4763e-08	2.25657e-06	1.49036e-06	RAC2/CSK/SNX10/TGFB1/SPP1/ACP5/CTHRC1/MDK/CTSK/SFRP1/IL6/PDK4/LTBP3/PTN	14
BP	GO:0050663	cytokine secretion	23/488	240/18670	8.99655e-08	2.38123e-06	1.57269e-06	IL10/AIF1/CCL3/FCN1/CD2/LYN/FGR/SRGN/CD14/TMSB4X/EZR/S100A13/AKAP12/RGCC/CD34/SPTBN1/MDK/LRP1/IL1B/IL33/GAS6/HYAL2/POSTN	23
BP	GO:0043903	regulation of symbiosis, encompassing mutualism through parasitism	22/488	222/18670	9.49826e-08	2.49957e-06	1.65085e-06	CXCR4/CCL5/CCL3/FCN1/CXCL8/CCL4/IFITM3/GSN/CD74/CFL1/IFITM2/PABPC1/SLPI/CAV1/IFI27/IFITM1/PPIB/IFI16/NUCKS1/STOM/JUN/ZFP36	22
BP	GO:0045766	positive regulation of angiogenesis	21/488	204/18670	9.71816e-08	2.54283e-06	1.67942e-06	IL10/CYBB/ITGB2/CXCR4/C5AR1/CXCL8/C3/CIB1/RAMP2/SFRP2/CD34/ITGB1/HSPB6/MDK/TGFBR2/AQP1/THBS1/SMOC2/IL1B/NRP1/ANGPTL4	21
BP	GO:0007599	hemostasis	28/488	341/18670	1.00297e-07	2.60944e-06	1.72341e-06	SERPINA1/FCER1G/PLEK/ARRB2/PTPN6/LYN/ZNF385A/SERPING1/FBLN1/COL1A2/MYL9/CD59/COL3A1/COL1A1/TFPI/CAV1/A2M/CD34/PDGFRA/VWF/THBS1/EHD2/PROCR/IL6/PLAT/GAS6/PRCP/TFPI2	28
BP	GO:0003433	chondrocyte development involved in endochondral bone morphogenesis	8/488	24/18670	1.04705e-07	2.70872e-06	1.78898e-06	COL6A2/COL6A3/COL6A1/COL14A1/SERPINH1/COL12A1/TGFBR2/MATN2	8
BP	GO:0051495	positive regulation of cytoskeleton organization	22/488	226/18670	1.3027e-07	3.35116e-06	2.21328e-06	CORO1A/PLEK/HCLS1/PFN1/GSN/GMFG/GRB2/ARPC2/ARPC1B/ARF6/CFL1/RHOA/ARPC3/S100A10/RGCC/SFRP1/MAP1B/DSTN/SYNPO2/TPM1/NRP1/ID1	22
BP	GO:0050792	regulation of viral process	21/488	208/18670	1.35505e-07	3.45657e-06	2.2829e-06	CXCR4/CCL5/CCL3/FCN1/CXCL8/CCL4/IFITM3/GSN/CD74/CFL1/IFITM2/PABPC1/SLPI/IFI27/IFITM1/PPIB/IFI16/NUCKS1/STOM/JUN/ZFP36	21
BP	GO:0071248	cellular response to metal ion	20/488	190/18670	1.36002e-07	3.45657e-06	2.2829e-06	CYBB/ALOX5AP/NCF1/FBP1/GSN/SERPINF1/B2M/FABP4/APP/FOSB/FOS/MT1E/JUNB/MT1M/MT2A/MT1A/SLC40A1/AQP1/MT1X/JUN	20
BP	GO:0050715	positive regulation of cytokine secretion	17/488	139/18670	1.36632e-07	3.45657e-06	2.2829e-06	IL10/AIF1/CCL3/FCN1/CD2/FGR/CD14/AKAP12/RGCC/CD34/SPTBN1/MDK/LRP1/IL1B/IL33/HYAL2/POSTN	17
BP	GO:0046688	response to copper ion	10/488	44/18670	1.51756e-07	3.81809e-06	2.52167e-06	S100A13/APP/MT1E/MT1M/SOD3/MT2A/MT1A/AQP1/MT1X/PAM	10
BP	GO:0009612	response to mechanical stimulus	21/488	210/18670	1.59491e-07	3.99075e-06	2.6357e-06	CXCR4/CYBA/TGFB1/DCN/CXCL12/RHOA/COL3A1/COL1A1/FOSB/FOS/JUNB/MDK/TGFBR2/MAP1B/AQP1/THBS1/IL1B/MMP14/JUN/PTN/POSTN	21
BP	GO:0007565	female pregnancy	20/488	192/18670	1.61587e-07	4.02123e-06	2.65583e-06	IGFBP7/TGFB1/CTSB/ARHGDIB/FBLN1/SPP1/IGFBP5/MMP2/RAMP2/FOSB/FOS/JUNB/TIMP1/NR2F2/TGFBR2/MAGED2/IL1B/PAM/PTN/VMP1	20
BP	GO:0007178	transmembrane receptor protein serine/threonine kinase signaling pathway	28/488	349/18670	1.62488e-07	4.02179e-06	2.6562e-06	ARRB2/TGFB1/COL1A2/RHOA/COL3A1/CAV1/EGR1/FSTL1/SFRP2/FOS/FBN1/SPTBN1/EMILIN1/CLDN5/HTRA1/CDKN1C/ASPN/TGFBR2/SFRP1/LTBP4/HES1/THBS1/CHRDL1/CILP/JUN/SFRP4/LTBP3/ID1	28
BP	GO:0002478	antigen processing and presentation of exogenous peptide antigen	19/488	175/18670	1.71718e-07	4.2274e-06	2.792e-06	CYBB/IFI30/NCF1/FCER1G/VAMP8/CTSS/HLA-DQA1/HLA-DPB1/HLA-DPA1/HLA-DQB1/HLA-DRA/HLA-DMB/HLA-DRB5/CYBA/HLA-DMA/AP1S2/CD74/HLA-DRB1/B2M	19
BP	GO:1904018	positive regulation of vasculature development	22/488	230/18670	1.77316e-07	4.34187e-06	2.8676e-06	IL10/CYBB/ITGB2/CXCR4/C5AR1/CXCL8/C3/CIB1/EGR1/RAMP2/SFRP2/CD34/ITGB1/HSPB6/MDK/TGFBR2/AQP1/THBS1/SMOC2/IL1B/NRP1/ANGPTL4	22
BP	GO:0032642	regulation of chemokine production	13/488	82/18670	1.95401e-07	4.75927e-06	3.14327e-06	IL10/CLEC7A/AIF1/CD74/APOD/EGR1/APP/ACKR1/LRP1/IL6/IL1B/IL33/POSTN	13
BP	GO:0045637	regulation of myeloid cell differentiation	23/488	251/18670	2.03055e-07	4.91952e-06	3.24911e-06	LILRB4/EVI2B/SPI1/TYROBP/CCL3/CCR1/LYN/HCLS1/MAFB/TGFB1/CD74/MYL9/B2M/CIB1/FOS/FBN1/ZFP36L1/MYC/SFRP1/THBS1/JUN/ZFP36/NR4A3	23
BP	GO:0051222	positive regulation of protein transport	31/488	418/18670	2.05017e-07	4.92839e-06	3.25497e-06	IL10/ITGB2/AIF1/CCL3/FCN1/CD2/RAC2/HCLS1/FGR/OAZ1/TGFB1/CD14/EZR/ARF6/CIB1/AKAP12/RGCC/CD34/IGF1/SPTBN1/MDK/LRP1/IL6/IL1B/IL33/STOM/CD81/GAS6/SOX4/HYAL2/POSTN	31
BP	GO:0030098	lymphocyte differentiation	28/488	353/18670	2.05574e-07	4.92839e-06	3.25497e-06	IL10/LILRB4/CD3D/GPR183/PTPRC/SPI1/FCER1G/CD3E/CD2/PTPN6/IL7R/MAFB/CD83/TGFB1/CD74/B2M/RHOA/EGR1/ITGB1/ZFP36L1/MDK/ITM2A/TGFBR2/SFRP1/IL6/MMP14/GAS6/SOX4	28
BP	GO:0030316	osteoclast differentiation	14/488	97/18670	2.21918e-07	5.29252e-06	3.49545e-06	LILRB4/GPR183/FCER1G/TYROBP/CCL3/CCR1/MAFB/SNX10/TGFB1/FOS/FBN1/JUNB/SFRP1/CD81	14
BP	GO:0048145	regulation of fibroblast proliferation	13/488	83/18670	2.26246e-07	5.36778e-06	3.54516e-06	FTH1/TGFB1/CD74/NUPR1/S100A6/PDGFRB/IGF1/PDGFRA/MYC/SFRP1/AQP1/JUN/GAS6	13
BP	GO:0070486	leukocyte aggregation	6/488	12/18670	2.50039e-07	5.90171e-06	3.89779e-06	RAC2/S100A9/S100A8/CD44/IL1B/NR4A3	6
BP	GO:0051924	regulation of calcium ion transport	23/488	254/18670	2.51364e-07	5.90253e-06	3.89834e-06	CORO1A/CXCR4/CCL5/CD84/CCL3/CCR1/ARRB2/PTPN6/LYN/CXCL9/CCL4/CYBA/TGFB1/CXCL12/RHOA/SARAF/GSTO1/CAV1/PDGFRB/THY1/MYLK/GEM/RAMP3	23
BP	GO:0019886	antigen processing and presentation of exogenous peptide antigen via MHC class II	14/488	98/18670	2.52802e-07	5.90602e-06	3.90064e-06	IFI30/FCER1G/CTSS/HLA-DQA1/HLA-DPB1/HLA-DPA1/HLA-DQB1/HLA-DRA/HLA-DMB/HLA-DRB5/HLA-DMA/AP1S2/CD74/HLA-DRB1	14
BP	GO:0030833	regulation of actin filament polymerization	18/488	162/18670	2.5564e-07	5.93973e-06	3.92291e-06	CORO1A/HCLS1/COTL1/PFN1/GSN/GMFG/GRB2/ARPC2/TMSB4X/ARPC1B/ARF6/TMSB10/RHOA/ARPC3/ELN/SPTBN1/EPS8/ADD3	18
BP	GO:0002699	positive regulation of immune effector process	21/488	216/18670	2.56839e-07	5.93973e-06	3.92291e-06	ITGB2/PTPRC/FCER1G/CD84/RAC2/VAMP8/STXBP2/LYN/FAM49B/FGR/HLA-DMB/TGFB1/C3/CD74/B2M/IL6/IL1B/IL33/CD81/SPON2/NR4A3	21
BP	GO:0048144	fibroblast proliferation	13/488	84/18670	2.61383e-07	6.00641e-06	3.96695e-06	FTH1/TGFB1/CD74/NUPR1/S100A6/PDGFRB/IGF1/PDGFRA/MYC/SFRP1/AQP1/JUN/GAS6	13
BP	GO:0007596	blood coagulation	27/488	336/18670	2.62346e-07	6.00641e-06	3.96695e-06	SERPINA1/FCER1G/PLEK/ARRB2/PTPN6/LYN/SERPING1/FBLN1/COL1A2/MYL9/CD59/COL3A1/COL1A1/TFPI/CAV1/A2M/CD34/PDGFRA/VWF/THBS1/EHD2/PROCR/IL6/PLAT/GAS6/PRCP/TFPI2	27
BP	GO:0051384	response to glucocorticoid	17/488	146/18670	2.80142e-07	6.38194e-06	4.21497e-06	IL10/AIF1/IGFBP7/TGFB1/SPARC/SERPINF1/RHOA/DUSP1/FOSB/FOS/ZFP36L1/MDK/AQP1/IL6/PAM/SLIT3/ZFP36	17
BP	GO:0042035	regulation of cytokine biosynthetic process	15/488	114/18670	2.84816e-07	6.4245e-06	4.24307e-06	IL10/CLEC7A/CYBB/PTPRC/TYROBP/CD3E/LTB/CD74/AKAP12/EGR1/APP/THBS1/IL6/IL1B/ZFP36	15
BP	GO:0060349	bone morphogenesis	15/488	114/18670	2.84816e-07	6.4245e-06	4.24307e-06	TGFB1/COL6A2/ACP5/COL6A3/COL6A1/COL14A1/COL1A1/SFRP2/SERPINH1/COL12A1/TGFBR2/MATN2/MMP14/SFRP4/LTBP3	15
BP	GO:0001818	negative regulation of cytokine production	25/488	296/18670	2.87507e-07	6.45341e-06	4.26217e-06	IL10/PTPRC/TYROBP/CD84/ARRB2/PTPN6/VSIG4/SRGN/CSK/CD83/TGFB1/TMSB4X/EZR/APOD/ACP5/RGCC/CD34/IGF1/PTPRS/THBS1/IL6/IL33/GPNMB/GAS6/ZFP36	25
BP	GO:0061437	renal system vasculature development	8/488	27/18670	2.94963e-07	6.55648e-06	4.33024e-06	EGR1/PDGFRB/CD34/ACTA2/PDGFRA/HES1/NRP1/PECAM1	8
BP	GO:0061440	kidney vasculature development	8/488	27/18670	2.94963e-07	6.55648e-06	4.33024e-06	EGR1/PDGFRB/CD34/ACTA2/PDGFRA/HES1/NRP1/PECAM1	8
BP	GO:0031102	neuron projection regeneration	11/488	59/18670	3.13436e-07	6.93344e-06	4.5792e-06	SPP1/APOD/THY1/PRRX1/MAP1B/LAMB2/LRP1/PTPRS/MATN2/JUN/PTN	11
BP	GO:0019884	antigen processing and presentation of exogenous antigen	19/488	182/18670	3.18252e-07	6.9726e-06	4.60507e-06	CYBB/IFI30/NCF1/FCER1G/VAMP8/CTSS/HLA-DQA1/HLA-DPB1/HLA-DPA1/HLA-DQB1/HLA-DRA/HLA-DMB/HLA-DRB5/CYBA/HLA-DMA/AP1S2/CD74/HLA-DRB1/B2M	19
BP	GO:0030041	actin filament polymerization	19/488	182/18670	3.18252e-07	6.9726e-06	4.60507e-06	CORO1A/AIF1/HCLS1/COTL1/PFN1/GSN/GMFG/GRB2/ARPC2/TMSB4X/ARPC1B/ARF6/TMSB10/RHOA/ARPC3/ELN/SPTBN1/EPS8/ADD3	19
BP	GO:0098754	detoxification	16/488	131/18670	3.24863e-07	7.08357e-06	4.67836e-06	ALOX5AP/S100A9/GPX1/GPX4/GPX3/GSTO1/MT1E/TXN/MT1M/SOD3/FBLN5/HP/MT2A/MT1A/MT1X/MGST2	16
BP	GO:0043900	regulation of multi-organism process	30/488	405/18670	3.3155e-07	7.19511e-06	4.75203e-06	CLEC7A/CXCR4/CCL5/CCL3/FCN1/CXCL8/CCL4/IFITM3/CYBA/GSN/ARHGDIB/CD74/CFL1/IFITM2/CIB1/PABPC1/SLPI/CAV1/IFI27/IFITM1/IGF1/TIMP1/HTRA1/PPIB/IFI16/NUCKS1/IL1B/STOM/JUN/ZFP36	30
BP	GO:0002703	regulation of leukocyte mediated immunity	20/488	201/18670	3.40935e-07	7.36388e-06	4.86349e-06	IL10/ITGB2/PTPRC/FCER1G/CD84/RAC2/ARRB2/VAMP8/PTPN6/IL7R/STXBP2/LYN/FAM49B/FGR/TGFB1/C3/B2M/IL6/IL1B/CD81	20
BP	GO:0051047	positive regulation of secretion	31/488	428/18670	3.44173e-07	7.39504e-06	4.88407e-06	IL10/ITGB2/AIF1/FCER1G/CCL3/FCN1/CD2/VAMP8/FGR/S100A8/CYBA/TGFB1/CD14/EZR/ARF6/SPP1/CXCL12/AKAP12/RGCC/CD34/IGF1/SPTBN1/MDK/AQP1/LRP1/IL6/IL1B/IL33/SOX4/HYAL2/POSTN	31
BP	GO:0048705	skeletal system morphogenesis	22/488	239/18670	3.45608e-07	7.39504e-06	4.88407e-06	FGR/MGP/TGFB1/COL6A2/ACP5/COL6A3/COL6A1/COL14A1/COL1A1/MMP2/SFRP2/SERPINH1/PRRX1/PDGFRA/COL12A1/TGFBR2/SFRP1/MATN2/MMP14/SFRP4/LTBP3/HYAL2	22
BP	GO:0002495	antigen processing and presentation of peptide antigen via MHC class II	14/488	101/18670	3.70022e-07	7.84413e-06	5.18067e-06	IFI30/FCER1G/CTSS/HLA-DQA1/HLA-DPB1/HLA-DPA1/HLA-DQB1/HLA-DRA/HLA-DMB/HLA-DRB5/HLA-DMA/AP1S2/CD74/HLA-DRB1	14
BP	GO:0048661	positive regulation of smooth muscle cell proliferation	14/488	101/18670	3.70022e-07	7.84413e-06	5.18067e-06	IL10/AIF1/CCL5/CYBA/IGFBP5/MMP2/PDGFRB/IGF1/ADAMTS1/TGFBR2/THBS1/IL6/JUN/NR4A3	14
BP	GO:0050817	coagulation	27/488	342/18670	3.7303e-07	7.87146e-06	5.19872e-06	SERPINA1/FCER1G/PLEK/ARRB2/PTPN6/LYN/SERPING1/FBLN1/COL1A2/MYL9/CD59/COL3A1/COL1A1/TFPI/CAV1/A2M/CD34/PDGFRA/VWF/THBS1/EHD2/PROCR/IL6/PLAT/GAS6/PRCP/TFPI2	27
BP	GO:0002237	response to molecule of bacterial origin	27/488	343/18670	3.9522e-07	8.30143e-06	5.4827e-06	IL10/CCL5/CCL3/CD68/LYN/S100A8/C5AR1/CXCL8/CXCL9/TGFB1/CD14/DCN/SPARC/B2M/RHOA/ACP5/SLPI/AKAP12/TFPI/FOS/JUNB/IL6/IL1B/MGST2/JUN/SPON2/ZFP36	27
BP	GO:0030278	regulation of ossification	20/488	203/18670	3.99997e-07	8.3634e-06	5.52363e-06	CCL3/CCR1/SRGN/MGP/TGFB1/IGFBP5/ID3/SFRP2/CTHRC1/IFITM1/IL6ST/IGF1/PBX1/MDK/SFRP1/IL6/LTBP3/CEBPD/ID1/PTN	20
BP	GO:0050777	negative regulation of immune response	17/488	150/18670	4.13887e-07	8.6145e-06	5.68947e-06	IL10/PTPRC/CD84/ARRB2/SAMSN1/PTPN6/IL7R/VSIG4/LYN/GPX1/TGFB1/SERPING1/CD59/COL3A1/A2M/IFI16/IL33	17
BP	GO:0001906	cell killing	18/488	168/18670	4.41602e-07	9.03796e-06	5.96914e-06	CLEC7A/CORO1A/PTPRC/TYROBP/LYZ/ARRB2/PTPN6/IL7R/STXBP2/FAM49B/GZMB/C3/GNLY/B2M/CD59/CFH/TUBB/CTSC	18
BP	GO:0030260	entry into host cell	16/488	134/18670	4.44102e-07	9.03796e-06	5.96914e-06	CXCR4/FCN1/VAMP8/CXCL8/IFITM3/GSN/GRB2/CTSB/CD74/IFITM2/CAV1/IFITM1/ITGB1/CD81/GAS6/HYAL2	16
BP	GO:0044409	entry into host	16/488	134/18670	4.44102e-07	9.03796e-06	5.96914e-06	CXCR4/FCN1/VAMP8/CXCL8/IFITM3/GSN/GRB2/CTSB/CD74/IFITM2/CAV1/IFITM1/ITGB1/CD81/GAS6/HYAL2	16
BP	GO:0051806	entry into cell of other organism involved in symbiotic interaction	16/488	134/18670	4.44102e-07	9.03796e-06	5.96914e-06	CXCR4/FCN1/VAMP8/CXCL8/IFITM3/GSN/GRB2/CTSB/CD74/IFITM2/CAV1/IFITM1/ITGB1/CD81/GAS6/HYAL2	16
BP	GO:0051828	entry into other organism involved in symbiotic interaction	16/488	134/18670	4.44102e-07	9.03796e-06	5.96914e-06	CXCR4/FCN1/VAMP8/CXCL8/IFITM3/GSN/GRB2/CTSB/CD74/IFITM2/CAV1/IFITM1/ITGB1/CD81/GAS6/HYAL2	16
BP	GO:0002448	mast cell mediated immunity	10/488	49/18670	4.47063e-07	9.05741e-06	5.98199e-06	FCER1G/CD84/RAC2/VAMP8/STXBP2/LYN/FGR/S100A13/SPON2/NR4A3	10
BP	GO:1904951	positive regulation of establishment of protein localization	32/488	456/18670	4.49013e-07	9.05741e-06	5.98199e-06	IL10/ITGB2/AIF1/CCL3/FCN1/CD2/RAC2/HCLS1/FGR/GZMB/OAZ1/TGFB1/CD14/EZR/ARF6/CIB1/AKAP12/RGCC/CD34/IGF1/SPTBN1/MDK/LRP1/IL6/IL1B/IL33/STOM/CD81/GAS6/SOX4/HYAL2/POSTN	32
BP	GO:0070098	chemokine-mediated signaling pathway	13/488	88/18670	4.55992e-07	9.15783e-06	6.04831e-06	CXCR4/CCL5/CCL3/CCR1/CXCL8/CCL3L3/CXCL9/CCL4/CXCL12/CIB1/ACKR1/CCL14/SLIT3	13
BP	GO:1905523	positive regulation of macrophage migration	7/488	20/18670	4.60822e-07	9.21444e-06	6.08569e-06	CCL5/CCL3/C5AR1/RARRES2/MDK/THBS1/MMP14	7
BP	GO:0048660	regulation of smooth muscle cell proliferation	18/488	169/18670	4.82501e-07	9.60596e-06	6.34427e-06	IL10/AIF1/CCL5/CYBA/APOD/IGFBP5/MMP2/OGN/PDGFRB/ELN/IGF1/ADAMTS1/TGFBR2/TPM1/THBS1/IL6/JUN/NR4A3	18
BP	GO:0051896	regulation of protein kinase B signaling	22/488	244/18670	4.93303e-07	9.77851e-06	6.45824e-06	CCL3/RAC2/ARRB2/HCLS1/RHOG/GPX1/TGFB1/GRB2/PPP2R5C/CIB1/IGFBP5/IGF2/FGF7/PDGFRB/ITGB1/TXN/PDGFRA/RCN3/THBS1/RAMP3/GAS6/HYAL2	22
BP	GO:0032675	regulation of interleukin-6 production	17/488	152/18670	5.00509e-07	9.87857e-06	6.52432e-06	IL10/CLEC7A/AIF1/FCER1G/TYROBP/ARRB2/PTPN6/CSK/CYBA/CD74/APP/IL6/IL1B/IL33/GAS6/SPON2/HYAL2	17
BP	GO:0050679	positive regulation of epithelial cell proliferation	20/488	206/18670	5.06287e-07	9.93603e-06	6.56227e-06	IL10/CCL5/C5AR1/CYBA/TGFB1/CXCL12/NR4A1/FGF7/IGF1/MDK/MYC/LAMC1/HTRA1/SFRP1/EGFL7/NRP1/JUN/ID1/PTN/NR4A3	20
BP	GO:0001649	osteoblast differentiation	21/488	225/18670	5.07759e-07	9.93603e-06	6.56227e-06	CCL3/SPP1/IGFBP5/COL6A1/COL1A1/ID3/IGF2/SFRP2/CTHRC1/IFITM1/JUNB/IL6ST/IGF1/SFRP1/ID4/MRC2/IL6/GPNMB/RRBP1/CEBPD/ID1	21
BP	GO:0032623	interleukin-2 production	11/488	62/18670	5.30388e-07	1.03347e-05	6.82555e-06	CLEC7A/PTPRC/FCER1G/CD3E/VSIG4/CD83/EZR/CD34/SPTBN1/IL1B/ZFP36	11
BP	GO:0014812	muscle cell migration	14/488	104/18670	5.33974e-07	1.03589e-05	6.84157e-06	AIF1/CCL5/PLEKHO1/IGFBP5/PDGFRB/IGF1/ADAMTS1/MDK/LRP1/TPM1/NRP1/PLAT/NR4A3/POSTN	14
BP	GO:0046677	response to antibiotic	26/488	327/18670	5.36157e-07	1.03589e-05	6.84157e-06	IL10/CYBB/SPI1/S100A8/GPX1/GSN/CD14/CLU/SPARC/RHOA/COL1A1/DUSP1/ID3/CRIP1/EGR1/PDGFRB/TXN/HP/AQP1/CRYAB/EPS8/IL6/JUN/ID1/NR4A3/HYAL2	26
BP	GO:0019882	antigen processing and presentation	21/488	226/18670	5.46429e-07	1.0513e-05	6.94335e-06	CYBB/IFI30/NCF1/FCER1G/VAMP8/CD68/CTSS/HLA-DQA1/HLA-DPB1/HLA-DPA1/HLA-DQB1/HLA-DRA/HLA-DMB/HLA-DRB5/CYBA/HLA-DMA/AP1S2/CD74/HLA-DRB1/B2M/THBS1	21
BP	GO:0022604	regulation of cell morphogenesis	33/488	484/18670	5.67514e-07	1.0873e-05	7.1811e-06	ITGB2/CORO1A/CXCR4/LST1/CCL3/FGR/RHOG/PLEKHO1/CD44/CDC42SE2/ARPC2/EZR/ZEB2/FBLN1/CFL1/SPARC/SPP1/CXCL12/RHOA/CIB1/S100A13/S100A10/THY1/MDK/MAP1B/LRP1/PTPRS/TPM1/EPS8/NRP1/ID1/PTN/POSTN	33
BP	GO:0048002	antigen processing and presentation of peptide antigen	19/488	189/18670	5.71721e-07	1.0908e-05	7.20419e-06	CYBB/IFI30/NCF1/FCER1G/VAMP8/CTSS/HLA-DQA1/HLA-DPB1/HLA-DPA1/HLA-DQB1/HLA-DRA/HLA-DMB/HLA-DRB5/CYBA/HLA-DMA/AP1S2/CD74/HLA-DRB1/B2M	19
BP	GO:0048659	smooth muscle cell proliferation	18/488	171/18670	5.74809e-07	1.09214e-05	7.21304e-06	IL10/AIF1/CCL5/CYBA/APOD/IGFBP5/MMP2/OGN/PDGFRB/ELN/IGF1/ADAMTS1/TGFBR2/TPM1/THBS1/IL6/JUN/NR4A3	18
BP	GO:0001558	regulation of cell growth	30/488	416/18670	5.84755e-07	1.10644e-05	7.30753e-06	CXCR4/FBP1/S100A9/S100A8/CXCL16/IGFBP7/CYBA/TGFB1/IGFBP4/SPP1/CXCL12/RHOA/CIB1/IGFBP5/SFRP2/IGF1/MEG3/FBLN5/FHL1/SFRP1/MAP1B/LTBP4/LRP1/PTPRS/CRYAB/NRP1/MMP14/SLIT3/PI16/HYAL2	30
BP	GO:0010811	positive regulation of cell-substrate adhesion	15/488	121/18670	6.24213e-07	1.17624e-05	7.76852e-06	CD3E/NINJ1/ARPC2/CCDC80/CIB1/S100A10/FBLN2/THY1/MDK/EMILIN1/SFRP1/ABI3BP/SMOC2/NRP1/PTN	15
BP	GO:0002793	positive regulation of peptide secretion	24/488	288/18670	6.34182e-07	1.18812e-05	7.84699e-06	IL10/AIF1/CCL3/FCN1/CD2/FGR/S100A8/TGFB1/CD14/EZR/ARF6/AKAP12/RGCC/CD34/IGF1/SPTBN1/MDK/LRP1/IL6/IL1B/IL33/SOX4/HYAL2/POSTN	24
BP	GO:0001655	urogenital system development	26/488	330/18670	6.38302e-07	1.18812e-05	7.84699e-06	TGFB1/DCN/SERPINF1/SPRY1/ID3/NFIA/CRIP1/EGR1/PDGFRB/CD34/FBN1/ACTA2/COL4A1/PBX1/ADAMTS1/PDGFRA/MYC/CDKN1C/SFRP1/LAMB2/ID4/HES1/NRP1/SOX4/PECAM1/HYAL2	26
BP	GO:0032496	response to lipopolysaccharide	26/488	330/18670	6.38302e-07	1.18812e-05	7.84699e-06	IL10/CCL5/CCL3/CD68/LYN/S100A8/C5AR1/CXCL8/CXCL9/TGFB1/CD14/DCN/SPARC/RHOA/ACP5/SLPI/AKAP12/TFPI/FOS/JUNB/IL6/IL1B/MGST2/JUN/SPON2/ZFP36	26
BP	GO:0050714	positive regulation of protein secretion	23/488	268/18670	6.50552e-07	1.20602e-05	7.96521e-06	IL10/AIF1/CCL3/FCN1/CD2/FGR/TGFB1/CD14/EZR/ARF6/AKAP12/RGCC/CD34/IGF1/SPTBN1/MDK/LRP1/IL6/IL1B/IL33/SOX4/HYAL2/POSTN	23
BP	GO:0048146	positive regulation of fibroblast proliferation	10/488	51/18670	6.63335e-07	1.22476e-05	8.08897e-06	TGFB1/CD74/S100A6/PDGFRB/IGF1/PDGFRA/MYC/AQP1/JUN/GAS6	10
BP	GO:0014909	smooth muscle cell migration	13/488	91/18670	6.78072e-07	1.24694e-05	8.23547e-06	AIF1/CCL5/IGFBP5/PDGFRB/IGF1/ADAMTS1/MDK/LRP1/TPM1/NRP1/PLAT/NR4A3/POSTN	13
BP	GO:0048678	response to axon injury	12/488	77/18670	6.98913e-07	1.28013e-05	8.45464e-06	AIF1/TYROBP/LYN/SPP1/APOD/MAP1B/LAMB2/LRP1/PTPRS/MATN2/JUN/PTN	12
BP	GO:0003413	chondrocyte differentiation involved in endochondral bone morphogenesis	8/488	30/18670	7.25763e-07	1.32401e-05	8.74446e-06	COL6A2/COL6A3/COL6A1/COL14A1/SERPINH1/COL12A1/TGFBR2/MATN2	8
BP	GO:0042089	cytokine biosynthetic process	15/488	123/18670	7.72736e-07	1.40411e-05	9.27347e-06	IL10/CLEC7A/CYBB/PTPRC/TYROBP/CD3E/LTB/CD74/AKAP12/EGR1/APP/THBS1/IL6/IL1B/ZFP36	15
BP	GO:0031529	ruffle organization	10/488	52/18670	8.02275e-07	1.45202e-05	9.58992e-06	AIF1/PLEK/RHOG/SNX10/PFN1/ARF6/CAV1/LIMA1/TPM1/EPS8	10
BP	GO:0000302	response to reactive oxygen species	21/488	232/18670	8.40898e-07	1.51593e-05	1.0012e-05	IL10/NCF1/GPX1/APOD/COL1A1/DUSP1/MMP2/FOS/PDGFRB/TXN/SOD3/PDGFRA/FBLN5/HP/AQP1/TPM1/CRYAB/IL6/JUN/NR4A3/HYAL2	21
BP	GO:0042107	cytokine metabolic process	15/488	124/18670	8.58317e-07	1.54127e-05	1.01793e-05	IL10/CLEC7A/CYBB/PTPRC/TYROBP/CD3E/LTB/CD74/AKAP12/EGR1/APP/THBS1/IL6/IL1B/ZFP36	15
BP	GO:0072001	renal system development	24/488	293/18670	8.64233e-07	1.54583e-05	1.02095e-05	TGFB1/DCN/SERPINF1/SPRY1/ID3/NFIA/EGR1/PDGFRB/CD34/FBN1/ACTA2/COL4A1/PBX1/ADAMTS1/PDGFRA/MYC/CDKN1C/SFRP1/LAMB2/HES1/NRP1/SOX4/PECAM1/HYAL2	24
BP	GO:0002548	monocyte chemotaxis	11/488	65/18670	8.70316e-07	1.55065e-05	1.02413e-05	AIF1/CCL5/CCL3/CCR1/LYN/CCL3L3/CCL4/CXCL12/DUSP1/CCL14/IL6	11
BP	GO:0051897	positive regulation of protein kinase B signaling	18/488	176/18670	8.79957e-07	1.55687e-05	1.02824e-05	CCL3/RAC2/ARRB2/HCLS1/RHOG/GPX1/TGFB1/GRB2/IGFBP5/IGF2/FGF7/PDGFRB/ITGB1/TXN/PDGFRA/THBS1/RAMP3/GAS6	18
BP	GO:0150077	regulation of neuroinflammatory response	9/488	41/18670	8.80606e-07	1.55687e-05	1.02824e-05	CST7/PTPRC/CCL3/NUPR1/IGF1/IL6/IL1B/IL33/CTSC	9
BP	GO:0051961	negative regulation of nervous system development	25/488	315/18670	9.17456e-07	1.61578e-05	1.06715e-05	TGFB1/CTSZ/ARF6/SPP1/B2M/RHOA/COL3A1/CIB1/ID3/APP/THY1/PBX1/PMP22/NR2F1/ID4/HES1/LRP1/PTPRS/IL6/IL1B/NRP1/HES4/ID1/CTSC/PTN	25
BP	GO:0032964	collagen biosynthetic process	10/488	53/18670	9.65982e-07	1.68826e-05	1.11501e-05	ARRB2/TGFB1/COL1A1/RGCC/PDGFRB/SERPINH1/EMILIN1/RCN3/IL6/COL5A1	10
BP	GO:1905517	macrophage migration	10/488	53/18670	9.65982e-07	1.68826e-05	1.11501e-05	CCL5/CCL3/C5AR1/RARRES2/MDK/EMILIN1/MTUS1/THBS1/MMP14/CD81	10
BP	GO:0050768	negative regulation of neurogenesis	24/488	295/18670	9.76045e-07	1.69936e-05	1.12234e-05	TGFB1/CTSZ/ARF6/SPP1/B2M/RHOA/COL3A1/CIB1/ID3/APP/THY1/PBX1/PMP22/NR2F1/ID4/HES1/LRP1/PTPRS/IL6/IL1B/NRP1/HES4/ID1/PTN	24
BP	GO:0002429	immune response-activating cell surface receptor signaling pathway	32/488	473/18670	9.9984e-07	1.73419e-05	1.14535e-05	FCGR3A/FPR3/LILRB4/TRBC2/CD3D/PTPRC/FCER1G/CD3E/FCN1/PTPN6/TRBC1/LYN/CLEC10A/FGR/HLA-DQA1/C5AR1/HLA-DPB1/CSK/HLA-DPA1/HLA-DQB1/HLA-DRA/HLA-DRB5/GRB2/ARPC2/EZR/TRAC/HLA-DRB1/ARPC1B/ARPC3/THY1/CD81/NR4A3	32
BP	GO:0002460	adaptive immune response based on somatic recombination of immune receptors built from immunoglobulin superfamily domains	27/488	361/18670	1.0733e-06	1.85459e-05	1.22487e-05	IL10/TRBC2/PTPRC/FCER1G/PTPN6/IL7R/TRBC1/FAM49B/HLA-DQB1/C1QB/TGFB1/C3/C1QA/CLU/CD74/SERPING1/C1R/C1S/C7/TNFSF13B/B2M/CFI/IL6/IL1B/IL33/CD81/CTSC	27
BP	GO:0032635	interleukin-6 production	17/488	161/18670	1.13158e-06	1.94794e-05	1.28652e-05	IL10/CLEC7A/AIF1/FCER1G/TYROBP/ARRB2/PTPN6/CSK/CYBA/CD74/APP/IL6/IL1B/IL33/GAS6/SPON2/HYAL2	17
BP	GO:0071241	cellular response to inorganic substance	20/488	217/18670	1.15548e-06	1.97873e-05	1.30686e-05	CYBB/ALOX5AP/NCF1/FBP1/GSN/SERPINF1/B2M/FABP4/APP/FOSB/FOS/MT1E/JUNB/MT1M/MT2A/MT1A/SLC40A1/AQP1/MT1X/JUN	20
BP	GO:0032663	regulation of interleukin-2 production	10/488	54/18670	1.15811e-06	1.97873e-05	1.30686e-05	CLEC7A/PTPRC/CD3E/VSIG4/CD83/EZR/CD34/SPTBN1/IL1B/ZFP36	10
BP	GO:0031623	receptor internalization	14/488	111/18670	1.19484e-06	2.02636e-05	1.33832e-05	ITGB2/FCER1G/ARRB2/CXCL8/GRB2/EZR/CAV1/CD63/RAMP2/ITGB1/LRP1/CD81/RAMP3/SFRP4	14
BP	GO:0072676	lymphocyte migration	14/488	111/18670	1.19484e-06	2.02636e-05	1.33832e-05	GPR183/AIF1/CCL5/CCL3/CXCL16/CCL3L3/CCL4/CXCL12/RHOA/APOD/APP/CCL14/CXCL14/GAS6	14
BP	GO:0007179	transforming growth factor beta receptor signaling pathway	19/488	199/18670	1.25655e-06	2.12315e-05	1.40224e-05	ARRB2/TGFB1/COL1A2/RHOA/COL3A1/CAV1/FOS/FBN1/EMILIN1/CLDN5/HTRA1/CDKN1C/ASPN/TGFBR2/LTBP4/THBS1/JUN/LTBP3/ID1	19
BP	GO:0001101	response to acid chemical	26/488	343/18670	1.3237e-06	2.22839e-05	1.47174e-05	CYBB/LYN/IGFBP7/CYBA/GSN/CFL1/SPARC/COL1A2/SERPINF1/RHOA/COL3A1/COL6A1/COL1A1/DUSP1/ID3/MMP2/EGR1/PDGFRB/COL4A1/PDGFRA/COL18A1/COL5A2/SFRP1/AQP1/PDK4/PTN	26
BP	GO:0043030	regulation of macrophage activation	10/488	55/18670	1.38275e-06	2.31927e-05	1.53177e-05	IL10/CST7/PTPRC/CCL3/VSIG4/CD74/THBS1/IL6/IL33/CTSC	10
BP	GO:0035821	modification of morphology or physiology of other organism	17/488	164/18670	1.46533e-06	2.44882e-05	1.61733e-05	CLEC7A/CCL5/LYZ/CCL3/S100A9/CCL4/TGFB1/GNLY/CFL1/SLPI/IFI27/PPIB/NUCKS1/AQP1/STOM/JUN/HYAL2	17
BP	GO:0043200	response to amino acid	14/488	113/18670	1.48612e-06	2.47453e-05	1.63431e-05	CYBB/LYN/CYBA/CFL1/COL1A2/RHOA/COL3A1/COL6A1/COL1A1/MMP2/COL4A1/PDGFRA/COL5A2/PTN	14
BP	GO:0050764	regulation of phagocytosis	13/488	98/18670	1.60947e-06	2.67021e-05	1.76354e-05	CLEC7A/PTPRC/FCER1G/IL2RG/FGR/CSK/CYBA/TGFB1/C3/MFGE8/LRP1/IL1B/GAS6	13
BP	GO:0044706	multi-multicellular organism process	20/488	222/18670	1.64974e-06	2.72714e-05	1.80114e-05	IGFBP7/TGFB1/CTSB/ARHGDIB/FBLN1/SPP1/IGFBP5/MMP2/RAMP2/FOSB/FOS/JUNB/TIMP1/NR2F2/TGFBR2/MAGED2/IL1B/PAM/PTN/VMP1	20
BP	GO:0050864	regulation of B cell activation	18/488	184/18670	1.68276e-06	2.77171e-05	1.83058e-05	IL10/TRBC2/GPR183/PTPRC/TYROBP/SAMSN1/PTPN6/TRBC1/LYN/TGFB1/CD74/TNFSF13B/ZFP36L1/SFRP1/IL6/CD320/MMP14/CD81	18
BP	GO:0061041	regulation of wound healing	16/488	148/18670	1.70651e-06	2.80076e-05	1.84977e-05	CLEC7A/CXCR4/FCER1G/PLEK/LYN/SERPING1/TFPI/CAV1/CD34/PLPP3/PDGFRA/TGFBR2/THBS1/SMOC2/MYLK/PLAT	16
BP	GO:1903708	positive regulation of hemopoiesis	18/488	185/18670	1.81988e-06	2.96752e-05	1.9599e-05	LILRB4/EVI2B/PTPRC/TYROBP/CCR1/IL7R/HCLS1/CD83/TGFB1/CD74/RHOA/FOS/ZFP36L1/MDK/TGFBR2/MMP14/JUN/GAS6	18
BP	GO:0014910	regulation of smooth muscle cell migration	12/488	84/18670	1.82108e-06	2.96752e-05	1.9599e-05	AIF1/CCL5/IGFBP5/PDGFRB/IGF1/ADAMTS1/MDK/LRP1/TPM1/NRP1/NR4A3/POSTN	12
BP	GO:0010959	regulation of metal ion transport	28/488	394/18670	1.85788e-06	3.01674e-05	1.99241e-05	CORO1A/CXCR4/CCL5/CD84/CCL3/CCR1/ARRB2/PTPN6/LYN/CXCL9/CCL4/CYBA/TGFB1/B2M/CXCL12/RHOA/SARAF/GSTO1/CAV1/CD63/PDGFRB/THY1/FXYD1/FHL1/STOM/MYLK/GEM/RAMP3	28
BP	GO:0003418	growth plate cartilage chondrocyte differentiation	7/488	24/18670	1.87886e-06	3.04003e-05	2.00779e-05	COL6A2/COL6A3/COL6A1/COL14A1/COL12A1/TGFBR2/MATN2	7
BP	GO:0003158	endothelium development	15/488	132/18670	1.91455e-06	3.08688e-05	2.03873e-05	CXCR4/GPX1/EZR/RHOA/CD34/NR2F2/COL18A1/CLDN5/SLC40A1/PTPRS/IL1B/NRP1/ID1/PTN/PECAM1	15
BP	GO:1905475	regulation of protein localization to membrane	18/488	187/18670	2.12488e-06	3.41398e-05	2.25477e-05	ITGB2/VAMP8/GZMB/RHOG/CSK/GSN/TGFB1/EZR/ARF6/CIB1/ITGB1/SPTBN1/LRP1/STOM/MMP14/CD81/RAMP3/PTN	18
BP	GO:0031532	actin cytoskeleton reorganization	13/488	101/18670	2.27624e-06	3.64437e-05	2.40693e-05	PLEK/HCLS1/GSN/TGFB1/GMFG/ARHGDIB/EZR/RHOA/FGF7/MDK/PDGFRA/EPS8/NRP1	13
BP	GO:0042326	negative regulation of phosphorylation	31/488	468/18670	2.29722e-06	3.6564e-05	2.41487e-05	PTPRC/FBP1/ARRB2/SAMSN1/PTPN6/LYN/CSK/TGFB1/GMFG/EZR/TIMP3/FBLN1/RHOA/CIB1/NUPR1/SPRY1/DUSP1/FABP4/CAV1/SFRP2/THY1/NR2F2/PLPP3/EMILIN1/MYC/CDKN1C/SOCS3/SFRP1/IL1B/JUN/HYAL2	31
BP	GO:0032722	positive regulation of chemokine production	10/488	58/18670	2.29972e-06	3.6564e-05	2.41487e-05	CLEC7A/AIF1/CD74/EGR1/APP/LRP1/IL6/IL1B/IL33/POSTN	10
BP	GO:1903532	positive regulation of secretion by cell	28/488	399/18670	2.37288e-06	3.75966e-05	2.48308e-05	IL10/ITGB2/AIF1/FCER1G/CCL3/FCN1/CD2/VAMP8/FGR/TGFB1/CD14/EZR/ARF6/SPP1/CXCL12/AKAP12/RGCC/CD34/IGF1/SPTBN1/MDK/LRP1/IL6/IL1B/IL33/SOX4/HYAL2/POSTN	28
BP	GO:0001890	placenta development	16/488	152/18670	2.43108e-06	3.83859e-05	2.5352e-05	IL10/STK4/GRB2/CTSB/DCN/SPP1/IGF2/ZFP36L1/JUNB/EPAS1/NR2F2/HTRA1/CDKN1C/SOCS3/HES1/PTN	16
BP	GO:0072012	glomerulus vasculature development	7/488	25/18670	2.55101e-06	4.01411e-05	2.65113e-05	EGR1/PDGFRB/CD34/ACTA2/PDGFRA/HES1/PECAM1	7
BP	GO:0034612	response to tumor necrosis factor	24/488	312/18670	2.62036e-06	4.10912e-05	2.71388e-05	CCL5/CCL3/LTB/CXCL16/CXCL8/CCL3L3/CCL4/CYBA/CD14/TMSB4X/TNFSF13B/CIB1/COL1A1/AKAP12/FABP4/ZFP36L1/PLVAP/SFRP1/CCL14/THBS1/GAS6/ZFP36/HYAL2/POSTN	24
BP	GO:0045926	negative regulation of growth	21/488	249/18670	2.63087e-06	4.11152e-05	2.71546e-05	FBP1/TGFB1/STK4/SPP1/IGFBP5/SFRP2/MT1E/MT1M/MEG3/FHL1/MT2A/MT1A/TGFBR2/SFRP1/MT1X/PTPRS/CRYAB/NRP1/SLIT3/PI16/HYAL2	21
BP	GO:0045807	positive regulation of endocytosis	16/488	153/18670	2.6508e-06	4.12857e-05	2.72673e-05	CLEC7A/PTPRC/FCER1G/IL2RG/ARRB2/CYBA/CD14/C3/CLU/B2M/CD63/MFGE8/LRP1/IL1B/GAS6/SFRP4	16
BP	GO:0030324	lung development	17/488	172/18670	2.8326e-06	4.39678e-05	2.90386e-05	CTSZ/NFIB/SPARC/IGFBP5/SPRY1/CRISPLD2/FGF7/PDGFRB/EPAS1/PDGFRA/RCN3/TGFBR2/HES1/MMP14/LTBP3/ID1/PTN	17
BP	GO:0007229	integrin-mediated signaling pathway	13/488	103/18670	2.84718e-06	4.40447e-05	2.90894e-05	ITGB2/FCER1G/TYROBP/PLEK/FGR/COL3A1/CD63/ITGB1/THY1/TIMP1/ADAMTS1/NRP1/PTN	13
BP	GO:0030574	collagen catabolic process	9/488	47/18670	2.97993e-06	4.56357e-05	3.01402e-05	CTSS/CTSB/MMP2/ITGB1/CTSK/MMP23B/COL15A1/MRC2/MMP14	9
BP	GO:0043303	mast cell degranulation	9/488	47/18670	2.97993e-06	4.56357e-05	3.01402e-05	FCER1G/CD84/RAC2/VAMP8/STXBP2/LYN/FGR/S100A13/NR4A3	9
BP	GO:0060351	cartilage development involved in endochondral bone morphogenesis	9/488	47/18670	2.97993e-06	4.56357e-05	3.01402e-05	COL6A2/COL6A3/COL6A1/COL14A1/COL1A1/SERPINH1/COL12A1/TGFBR2/MATN2	9
BP	GO:0006979	response to oxidative stress	30/488	451/18670	3.07832e-06	4.69855e-05	3.10317e-05	IL10/CYBB/NCF1/AIF1/GPX1/CYBA/GPX4/APOD/GPX3/COL1A1/DUSP1/MMP2/APP/FOS/PDGFRB/TXN/SOD3/EPAS1/PDGFRA/FBLN5/HP/AQP1/PDLIM1/TPM1/CRYAB/IL6/MMP14/JUN/NR4A3/HYAL2	30
BP	GO:0043542	endothelial cell migration	22/488	273/18670	3.22378e-06	4.90421e-05	3.239e-05	ITGB2/GPX1/TGFB1/TMSB4X/DCN/SPARC/SERPINF1/RHOA/CIB1/NR4A1/RGCC/ITGB1/NR2F2/THBS1/SMOC2/NRP1/ADAMTS9/CLEC14A/ID1/PTN/PRCP/PECAM1	22
BP	GO:0002791	regulation of peptide secretion	32/488	500/18670	3.25931e-06	4.93746e-05	3.26096e-05	IL10/AIF1/CCL5/CCL3/FCN1/CD2/LYN/FGR/S100A8/SRGN/TGFB1/CD14/TMSB4X/EZR/CD74/ARF6/AKAP12/RGCC/CD34/IGF1/SPTBN1/MDK/SFRP1/LRP1/IL6/IL1B/IL33/PAM/GAS6/SOX4/HYAL2/POSTN	32
BP	GO:0042554	superoxide anion generation	8/488	36/18670	3.269e-06	4.93746e-05	3.26096e-05	CLEC7A/CYBB/ITGB2/NCF1/TYROBP/CYBA/TGFB1/ACP5	8
BP	GO:0014015	positive regulation of gliogenesis	11/488	74/18670	3.28876e-06	4.93746e-05	3.26096e-05	CXCR4/CCL3/LYN/TGFB1/IL6ST/MDK/HES1/LRP1/IL6/IL1B/PTN	11
BP	GO:1903036	positive regulation of response to wounding	11/488	74/18670	3.28876e-06	4.93746e-05	3.26096e-05	CLEC7A/CXCR4/PLEK/MDK/PLPP3/TGFBR2/LRP1/THBS1/SMOC2/MYLK/PTN	11
BP	GO:0046718	viral entry into host cell	14/488	121/18670	3.39082e-06	5.07404e-05	3.35116e-05	CXCR4/FCN1/VAMP8/IFITM3/GSN/CTSB/CD74/IFITM2/CAV1/IFITM1/ITGB1/CD81/GAS6/HYAL2	14
BP	GO:0002063	chondrocyte development	9/488	48/18670	3.58354e-06	5.32761e-05	3.51863e-05	COL6A2/COL6A3/COL6A1/COL14A1/SFRP2/SERPINH1/COL12A1/TGFBR2/MATN2	9
BP	GO:0002279	mast cell activation involved in immune response	9/488	48/18670	3.58354e-06	5.32761e-05	3.51863e-05	FCER1G/CD84/RAC2/VAMP8/STXBP2/LYN/FGR/S100A13/NR4A3	9
BP	GO:0032233	positive regulation of actin filament bundle assembly	10/488	61/18670	3.70533e-06	5.49085e-05	3.62644e-05	PLEK/PFN1/RHOA/S100A10/RGCC/SFRP1/SYNPO2/TPM1/NRP1/ID1	10
BP	GO:0019079	viral genome replication	14/488	122/18670	3.74029e-06	5.507e-05	3.63711e-05	CCL5/CXCL8/IFITM3/IFITM2/PABPC1/SLPI/NFIA/IFI27/IFITM1/PPIB/IFI16/NUCKS1/STOM/GAS6	14
BP	GO:1905477	positive regulation of protein localization to membrane	14/488	122/18670	3.74029e-06	5.507e-05	3.63711e-05	ITGB2/GZMB/RHOG/TGFB1/EZR/ARF6/CIB1/ITGB1/SPTBN1/LRP1/STOM/CD81/RAMP3/PTN	14
BP	GO:0030323	respiratory tube development	17/488	176/18670	3.87799e-06	5.69145e-05	3.75893e-05	CTSZ/NFIB/SPARC/IGFBP5/SPRY1/CRISPLD2/FGF7/PDGFRB/EPAS1/PDGFRA/RCN3/TGFBR2/HES1/MMP14/LTBP3/ID1/PTN	17
BP	GO:2000403	positive regulation of lymphocyte migration	8/488	37/18670	4.07613e-06	5.96313e-05	3.93837e-05	AIF1/CCL5/CCL3/CCL4/CXCL12/RHOA/APP/CXCL14	8
BP	GO:0002062	chondrocyte differentiation	14/488	123/18670	4.12144e-06	6.01021e-05	3.96946e-05	TGFB1/NFIB/COL6A2/COL6A3/COL6A1/COL14A1/SFRP2/EFEMP1/SERPINH1/MDK/COL12A1/TGFBR2/MATN2/LTBP3	14
BP	GO:0007492	endoderm development	11/488	76/18670	4.29932e-06	6.24503e-05	4.12455e-05	ITGB2/TGFB1/COL6A1/MMP2/ZFP36L1/LAMC1/COL4A2/COL5A2/COL12A1/COL5A1/MMP14	11
BP	GO:0060333	interferon-gamma-mediated signaling pathway	12/488	91/18670	4.30974e-06	6.24503e-05	4.12455e-05	IFI30/HLA-DQA1/HLA-DPB1/HLA-DPA1/HLA-DQB1/CD44/HLA-DRA/HLA-DRB5/HLA-DRB1/B2M/MT2A/SOCS3	12
BP	GO:0001822	kidney development	22/488	278/18670	4.32868e-06	6.25269e-05	4.1296e-05	TGFB1/DCN/SERPINF1/SPRY1/ID3/EGR1/PDGFRB/CD34/FBN1/ACTA2/PBX1/ADAMTS1/PDGFRA/MYC/CDKN1C/SFRP1/LAMB2/HES1/NRP1/SOX4/PECAM1/HYAL2	22
BP	GO:0003414	chondrocyte morphogenesis involved in endochondral bone morphogenesis	6/488	18/18670	4.39437e-06	6.26848e-05	4.14003e-05	COL6A2/COL6A3/COL6A1/COL14A1/COL12A1/MATN2	6
BP	GO:0003429	growth plate cartilage chondrocyte morphogenesis	6/488	18/18670	4.39437e-06	6.26848e-05	4.14003e-05	COL6A2/COL6A3/COL6A1/COL14A1/COL12A1/MATN2	6
BP	GO:0090171	chondrocyte morphogenesis	6/488	18/18670	4.39437e-06	6.26848e-05	4.14003e-05	COL6A2/COL6A3/COL6A1/COL14A1/COL12A1/MATN2	6
BP	GO:0150078	positive regulation of neuroinflammatory response	6/488	18/18670	4.39437e-06	6.26848e-05	4.14003e-05	CCL3/NUPR1/IL6/IL1B/IL33/CTSC	6
BP	GO:0002819	regulation of adaptive immune response	16/488	160/18670	4.75851e-06	6.76304e-05	4.46666e-05	IL10/PTPRC/FCER1G/SAMSN1/PTPN6/IL7R/FAM49B/TGFB1/C3/TNFSF13B/B2M/IL6ST/IL6/IL1B/IL33/CD81	16
BP	GO:0048871	multicellular organismal homeostasis	31/488	485/18670	4.77061e-06	6.76304e-05	4.46666e-05	UCP2/CORO1A/CXCR4/LYZ/RAC2/CSK/GPX1/SNX10/SPP1/B2M/ACP5/FABP4/CAV1/EGR1/CD34/EPAS1/CTSK/LAMA4/RCN3/SLC40A1/LDB2/AQP1/IL6/IL1B/PDK4/ALDH1A1/LTBP3/ID1/PRCP/NR4A3/HYAL2	31
BP	GO:1902904	negative regulation of supramolecular fiber organization	15/488	142/18670	4.78977e-06	6.76925e-05	4.47077e-05	CORO1A/PFN1/GSN/GMFG/CLU/TMSB4X/TMSB10/CIB1/SPTBN1/EMILIN1/MAP1B/LIMA1/CRYAB/EPS8/ADD3	15
BP	GO:0046916	cellular transition metal ion homeostasis	13/488	108/18670	4.86504e-06	6.82289e-05	4.50619e-05	S100A9/S100A8/FTH1/FTL/APP/CYBRD1/MT1E/MT1M/MYC/MT2A/MT1A/SLC40A1/MT1X	13
BP	GO:0016064	immunoglobulin mediated immune response	19/488	218/18670	4.87243e-06	6.82289e-05	4.50619e-05	IL10/TRBC2/PTPRC/FCER1G/PTPN6/TRBC1/HLA-DQB1/C1QB/TGFB1/C3/C1QA/CLU/CD74/SERPING1/C1R/C1S/C7/CFI/CD81	19
BP	GO:0032271	regulation of protein polymerization	19/488	218/18670	4.87243e-06	6.82289e-05	4.50619e-05	CORO1A/HCLS1/COTL1/PFN1/GSN/GMFG/GRB2/ARPC2/TMSB4X/ARPC1B/ARF6/TMSB10/RHOA/ARPC3/ELN/SPTBN1/MAP1B/EPS8/ADD3	19
BP	GO:1904037	positive regulation of epithelial cell apoptotic process	8/488	38/18670	5.04595e-06	7.04433e-05	4.65245e-05	ARRB2/GSN/RGCC/COL18A1/CD248/THBS1/IL6/SFRP4	8
BP	GO:0030100	regulation of endocytosis	22/488	281/18670	5.14684e-06	7.16334e-05	4.73104e-05	CLEC7A/PTPRC/FCER1G/IL2RG/ARRB2/FGR/CSK/CYBA/TGFB1/CD14/C3/CLU/APOC1/ARF6/B2M/CAV1/CD63/MFGE8/LRP1/IL1B/GAS6/SFRP4	22
BP	GO:0044344	cellular response to fibroblast growth factor stimulus	15/488	143/18670	5.22492e-06	7.24997e-05	4.78826e-05	CCL5/CXCL8/CD44/GRB2/NR4A1/SPRY1/COL1A1/FGF7/ZFP36L1/SFRP1/THBS1/SMOC2/ZFP36/HYAL2/POSTN	15
BP	GO:0030217	T cell differentiation	20/488	240/18670	5.44354e-06	7.53051e-05	4.97354e-05	LILRB4/CD3D/GPR183/PTPRC/FCER1G/CD3E/CD2/IL7R/MAFB/CD83/TGFB1/CD74/B2M/RHOA/EGR1/ZFP36L1/MDK/TGFBR2/IL6/SOX4	20
BP	GO:0019724	B cell mediated immunity	19/488	221/18670	5.94434e-06	8.19853e-05	5.41474e-05	IL10/TRBC2/PTPRC/FCER1G/PTPN6/TRBC1/HLA-DQB1/C1QB/TGFB1/C3/C1QA/CLU/CD74/SERPING1/C1R/C1S/C7/CFI/CD81	19
BP	GO:0031214	biomineral tissue development	16/488	163/18670	6.05067e-06	8.31353e-05	5.49069e-05	CCL3/CCR1/FGR/SRGN/MGP/SNX10/TGFB1/COL1A2/SPP1/COL1A1/IGF1/ASPN/GPNMB/GAS6/LTBP3/PTN	16
BP	GO:0007566	embryo implantation	9/488	51/18670	6.06403e-06	8.31353e-05	5.49069e-05	IGFBP7/ARHGDIB/FBLN1/SPP1/MMP2/TIMP1/TGFBR2/IL1B/VMP1	9
BP	GO:0061138	morphogenesis of a branching epithelium	17/488	182/18670	6.1017e-06	8.3402e-05	5.5083e-05	IL10/TGFB1/STK4/GRB2/CTSZ/SPRY1/SFRP2/FGF7/COL4A1/PBX1/MDK/MYC/SOCS3/TGFBR2/SFRP1/NRP1/MMP14	17
BP	GO:0051098	regulation of binding	26/488	373/18670	6.1402e-06	8.36785e-05	5.52656e-05	IL10/ARRB2/GZMA/TGFB1/STK4/CTSZ/TMSB4X/ARF6/B2M/SLPI/ID3/S100A10/CAV1/APP/CTHRC1/IGF1/TXN/IFI16/NUCKS1/ID4/HES1/LRP1/SPON1/NRP1/JUN/ID1	26
BP	GO:0019058	viral life cycle	24/488	328/18670	6.18652e-06	8.40596e-05	5.55173e-05	CXCR4/CCL5/FCN1/VAMP8/CXCL8/IFITM3/GSN/CTSB/CD74/IFITM2/PABPC1/SLPI/CAV1/NFIA/IFI27/IFITM1/ITGB1/PPIB/IFI16/NUCKS1/STOM/CD81/GAS6/HYAL2	24
BP	GO:0003422	growth plate cartilage morphogenesis	6/488	19/18670	6.28112e-06	8.50924e-05	5.61995e-05	COL6A2/COL6A3/COL6A1/COL14A1/COL12A1/MATN2	6
BP	GO:0050852	T cell receptor signaling pathway	18/488	202/18670	6.34114e-06	8.56522e-05	5.65692e-05	LILRB4/CD3D/PTPRC/CD3E/PTPN6/TRBC1/HLA-DQA1/HLA-DPB1/CSK/HLA-DPA1/HLA-DQB1/HLA-DRA/HLA-DRB5/EZR/TRAC/HLA-DRB1/THY1/CD81	18
BP	GO:0072503	cellular divalent inorganic cation homeostasis	31/488	493/18670	6.63352e-06	8.93378e-05	5.90034e-05	FPR3/CORO1A/PTPRC/CXCR4/CCL5/CD52/CCL3/CCR1/S100A9/PTPN6/LYN/S100A8/C5AR1/CXCL9/CYBA/TGFB1/CXCL12/GSTO1/CAV1/APP/THY1/MT1E/MT1M/PDGFRA/HSP90B1/MT2A/MT1A/MT1X/LRP1/CCL14/RAMP3	31
BP	GO:0045444	fat cell differentiation	19/488	223/18670	6.7726e-06	9.0692e-05	5.98977e-05	ZNF385A/GPX1/ADIRF/TGFB1/STK4/RARRES2/NR4A1/FABP4/SFRP2/ZFP36L1/SFRP1/RUNX1T1/ID4/HES1/IL6/STEAP4/CEBPD/ZFP36/NR4A3	19
BP	GO:0045069	regulation of viral genome replication	12/488	95/18670	6.79348e-06	9.0692e-05	5.98977e-05	CCL5/CXCL8/IFITM3/IFITM2/PABPC1/SLPI/IFI27/IFITM1/PPIB/IFI16/NUCKS1/STOM	12
BP	GO:1903076	regulation of protein localization to plasma membrane	12/488	95/18670	6.79348e-06	9.0692e-05	5.98977e-05	VAMP8/RHOG/CSK/TGFB1/EZR/ARF6/CIB1/ITGB1/SPTBN1/LRP1/MMP14/RAMP3	12
BP	GO:0071280	cellular response to copper ion	7/488	29/18670	7.56512e-06	0.00010037	6.62897e-05	APP/MT1E/MT1M/MT2A/MT1A/AQP1/MT1X	7
BP	GO:0032755	positive regulation of interleukin-6 production	12/488	96/18670	7.58289e-06	0.00010037	6.62897e-05	CLEC7A/AIF1/FCER1G/TYROBP/CYBA/CD74/APP/IL6/IL1B/IL33/SPON2/HYAL2	12
BP	GO:0050708	regulation of protein secretion	30/488	472/18670	7.58421e-06	0.00010037	6.62897e-05	IL10/AIF1/CCL5/CCL3/FCN1/CD2/LYN/FGR/SRGN/TGFB1/CD14/TMSB4X/EZR/ARF6/AKAP12/RGCC/CD34/IGF1/SPTBN1/MDK/SFRP1/LRP1/IL6/IL1B/IL33/PAM/GAS6/SOX4/HYAL2/POSTN	30
BP	GO:0045665	negative regulation of neuron differentiation	19/488	225/18670	7.70348e-06	0.000101655	6.71382e-05	CTSZ/ARF6/SPP1/B2M/RHOA/CIB1/ID3/APP/THY1/PBX1/PMP22/NR2F1/ID4/HES1/LRP1/PTPRS/NRP1/HES4/ID1	19
BP	GO:0048708	astrocyte differentiation	11/488	81/18670	8.09293e-06	0.000106487	7.03296e-05	S100A8/C5AR1/C1QA/APP/IL6ST/LAMB2/ID4/HES1/LRP1/IL6/IL1B	11
BP	GO:0002921	negative regulation of humoral immune response	5/488	12/18670	8.13303e-06	0.000106708	7.04756e-05	PTPN6/VSIG4/SERPING1/CD59/A2M	5
BP	GO:0097237	cellular response to toxic substance	20/488	247/18670	8.36994e-06	0.000109503	7.23213e-05	IL10/CYBB/ALOX5AP/SPI1/S100A9/GPX1/ADIRF/GPX4/B2M/GPX3/GSTO1/EGR1/TXN/SOD3/FBLN5/HP/AQP1/IL6/MGST2/NR4A3	20
BP	GO:0050732	negative regulation of peptidyl-tyrosine phosphorylation	9/488	53/18670	8.43337e-06	0.000109943	7.2612e-05	PTPRC/SAMSN1/PTPN6/CAV1/SFRP2/THY1/SOCS3/SFRP1/HYAL2	9
BP	GO:0051591	response to cAMP	12/488	97/18670	8.4516e-06	0.000109943	7.2612e-05	EZR/SPARC/IGFBP5/COL1A1/DUSP1/APP/FOSB/FOS/ZFP36L1/JUNB/AQP1/JUN	12
BP	GO:1903900	regulation of viral life cycle	15/488	149/18670	8.65853e-06	0.000112316	7.41791e-05	CCL5/FCN1/CXCL8/IFITM3/GSN/CD74/IFITM2/PABPC1/SLPI/IFI27/IFITM1/PPIB/IFI16/NUCKS1/STOM	15
BP	GO:0042535	positive regulation of tumor necrosis factor biosynthetic process	6/488	20/18670	8.77553e-06	0.000113512	7.49691e-05	CLEC7A/CYBB/TYROBP/AKAP12/APP/THBS1	6
BP	GO:1903391	regulation of adherens junction organization	10/488	67/18670	8.85803e-06	0.000114226	7.54409e-05	ARF6/RHOA/APOD/S100A10/THY1/SFRP1/LRP1/THBS1/NRP1/MMP14	10
BP	GO:0030282	bone mineralization	13/488	114/18670	8.88065e-06	0.000114226	7.54409e-05	CCL3/CCR1/FGR/SRGN/MGP/SNX10/TGFB1/COL1A2/IGF1/ASPN/GPNMB/LTBP3/PTN	13
BP	GO:0010632	regulation of epithelial cell migration	22/488	291/18670	8.99128e-06	0.000114713	7.57626e-05	PFN1/TGFB1/GLIPR2/TMSB4X/DCN/ARF6/SPARC/SERPINF1/RHOA/CIB1/RGCC/FGF7/NR2F2/PLPP3/TGFBR2/THBS1/SMOC2/NRP1/JUN/ADAMTS9/PTN/PRCP	22
BP	GO:0071356	cellular response to tumor necrosis factor	22/488	291/18670	8.99128e-06	0.000114713	7.57626e-05	CCL5/CCL3/LTB/CXCL8/CCL3L3/CCL4/CYBA/TMSB4X/TNFSF13B/CIB1/COL1A1/AKAP12/FABP4/ZFP36L1/PLVAP/SFRP1/CCL14/THBS1/GAS6/ZFP36/HYAL2/POSTN	22
BP	GO:1901214	regulation of neuron death	23/488	313/18670	8.99368e-06	0.000114713	7.57626e-05	IL10/ITGB2/CORO1A/CCL5/TYROBP/CCL3/ARRB2/C5AR1/C1QA/CTSZ/CLU/SERPINF1/RHOA/NUPR1/EGR1/FOS/CD34/MDK/LRP1/GPNMB/NRP1/JUN/NR4A3	23
BP	GO:0051702	interaction with symbiont	11/488	82/18670	9.12987e-06	0.000116127	7.66963e-05	CCL5/CCL3/CCL4/GPX1/CFL1/IFI27/PPIB/NUCKS1/AQP1/STOM/JUN	11
BP	GO:0010955	negative regulation of protein processing	8/488	41/18670	9.20324e-06	0.000116413	7.68854e-05	CST7/VSIG4/CTSZ/SERPING1/CD59/A2M/GAS1/THBS1	8
BP	GO:1903318	negative regulation of protein maturation	8/488	41/18670	9.20324e-06	0.000116413	7.68854e-05	CST7/VSIG4/CTSZ/SERPING1/CD59/A2M/GAS1/THBS1	8
BP	GO:0001933	negative regulation of protein phosphorylation	28/488	429/18670	9.3674e-06	0.000117849	7.78334e-05	PTPRC/ARRB2/SAMSN1/PTPN6/LYN/CSK/TGFB1/GMFG/EZR/TIMP3/FBLN1/CIB1/SPRY1/DUSP1/FABP4/CAV1/SFRP2/THY1/NR2F2/PLPP3/EMILIN1/MYC/CDKN1C/SOCS3/SFRP1/IL1B/JUN/HYAL2	28
BP	GO:0002455	humoral immune response mediated by circulating immunoglobulin	15/488	150/18670	9.39392e-06	0.000117849	7.78334e-05	TRBC2/PTPRC/PTPN6/TRBC1/HLA-DQB1/C1QB/C3/C1QA/CLU/SERPING1/C1R/C1S/C7/CFI/CD81	15
BP	GO:0071774	response to fibroblast growth factor	15/488	150/18670	9.39392e-06	0.000117849	7.78334e-05	CCL5/CXCL8/CD44/GRB2/NR4A1/SPRY1/COL1A1/FGF7/ZFP36L1/SFRP1/THBS1/SMOC2/ZFP36/HYAL2/POSTN	15
BP	GO:0070168	negative regulation of biomineral tissue development	7/488	30/18670	9.64666e-06	0.000120689	7.97091e-05	CCL3/CCR1/SRGN/TGFB1/ASPN/GAS6/LTBP3	7
BP	GO:0032612	interleukin-1 production	13/488	115/18670	9.77808e-06	0.000121999	8.05748e-05	IL10/CLEC7A/TYROBP/CCL3/ARRB2/ACP5/S100A13/EGR1/APP/IGF1/IFI16/IL1B/GAS6	13
BP	GO:0002763	positive regulation of myeloid leukocyte differentiation	9/488	54/18670	9.88842e-06	0.000122708	8.10425e-05	EVI2B/TYROBP/CCR1/HCLS1/TGFB1/CD74/FOS/ZFP36L1/JUN	9
BP	GO:0070206	protein trimerization	9/488	54/18670	9.88842e-06	0.000122708	8.10425e-05	ALOX5AP/CD74/COL6A2/COL1A2/ITLN1/COL6A1/COL1A1/EMILIN1/STEAP4	9
BP	GO:0071230	cellular response to amino acid stimulus	10/488	68/18670	1.01458e-05	0.000125561	8.2927e-05	CYBB/CYBA/COL1A2/COL3A1/COL6A1/COL1A1/MMP2/COL4A1/PDGFRA/COL5A2	10
BP	GO:0048608	reproductive structure development	28/488	431/18670	1.02097e-05	0.000126012	8.32248e-05	IL10/ARRB2/STK4/GRB2/CTSB/DCN/SPP1/SERPINF1/NUPR1/IGF2/CRIP1/SFRP2/PDGFRB/ZFP36L1/JUNB/ADAMTS1/EPAS1/NR2F2/PDGFRA/HTRA1/CDKN1C/SOCS3/SFRP1/ID4/HES1/MMP14/SLIT3/PTN	28
BP	GO:2000106	regulation of leukocyte apoptotic process	11/488	83/18670	1.02805e-05	0.000126545	8.35766e-05	IL10/CCL5/FCER1G/IL7R/LYN/HCLS1/CD74/CXCL12/TSC22D3/GAS6/NR4A3	11
BP	GO:0048525	negative regulation of viral process	12/488	99/18670	1.04542e-05	0.000128337	8.47604e-05	CCL5/CCL3/FCN1/CCL4/IFITM3/GSN/IFITM2/SLPI/IFITM1/IFI16/JUN/ZFP36	12
BP	GO:0033003	regulation of mast cell activation	8/488	42/18670	1.1111e-05	0.000136036	8.98453e-05	FCER1G/CD84/RAC2/VAMP8/STXBP2/LYN/FGR/NR4A3	8
BP	GO:0043901	negative regulation of multi-organism process	16/488	171/18670	1.11594e-05	0.000136264	8.9996e-05	CCL5/CCL3/FCN1/CCL4/IFITM3/GSN/ARHGDIB/IFITM2/SLPI/IFITM1/IGF1/TIMP1/HTRA1/IFI16/JUN/ZFP36	16
BP	GO:0046683	response to organophosphorus	14/488	134/18670	1.12362e-05	0.000136837	9.03744e-05	EZR/SPARC/IGFBP5/COL1A1/DUSP1/APP/FOSB/FOS/ZFP36L1/JUNB/HSP90B1/AQP1/IL1B/JUN	14
BP	GO:0002886	regulation of myeloid leukocyte mediated immunity	9/488	55/18670	1.15526e-05	0.000139821	9.23453e-05	ITGB2/FCER1G/CD84/RAC2/VAMP8/STXBP2/LYN/FGR/C3	9
BP	GO:0050818	regulation of coagulation	11/488	84/18670	1.15552e-05	0.000139821	9.23453e-05	FCER1G/PLEK/LYN/SERPING1/TFPI/CAV1/CD34/PDGFRA/THBS1/PROCR/PLAT	11
BP	GO:0042698	ovulation cycle	10/488	69/18670	1.15918e-05	0.000139821	9.23453e-05	ARRB2/SERPINF1/EGR1/ADAMTS1/MDK/PDGFRA/PAM/SLIT3/PTN/HAS1	10
BP	GO:0061458	reproductive system development	28/488	434/18670	1.16034e-05	0.000139821	9.23453e-05	IL10/ARRB2/STK4/GRB2/CTSB/DCN/SPP1/SERPINF1/NUPR1/IGF2/CRIP1/SFRP2/PDGFRB/ZFP36L1/JUNB/ADAMTS1/EPAS1/NR2F2/PDGFRA/HTRA1/CDKN1C/SOCS3/SFRP1/ID4/HES1/MMP14/SLIT3/PTN	28
BP	GO:0043304	regulation of mast cell degranulation	7/488	31/18670	1.21814e-05	0.000146401	9.66909e-05	FCER1G/CD84/RAC2/VAMP8/STXBP2/LYN/FGR	7
BP	GO:0043434	response to peptide hormone	28/488	436/18670	1.26267e-05	0.000151355	9.99628e-05	IL10/CYBB/LYN/PTPRE/CSK/CYBA/TGFB1/GRB2/ATP6V0B/RARRES2/SPARC/ATP6V1F/CXCL12/NR4A1/IGFBP5/COL1A1/IGF2/CAV1/EGR1/FBN1/ZFP36L1/TIMP1/SOCS3/NUCKS1/MAP1B/IL1B/PDK4/NR4A3	28
BP	GO:0050766	positive regulation of phagocytosis	10/488	70/18670	1.32121e-05	0.000157958	0.000104324	CLEC7A/PTPRC/FCER1G/IL2RG/CYBA/C3/MFGE8/LRP1/IL1B/GAS6	10
BP	GO:0001952	regulation of cell-matrix adhesion	13/488	119/18670	1.42173e-05	0.000169308	0.00011182	CD3E/NINJ1/RHOA/APOD/CIB1/S100A10/THY1/SFRP1/LRP1/THBS1/NRP1/MMP14/POSTN	13
BP	GO:2000379	positive regulation of reactive oxygen species metabolic process	12/488	102/18670	1.42354e-05	0.000169308	0.00011182	CLEC7A/ITGB2/AIF1/TYROBP/CYBA/TGFB1/GRB2/CLU/PDGFRB/TGFBR2/THBS1/IL1B	12
BP	GO:0035690	cellular response to drug	25/488	369/18670	1.50365e-05	0.000178373	0.000117807	IL10/CYBB/CXCR4/SPI1/AIF1/FBP1/RGS10/ADIRF/CYBA/TGFB1/SERPINF1/B2M/EGR1/TXN/MYC/HSP90B1/MT2A/SFRP1/AQP1/IL6/IL1B/GAS6/ID1/PPP1R14A/NR4A3	25
BP	GO:0033006	regulation of mast cell activation involved in immune response	7/488	32/18670	1.52435e-05	0.000180361	0.00011912	FCER1G/CD84/RAC2/VAMP8/STXBP2/LYN/FGR	7
BP	GO:0002698	negative regulation of immune effector process	13/488	120/18670	1.55716e-05	0.000183707	0.000121329	IL10/PTPRC/CD84/ARRB2/PTPN6/IL7R/VSIG4/TGFB1/SERPING1/CD59/A2M/HTRA1/IL33	13
BP	GO:0031294	lymphocyte costimulation	9/488	57/18670	1.56064e-05	0.000183707	0.000121329	CD3E/PTPN6/LYN/CSK/GRB2/TNFSF13B/CAV1/CD320/CD81	9
BP	GO:0014002	astrocyte development	8/488	44/18670	1.59368e-05	0.000186636	0.000123264	S100A8/C5AR1/C1QA/APP/LAMB2/LRP1/IL6/IL1B	8
BP	GO:0071622	regulation of granulocyte chemotaxis	8/488	44/18670	1.59368e-05	0.000186636	0.000123264	CCL5/RAC2/C5AR1/CXCL8/CD74/RARRES2/MDK/THBS1	8
BP	GO:0032928	regulation of superoxide anion generation	6/488	22/18670	1.6158e-05	0.000188225	0.000124314	CLEC7A/ITGB2/TYROBP/CYBA/TGFB1/ACP5	6
BP	GO:0044342	type B pancreatic cell proliferation	6/488	22/18670	1.6158e-05	0.000188225	0.000124314	IGFBP4/NUPR1/NR4A1/IGFBP5/SFRP1/NR4A3	6
BP	GO:0001892	embryonic placenta development	11/488	87/18670	1.62383e-05	0.000188225	0.000124314	IL10/STK4/GRB2/IGF2/ZFP36L1/JUNB/EPAS1/NR2F2/CDKN1C/SOCS3/HES1	11
BP	GO:0014068	positive regulation of phosphatidylinositol 3-kinase signaling	11/488	87/18670	1.62383e-05	0.000188225	0.000124314	NCF1/HCST/CCL5/PTPN6/LYN/HCLS1/FGR/DCN/PDGFRB/IGF1/PDGFRA	11
BP	GO:0001763	morphogenesis of a branching structure	17/488	196/18670	1.62781e-05	0.000188225	0.000124314	IL10/TGFB1/STK4/GRB2/CTSZ/SPRY1/SFRP2/FGF7/COL4A1/PBX1/MDK/MYC/SOCS3/TGFBR2/SFRP1/NRP1/MMP14	17
BP	GO:0070997	neuron death	24/488	348/18670	1.66202e-05	0.000191697	0.000126607	IL10/ITGB2/CORO1A/CCL5/TYROBP/CCL3/ARRB2/C5AR1/C1QA/CTSZ/CLU/SERPINF1/RHOA/NUPR1/EGR1/APP/FOS/CD34/MDK/LRP1/GPNMB/NRP1/JUN/NR4A3	24
BP	GO:0009615	response to virus	23/488	326/18670	1.73333e-05	0.000199402	0.000131696	PTPRC/CXCR4/CCL5/HMGA1/FGR/CXCL9/CCL4/IFITM3/CLU/CFL1/IFITM2/CXCL12/NPC2/IFI27/IFITM1/ACTA2/HTRA1/IFI16/IL6/IL1B/IL33/SPON2/HYAL2	23
BP	GO:0071887	leukocyte apoptotic process	12/488	104/18670	1.73753e-05	0.000199402	0.000131696	IL10/CCL5/FCER1G/IL7R/LYN/HCLS1/CD74/CXCL12/TSC22D3/IL6/GAS6/NR4A3	12
BP	GO:1901888	regulation of cell junction assembly	11/488	88/18670	1.81279e-05	0.000207519	0.000137056	RHOA/APOD/S100A10/CAV1/THY1/CLDN5/SFRP1/LRP1/THBS1/NRP1/MMP14	11
BP	GO:0060541	respiratory system development	17/488	198/18670	1.85778e-05	0.000212138	0.000140107	CTSZ/NFIB/SPARC/IGFBP5/SPRY1/CRISPLD2/FGF7/PDGFRB/EPAS1/PDGFRA/RCN3/TGFBR2/HES1/MMP14/LTBP3/ID1/PTN	17
BP	GO:0035987	endodermal cell differentiation	8/488	45/18670	1.89437e-05	0.000215544	0.000142356	ITGB2/COL6A1/MMP2/COL4A2/COL5A2/COL12A1/COL5A1/MMP14	8
BP	GO:0051258	protein polymerization	21/488	283/18670	1.89701e-05	0.000215544	0.000142356	CORO1A/AIF1/HCLS1/COTL1/PFN1/GSN/GMFG/GRB2/ARPC2/TMSB4X/ARPC1B/ARF6/TMSB10/GPX4/RHOA/ARPC3/ELN/SPTBN1/MAP1B/EPS8/ADD3	21
BP	GO:0033138	positive regulation of peptidyl-serine phosphorylation	12/488	105/18670	1.91603e-05	0.000217083	0.000143373	ARRB2/HCLS1/CD44/TGFB1/STK4/CAV1/APP/SFRP2/TXN/IL6/RAMP3/GAS6	12
BP	GO:0007584	response to nutrient	18/488	219/18670	1.92206e-05	0.000217083	0.000143373	CYBB/CD3E/KYNU/CYBA/GSN/TGFB1/SPARC/SPP1/COL1A1/SFRP2/HSP90B1/TGFBR2/SFRP1/MAP1B/IL1B/GAS6/PTN/POSTN	18
BP	GO:0006801	superoxide metabolic process	10/488	73/18670	1.92952e-05	0.000217083	0.000143373	CLEC7A/CYBB/ITGB2/NCF1/TYROBP/CYBA/TGFB1/ACP5/SOD3/FBLN5	10
BP	GO:0060350	endochondral bone morphogenesis	10/488	73/18670	1.92952e-05	0.000217083	0.000143373	COL6A2/COL6A3/COL6A1/COL14A1/COL1A1/SERPINH1/COL12A1/TGFBR2/MATN2/MMP14	10
BP	GO:0002523	leukocyte migration involved in inflammatory response	5/488	14/18670	1.96853e-05	0.000220928	0.000145913	ITGB2/S100A9/S100A8/MDK/PTN	5
BP	GO:0050866	negative regulation of cell activation	17/488	199/18670	1.98327e-05	0.000222039	0.000146646	IL10/CST7/PTPRC/LST1/TYROBP/CD84/SAMSN1/PTPN6/VSIG4/LYN/TGFB1/CD74/MDK/PDGFRA/EMILIN1/SFRP1/GPNMB	17
BP	GO:0051928	positive regulation of calcium ion transport	13/488	123/18670	2.03376e-05	0.000227137	0.000150013	CCL5/CCL3/CCR1/ARRB2/CXCL9/CCL4/CXCL12/GSTO1/CAV1/PDGFRB/THY1/MYLK/RAMP3	13
BP	GO:0032677	regulation of interleukin-8 production	10/488	74/18670	2.17962e-05	0.000242834	0.000160381	IL10/CLEC7A/PTPRC/FCN1/CD2/CD14/TMSB4X/CD74/IL1B/HYAL2	10
BP	GO:0014013	regulation of gliogenesis	13/488	124/18670	2.21882e-05	0.000246601	0.000162868	GPR183/CXCR4/CCL3/LYN/TGFB1/IL6ST/MDK/ID4/HES1/LRP1/IL6/IL1B/PTN	13
BP	GO:0043300	regulation of leukocyte degranulation	8/488	46/18670	2.24128e-05	0.000248494	0.000164118	ITGB2/FCER1G/CD84/RAC2/VAMP8/STXBP2/LYN/FGR	8
BP	GO:0048015	phosphatidylinositol-mediated signaling	16/488	181/18670	2.27364e-05	0.000251474	0.000166086	NCF1/HCST/CCL5/PTPN6/LYN/HCLS1/FGR/GSN/DCN/EZR/PPP2R5C/RHOA/PDGFRB/ZFP36L1/IGF1/PDGFRA	16
BP	GO:0001909	leukocyte mediated cytotoxicity	12/488	107/18670	2.32151e-05	0.000255702	0.000168879	CORO1A/PTPRC/TYROBP/ARRB2/PTPN6/IL7R/STXBP2/FAM49B/GZMB/B2M/TUBB/CTSC	12
BP	GO:0042533	tumor necrosis factor biosynthetic process	7/488	34/18670	2.32863e-05	0.000255702	0.000168879	IL10/CLEC7A/CYBB/TYROBP/AKAP12/APP/THBS1	7
BP	GO:0042534	regulation of tumor necrosis factor biosynthetic process	7/488	34/18670	2.32863e-05	0.000255702	0.000168879	IL10/CLEC7A/CYBB/TYROBP/AKAP12/APP/THBS1	7
BP	GO:0045576	mast cell activation	9/488	60/18670	2.39259e-05	0.00026085	0.000172279	FCER1G/CD84/RAC2/VAMP8/STXBP2/LYN/FGR/S100A13/NR4A3	9
BP	GO:0051893	regulation of focal adhesion assembly	9/488	60/18670	2.39259e-05	0.00026085	0.000172279	RHOA/APOD/S100A10/THY1/SFRP1/LRP1/THBS1/NRP1/MMP14	9
BP	GO:0090109	regulation of cell-substrate junction assembly	9/488	60/18670	2.39259e-05	0.00026085	0.000172279	RHOA/APOD/S100A10/THY1/SFRP1/LRP1/THBS1/NRP1/MMP14	9
BP	GO:0007162	negative regulation of cell adhesion	21/488	289/18670	2.59242e-05	0.000281965	0.000186224	IL10/PTPRC/PTPN6/VSIG4/TGFB1/ARHGDIB/CD74/FBLN1/CXCL12/RHOA/APOD/COL1A1/DUSP1/RGCC/MDK/JAM2/LRP1/THBS1/GPNMB/MMP14/POSTN	21
BP	GO:2000107	negative regulation of leukocyte apoptotic process	8/488	47/18670	2.6399e-05	0.000286448	0.000189185	CCL5/FCER1G/IL7R/HCLS1/CD74/CXCL12/TSC22D3/GAS6	8
BP	GO:0006027	glycosaminoglycan catabolic process	9/488	61/18670	2.74257e-05	0.000296184	0.000195615	CD44/TGFB1/DCN/LUM/BGN/OGN/HSPG2/PRELP/HYAL2	9
BP	GO:0030888	regulation of B cell proliferation	9/488	61/18670	2.74257e-05	0.000296184	0.000195615	IL10/GPR183/PTPRC/TYROBP/LYN/CD74/TNFSF13B/CD320/CD81	9
BP	GO:0002822	regulation of adaptive immune response based on somatic recombination of immune receptors built from immunoglobulin superfamily domains	14/488	145/18670	2.75908e-05	0.000296897	0.000196087	IL10/PTPRC/FCER1G/PTPN6/IL7R/FAM49B/TGFB1/C3/TNFSF13B/B2M/IL6/IL1B/IL33/CD81	14
BP	GO:0048844	artery morphogenesis	10/488	76/18670	2.76417e-05	0.000296897	0.000196087	COL3A1/PDGFRB/PRRX1/MDK/HES1/LRP1/NRP1/MYLK/ADAMTS9/SOX4	10
BP	GO:1904894	positive regulation of STAT cascade	11/488	92/18670	2.77195e-05	0.000296897	0.000196087	IL10/CCL5/IL7R/LYN/HCLS1/IL6ST/IGF1/SOCS3/HES1/IL6/PECAM1	11
BP	GO:0043409	negative regulation of MAPK cascade	16/488	184/18670	2.78499e-05	0.000296897	0.000196087	PTPRC/PTPN6/LYN/CSK/EZR/TIMP3/FBLN1/SPRY1/DUSP1/CAV1/SFRP2/EMILIN1/MYC/SFRP1/IL1B/HYAL2	16
BP	GO:0048017	inositol lipid-mediated signaling	16/488	184/18670	2.78499e-05	0.000296897	0.000196087	NCF1/HCST/CCL5/PTPN6/LYN/HCLS1/FGR/GSN/DCN/EZR/PPP2R5C/RHOA/PDGFRB/ZFP36L1/IGF1/PDGFRA	16
BP	GO:0032897	negative regulation of viral transcription	6/488	24/18670	2.78807e-05	0.000296897	0.000196087	CCL5/CCL3/CCL4/IFITM3/JUN/ZFP36	6
BP	GO:0035909	aorta morphogenesis	7/488	35/18670	2.84575e-05	0.000302336	0.000199678	COL3A1/PDGFRB/HES1/LRP1/MYLK/ADAMTS9/SOX4	7
BP	GO:0010273	detoxification of copper ion	5/488	15/18670	2.88945e-05	0.000303459	0.00020042	MT1E/MT1M/MT2A/MT1A/MT1X	5
BP	GO:0010759	positive regulation of macrophage chemotaxis	5/488	15/18670	2.88945e-05	0.000303459	0.00020042	CCL5/C5AR1/RARRES2/MDK/THBS1	5
BP	GO:0045073	regulation of chemokine biosynthetic process	5/488	15/18670	2.88945e-05	0.000303459	0.00020042	CD74/EGR1/APP/IL6/IL1B	5
BP	GO:0045410	positive regulation of interleukin-6 biosynthetic process	5/488	15/18670	2.88945e-05	0.000303459	0.00020042	CLEC7A/TYROBP/CD74/APP/IL1B	5
BP	GO:1990169	stress response to copper ion	5/488	15/18670	2.88945e-05	0.000303459	0.00020042	MT1E/MT1M/MT2A/MT1A/MT1X	5
BP	GO:0090287	regulation of cellular response to growth factor stimulus	21/488	292/18670	3.0195e-05	0.000316391	0.000208961	TGFB1/DCN/SPRY1/CAV1/CD63/FSTL1/SFRP2/FBN1/EMILIN1/HTRA1/CDKN1C/ASPN/TGFBR2/SFRP1/LTBP4/HES1/THBS1/SMOC2/CHRDL1/IL1B/SFRP4	21
BP	GO:0033273	response to vitamin	11/488	93/18670	3.07099e-05	0.000321051	0.000212039	KYNU/GSN/TGFB1/SPARC/SPP1/COL1A1/SFRP1/MAP1B/GAS6/PTN/POSTN	11
BP	GO:0051851	modification by host of symbiont morphology or physiology	10/488	77/18670	3.10361e-05	0.000323723	0.000213803	CCL5/CCL3/CCL4/CFL1/IFI27/PPIB/NUCKS1/AQP1/STOM/JUN	10
BP	GO:0045453	bone resorption	9/488	62/18670	3.135e-05	0.000326253	0.000215475	RAC2/CSK/SNX10/SPP1/ACP5/CTSK/IL6/PDK4/LTBP3	9
BP	GO:0045621	positive regulation of lymphocyte differentiation	11/488	94/18670	3.39744e-05	0.000351966	0.000232457	LILRB4/PTPRC/IL7R/CD83/TGFB1/CD74/RHOA/MDK/TGFBR2/MMP14/GAS6	11
BP	GO:1901216	positive regulation of neuron death	11/488	94/18670	3.39744e-05	0.000351966	0.000232457	ITGB2/TYROBP/CCL3/C1QA/CTSZ/CLU/RHOA/NUPR1/EGR1/FOS/JUN	11
BP	GO:0003417	growth plate cartilage development	7/488	36/18670	3.45374e-05	0.000355386	0.000234716	COL6A2/COL6A3/COL6A1/COL14A1/COL12A1/TGFBR2/MATN2	7
BP	GO:0006882	cellular zinc ion homeostasis	7/488	36/18670	3.45374e-05	0.000355386	0.000234716	S100A9/S100A8/MT1E/MT1M/MT2A/MT1A/MT1X	7
BP	GO:0090322	regulation of superoxide metabolic process	7/488	36/18670	3.45374e-05	0.000355386	0.000234716	CLEC7A/ITGB2/TYROBP/CYBA/TGFB1/ACP5/FBLN5	7
BP	GO:0042246	tissue regeneration	10/488	78/18670	3.47809e-05	0.000357089	0.00023584	GPX1/GSN/NINJ1/APOD/IGF1/MDK/TGFBR2/CD81/PTN/POSTN	10
BP	GO:2000401	regulation of lymphocyte migration	9/488	63/18670	3.57396e-05	0.000366111	0.000241799	AIF1/CCL5/CCL3/CCL4/CXCL12/RHOA/APOD/APP/CXCL14	9
BP	GO:0090025	regulation of monocyte chemotaxis	6/488	25/18670	3.58796e-05	0.000366725	0.000242204	AIF1/CCL5/CCR1/LYN/CXCL12/DUSP1	6
BP	GO:0010712	regulation of collagen metabolic process	8/488	49/18670	3.61665e-05	0.000368015	0.000243056	ARRB2/TGFB1/MFAP4/RGCC/PDGFRB/ITGB1/EMILIN1/IL6	8
BP	GO:2001238	positive regulation of extrinsic apoptotic signaling pathway	8/488	49/18670	3.61665e-05	0.000368015	0.000243056	PTPRC/STK4/TIMP3/SRPX/CAV1/SFRP1/THBS1/HYAL2	8
BP	GO:0051817	modification of morphology or physiology of other organism involved in symbiotic interaction	12/488	112/18670	3.67711e-05	0.000373336	0.000246571	CCL5/CCL3/CCL4/TGFB1/CFL1/IFI27/PPIB/NUCKS1/AQP1/STOM/JUN/HYAL2	12
BP	GO:0051701	interaction with host	17/488	209/18670	3.71952e-05	0.000375975	0.000248313	CXCR4/FCN1/VAMP8/CXCL8/IFITM3/GSN/TGFB1/GRB2/CTSB/CD74/IFITM2/CAV1/IFITM1/ITGB1/CD81/GAS6/HYAL2	17
BP	GO:0071229	cellular response to acid chemical	17/488	209/18670	3.71952e-05	0.000375975	0.000248313	CYBB/LYN/CYBA/COL1A2/SERPINF1/COL3A1/COL6A1/COL1A1/ID3/MMP2/EGR1/COL4A1/PDGFRA/COL5A2/SFRP1/AQP1/PDK4	17
BP	GO:0014074	response to purine-containing compound	14/488	149/18670	3.73929e-05	0.000377142	0.000249084	EZR/SPARC/IGFBP5/COL1A1/DUSP1/APP/FOSB/FOS/ZFP36L1/JUNB/HSP90B1/AQP1/IL1B/JUN	14
BP	GO:0002702	positive regulation of production of molecular mediator of immune response	11/488	95/18670	3.75339e-05	0.000377731	0.000249473	PTPRC/FCER1G/TGFB1/CD74/B2M/IL6/IL1B/IL33/CD81/SPON2/NR4A3	11
BP	GO:0030307	positive regulation of cell growth	15/488	169/18670	3.88716e-05	0.000388968	0.000256895	CXCR4/S100A9/S100A8/CXCL16/CYBA/CXCL12/RHOA/CIB1/SFRP2/IGF1/SFRP1/MAP1B/LRP1/NRP1/MMP14	15
BP	GO:0045619	regulation of lymphocyte differentiation	15/488	169/18670	3.88716e-05	0.000388968	0.000256895	LILRB4/PTPRC/CD2/PTPN6/IL7R/CD83/TGFB1/CD74/RHOA/ZFP36L1/MDK/TGFBR2/SFRP1/MMP14/GAS6	15
BP	GO:0030193	regulation of blood coagulation	10/488	79/18670	3.89053e-05	0.000388968	0.000256895	FCER1G/PLEK/LYN/SERPING1/TFPI/CAV1/CD34/PDGFRA/THBS1/PLAT	10
BP	GO:0008360	regulation of cell shape	14/488	150/18670	4.02752e-05	0.000401787	0.000265361	ITGB2/CORO1A/LST1/CCL3/FGR/RHOG/PLEKHO1/CDC42SE2/EZR/RHOA/S100A13/TPM1/EPS8/PTN	14
BP	GO:0048247	lymphocyte chemotaxis	9/488	64/18670	4.06384e-05	0.000404529	0.000267172	GPR183/CCL5/CCL3/CXCL16/CCL3L3/CCL4/CCL14/CXCL14/GAS6	9
BP	GO:0042033	chemokine biosynthetic process	5/488	16/18670	4.11275e-05	0.000405868	0.000268057	CD74/EGR1/APP/IL6/IL1B	5
BP	GO:0050755	chemokine metabolic process	5/488	16/18670	4.11275e-05	0.000405868	0.000268057	CD74/EGR1/APP/IL6/IL1B	5
BP	GO:0072224	metanephric glomerulus development	5/488	16/18670	4.11275e-05	0.000405868	0.000268057	EGR1/PDGFRB/CD34/PDGFRA/LAMB2	5
BP	GO:1990000	amyloid fibril formation	5/488	16/18670	4.11275e-05	0.000405868	0.000268057	GSN/CLU/B2M/APP/CRYAB	5
BP	GO:2000249	regulation of actin cytoskeleton reorganization	7/488	37/18670	4.16451e-05	0.000410092	0.000270846	HCLS1/TGFB1/GMFG/ARHGDIB/MDK/PDGFRA/NRP1	7
BP	GO:0001706	endoderm formation	8/488	50/18670	4.20819e-05	0.000411737	0.000271933	ITGB2/COL6A1/MMP2/COL4A2/COL5A2/COL12A1/COL5A1/MMP14	8
BP	GO:0010718	positive regulation of epithelial to mesenchymal transition	8/488	50/18670	4.20819e-05	0.000411737	0.000271933	TGFB1/GLIPR2/COL1A1/RGCC/MDK/TGFBR2/IL6/IL1B	8
BP	GO:0014009	glial cell proliferation	8/488	50/18670	4.20819e-05	0.000411737	0.000271933	LYN/CLU/HES1/IL6/IL1B/IL33/SOX4/PTN	8
BP	GO:0045598	regulation of fat cell differentiation	13/488	132/18670	4.31173e-05	0.000420969	0.00027803	ZNF385A/ADIRF/TGFB1/STK4/RARRES2/SFRP2/ZFP36L1/SFRP1/RUNX1T1/ID4/HES1/IL6/ZFP36	13
BP	GO:1900046	regulation of hemostasis	10/488	80/18670	4.34404e-05	0.00042322	0.000279517	FCER1G/PLEK/LYN/SERPING1/TFPI/CAV1/CD34/PDGFRA/THBS1/PLAT	10
BP	GO:0045446	endothelial cell differentiation	12/488	114/18670	4.38653e-05	0.000426135	0.000281442	CXCR4/GPX1/EZR/NR2F2/COL18A1/CLDN5/PTPRS/IL1B/NRP1/ID1/PTN/PECAM1	12
BP	GO:0071478	cellular response to radiation	16/488	191/18670	4.39257e-05	0.000426135	0.000281442	ADIRF/CYBA/TGFB1/GRB2/MFAP4/CRIP1/EGR1/SFRP2/MYC/IFI16/SFRP1/NUCKS1/AQP1/CRYAB/PTN/HYAL2	16
BP	GO:0010758	regulation of macrophage chemotaxis	6/488	26/18670	4.56197e-05	0.000440702	0.000291062	CCL5/C5AR1/RARRES2/MDK/MTUS1/THBS1	6
BP	GO:0060669	embryonic placenta morphogenesis	6/488	26/18670	4.56197e-05	0.000440702	0.000291062	IL10/GRB2/IGF2/ZFP36L1/CDKN1C/SOCS3	6
BP	GO:0006026	aminoglycan catabolic process	9/488	65/18670	4.60928e-05	0.000443402	0.000292845	CD44/TGFB1/DCN/LUM/BGN/OGN/HSPG2/PRELP/HYAL2	9
BP	GO:0072678	T cell migration	9/488	65/18670	4.60928e-05	0.000443402	0.000292845	GPR183/AIF1/CCL5/CCL3/CXCL16/CXCL12/RHOA/APOD/APP	9
BP	GO:0060485	mesenchyme development	20/488	278/18670	4.62538e-05	0.000444017	0.000293252	TGFB1/GLIPR2/ZEB2/CFL1/SPRY1/COL1A1/RGCC/SFRP2/PDGFRB/ZFP36L1/S100A4/ACTA2/MDK/MYC/TGFBR2/SFRP1/HES1/IL6/IL1B/NRP1	20
BP	GO:0043112	receptor metabolic process	16/488	192/18670	4.67894e-05	0.000448219	0.000296027	IL10/ITGB2/FCER1G/ARRB2/CXCL8/TGFB1/GRB2/EZR/CAV1/CD63/RAMP2/ITGB1/LRP1/CD81/RAMP3/SFRP4	16
BP	GO:1903829	positive regulation of cellular protein localization	22/488	324/18670	4.69481e-05	0.000448801	0.000296411	ITGB2/FCER1G/TYROBP/RAC2/HCLS1/GZMB/RHOG/OAZ1/TGFB1/EZR/ARF6/CIB1/ITGB1/SPTBN1/LRP1/IL1B/STOM/CD81/RAMP3/GAS6/PTN/HYAL2	22
BP	GO:1904375	regulation of protein localization to cell periphery	12/488	115/18670	4.78366e-05	0.000456341	0.000301391	VAMP8/RHOG/CSK/TGFB1/EZR/ARF6/CIB1/ITGB1/SPTBN1/LRP1/MMP14/RAMP3	12
BP	GO:0030834	regulation of actin filament depolymerization	8/488	51/18670	4.87829e-05	0.000463437	0.000306078	PLEK/GSN/CFL1/SPTBN1/DSTN/LIMA1/EPS8/ADD3	8
BP	GO:0031103	axon regeneration	8/488	51/18670	4.87829e-05	0.000463437	0.000306078	SPP1/APOD/MAP1B/LAMB2/LRP1/PTPRS/JUN/PTN	8
BP	GO:0060560	developmental growth involved in morphogenesis	18/488	235/18670	4.9007e-05	0.000464603	0.000306848	CXCR4/TGFB1/ZEB2/SPP1/CXCL12/SPRY1/APP/SFRP2/ITGB1/TGFBR2/SFRP1/MAP1B/LAMB2/LRP1/PTPRS/NRP1/SLIT3/POSTN	18
[truncated: 1,036 more rows]

## Sheet: GO DEGs lt st
ONTOLOGY	ID	Description	GeneRatio	BgRatio	pvalue	p.adjust	qvalue	geneID	Count
[truncated: 310 more rows]
