# Supplementary material for: Single‐cell transcriptomics provides new insights into the role of fibroblasts during peritoneal fibrosis
Source: Clin Transl Med. 2021 Feb 26;11(3):e321. doi: 10.1002/ctm2.321 (PMC7908046; doi:10.1002/ctm2.321)
Supplement: Supplementary file 7 — Supporting Information [file CTM2-11-e321-s007.xlsx]

## Sheet: st.vs.hc.+
MSigDB_name	SIZE	ES	NES	NOM p-val	FDR q-val	FWER p-val	RANK AT MAX	LEADING EDGE	-log10(NOM P-value)
PI3K_AKT_MTOR_SIGNALING	104	0.678161	1.46886	0.00892857	0.0474148	0.141	1648	tags=27%, list=7%, signal=29%	2.04922
MITOTIC_SPINDLE	199	0.567028	1.30696	0.031746	0.306602	0.861	4104	tags=42%, list=18%, signal=51%	1.49831
REACTIVE_OXIGEN_SPECIES_PATHWAY	47	0.675217	1.31607	0.0680556	0.372722	0.838	1344	tags=36%, list=6%, signal=38%	1.16714
P53_PATHWAY	197	0.525277	1.21224	0.0947242	0.401135	0.993	2855	tags=36%, list=12%, signal=41%	1.02354
TGF_BETA_SIGNALING	54	0.643706	1.27514	0.100567	0.355408	0.942	1147	tags=26%, list=5%, signal=27%	0.997546
G2M_CHECKPOINT	197	0.535002	1.21973	0.110012	0.429241	0.99	2237	tags=21%, list=10%, signal=23%	0.958559
DNA_REPAIR	143	0.539254	1.19964	0.127341	0.394838	0.996	3220	tags=34%, list=14%, signal=39%	0.895032
OXIDATIVE_PHOSPHORYLATION	199	0.51218	1.16868	0.169675	0.456927	0.999	2361	tags=36%, list=10%, signal=39%	0.770382
MTORC1_SIGNALING	198	0.502403	1.13905	0.193627	0.510778	0.999	2605	tags=36%, list=11%, signal=40%	0.713033
E2F_TARGETS	199	0.479688	1.09589	0.267793	0.52773	1	3149	tags=21%, list=14%, signal=24%	0.572202
APICAL_JUNCTION	196	0.478091	1.08787	0.289786	0.517059	1	2059	tags=19%, list=9%, signal=21%	0.537922
CHOLESTEROL_HOMEOSTASIS	73	0.53704	1.10871	0.300268	0.527918	1	2427	tags=29%, list=11%, signal=32%	0.522491
PANCREAS_BETA_CELLS	28	0.622445	1.12272	0.323446	0.521808	1	809	tags=7%, list=4%, signal=7%	0.490198
PROTEIN_SECRETION	96	0.507449	1.07396	0.338961	0.52408	1	2355	tags=31%, list=10%, signal=35%	0.46985
UNFOLDED_PROTEIN_RESPONSE	110	0.469798	1.01825	0.441026	0.6521	1	2560	tags=29%, list=11%, signal=33%	0.355536
ALLOGRAFT_REJECTION	196	0.418356	0.955893	0.57554	0.791207	1	3400	tags=35%, list=15%, signal=40%	0.239925
PEROXISOME	94	0.435991	0.928494	0.59134	0.781521	1	3147	tags=28%, list=14%, signal=32%	0.228163
HEME_METABOLISM	186	0.415453	0.95036	0.59322	0.764042	1	3374	tags=33%, list=15%, signal=39%	0.226784
APOPTOSIS	158	0.408142	0.921641	0.642494	0.760862	1	1369	tags=22%, list=6%, signal=23%	0.192131
IL2_STAT5_SIGNALING	196	0.39959	0.917477	0.672457	0.735868	1	3342	tags=28%, list=15%, signal=32%	0.172336
ANDROGEN_RESPONSE	99	0.411113	0.888887	0.680359	0.765326	1	1920	tags=20%, list=8%, signal=22%	0.167262
GLYCOLYSIS	194	0.388005	0.880941	0.724726	0.748908	1	2507	tags=20%, list=11%, signal=22%	0.139826
NOTCH_SIGNALING	32	0.386436	0.716828	0.862464	0.964482	1	2758	tags=19%, list=12%, signal=21%	0.0642589

## Sheet: lt.vs.hc.+
MSigDB_name	SIZE	ES	NES	NOM p-val	FDR q-val	FWER p-val	RANK AT MAX	LEADING EDGE	-log10(NOM P-value)
PI3K_AKT_MTOR_SIGNALING	104	0.744161	1.28971	0.0001	0.0508521	0.095	3470	tags=46%, list=15%, signal=54%	4
OXIDATIVE_PHOSPHORYLATION	199	0.712811	1.26464	0.0001	0.0510918	0.187	3727	tags=56%, list=16%, signal=66%	4
MITOTIC_SPINDLE	199	0.690998	1.21761	0.001	0.0924734	0.532	3697	tags=42%, list=16%, signal=50%	3
PROTEIN_SECRETION	96	0.739405	1.27933	0.00100604	0.045728	0.127	3619	tags=58%, list=16%, signal=69%	2.99739
DNA_REPAIR	143	0.692449	1.21779	0.00301205	0.105398	0.531	4310	tags=48%, list=19%, signal=59%	2.52114
APICAL_JUNCTION	196	0.674649	1.19216	0.005005	0.157575	0.78	2230	tags=28%, list=10%, signal=30%	2.3006
MTORC1_SIGNALING	198	0.666901	1.17029	0.007	0.175425	0.929	3748	tags=52%, list=16%, signal=62%	2.1549
G2M_CHECKPOINT	197	0.668665	1.17649	0.015	0.192465	0.888	4033	tags=36%, list=18%, signal=43%	1.82391
REACTIVE_OXIGEN_SPECIES_PATHWAY	47	0.733198	1.2335	0.0298661	0.0967938	0.394	1821	tags=47%, list=8%, signal=51%	1.52482
TGF_BETA_SIGNALING	54	0.720182	1.225	0.0357143	0.100549	0.463	3596	tags=67%, list=16%, signal=79%	1.44716
P53_PATHWAY	197	0.644873	1.14068	0.042042	0.28867	0.991	4076	tags=48%, list=18%, signal=58%	1.37632
ANDROGEN_RESPONSE	99	0.672656	1.17273	0.0605449	0.192559	0.915	3740	tags=45%, list=16%, signal=54%	1.21792
CHOLESTEROL_HOMEOSTASIS	73	0.680544	1.17136	0.0813008	0.183211	0.92	4220	tags=49%, list=18%, signal=60%	1.08991
E2F_TARGETS	199	0.63275	1.12111	0.097	0.376618	1	4368	tags=32%, list=19%, signal=39%	1.01323
GLYCOLYSIS	194	0.632236	1.1215	0.099	0.396449	1	3298	tags=30%, list=14%, signal=35%	1.00436
HEDGEHOG_SIGNALING	32	0.715318	1.17779	0.133544	0.205362	0.882	3127	tags=28%, list=14%, signal=33%	0.874377
PANCREAS_BETA_CELLS	28	0.727666	1.16998	0.136886	0.164524	0.931	5100	tags=32%, list=22%, signal=41%	0.863641
UNFOLDED_PROTEIN_RESPONSE	110	0.639301	1.1196	0.163306	0.366479	1	3525	tags=42%, list=15%, signal=49%	0.786997
PEROXISOME	94	0.637316	1.10688	0.240927	0.43318	1	3276	tags=29%, list=14%, signal=33%	0.618114
IL2_STAT5_SIGNALING	196	0.602737	1.07152	0.271	0.656841	1	3208	tags=31%, list=14%, signal=36%	0.567031
MYC_TARGETS_V2	58	0.632739	1.07365	0.364476	0.670886	1	6797	tags=67%, list=30%, signal=95%	0.438331
ALLOGRAFT_REJECTION	196	0.587807	1.03272	0.4004	0.88792	1	4268	tags=42%, list=19%, signal=51%	0.397505
ESTROGEN_RESPONSE_EARLY	195	0.583884	1.03356	0.403	0.920206	1	3269	tags=29%, list=14%, signal=34%	0.394695
APOPTOSIS	158	0.584943	1.03228	0.42042	0.822398	1	2809	tags=37%, list=12%, signal=42%	0.376316
ESTROGEN_RESPONSE_LATE	196	0.582508	1.03264	0.426	0.852957	1	2949	tags=29%, list=13%, signal=33%	0.37059
FATTY_ACID_METABOLISM	150	0.576911	1.01747	0.507	0.889577	1	3790	tags=29%, list=17%, signal=35%	0.294992
EPITHELIAL_MESENCHYMAL_TRANSITION	196	0.564758	0.994857	0.562688	0.99754	1	2340	tags=36%, list=10%, signal=39%	0.249732
HEME_METABOLISM	186	0.559625	0.988824	0.584754	0.997713	1	4552	tags=44%, list=20%, signal=54%	0.233027
MYOGENESIS	190	0.559009	0.984566	0.611	0.986806	1	3609	tags=28%, list=16%, signal=33%	0.213959
NOTCH_SIGNALING	32	0.593054	0.974791	0.620798	1	1	3732	tags=31%, list=16%, signal=37%	0.207049
UV_RESPONSE_DN	142	0.546975	0.966093	0.65998	1	1	4461	tags=41%, list=19%, signal=50%	0.180469
XENOBIOTIC_METABOLISM	180	0.540658	0.954039	0.708709	1	1	3512	tags=29%, list=15%, signal=34%	0.149532
HYPOXIA	191	0.539986	0.955385	0.709	1	1	2667	tags=31%, list=12%, signal=35%	0.149354
ADIPOGENESIS	190	0.510789	0.908894	0.812625	1	1	4554	tags=41%, list=20%, signal=51%	0.0901097
UV_RESPONSE_UP	152	0.494746	0.868966	0.876753	1	1	3112	tags=36%, list=14%, signal=42%	0.0571225
BILE_ACID_METABOLISM	101	0.459552	0.804345	0.915408	1	1	4062	tags=20%, list=18%, signal=24%	0.0383854
IL6_JAK_STAT3_SIGNALING	84	0.448595	0.781278	0.922379	1	1	3119	tags=29%, list=14%, signal=33%	0.0350906
COAGULATION	119	0.465824	0.81037	0.926707	1	1	2108	tags=23%, list=9%, signal=25%	0.0330576
COMPLEMENT	190	0.480365	0.849044	0.928	1	1	2950	tags=30%, list=13%, signal=34%	0.032452
INFLAMMATORY_RESPONSE	193	0.46484	0.824911	0.939	1	1	3664	tags=28%, list=16%, signal=34%	0.0273344
WNT_BETA_CATENIN_SIGNALING	41	0.422892	0.706629	0.944849	1	1	5229	tags=32%, list=23%, signal=41%	0.0246375
TNFA_SIGNALING_VIA_NFKB	198	0.452244	0.799136	0.954955	1	1	2865	tags=35%, list=13%, signal=40%	0.0200171
SPERMATOGENESIS	107	0.420128	0.730564	0.957958	1	1	6340	tags=34%, list=28%, signal=46%	0.0186535
ANGIOGENESIS	34	0.392271	0.641636	0.962382	1	1	3467	tags=32%, list=15%, signal=38%	0.0166523
INTERFERON_ALPHA_RESPONSE	94	0.395468	0.690102	0.972755	1	1	4313	tags=33%, list=19%, signal=40%	0.0119966
KRAS_SIGNALING_UP	191	0.413432	0.729509	0.985	1	1	4276	tags=29%, list=19%, signal=35%	0.00656377
APICAL_SURFACE	40	0.357917	0.595108	0.987565	0.995521	1	2992	tags=20%, list=13%, signal=23%	0.00543442
INTERFERON_GAMMA_RESPONSE	198	0.361702	0.641554	0.997	1	1	4251	tags=33%, list=19%, signal=41%	0.00130484

## Sheet: lt.vs.st.+
MSigDB_name	SIZE	ES	NES	NOM p-val	FDR q-val	FWER p-val	RANK AT MAX	LEADING EDGE	-log10(NOM P-value)
COAGULATION	119	0.792442	1.29968	0.0001	0.02	0.02	2121	tags=33%, list=9%, signal=36%	4
EPITHELIAL_MESENCHYMAL_TRANSITION	196	0.784729	1.29636	0.0001	0.01	0.02	1847	tags=43%, list=8%, signal=47%	4
PROTEIN_SECRETION	96	0.764928	1.24899	0.0001	0.0132	0.065	4566	tags=77%, list=20%, signal=96%	4
OXIDATIVE_PHOSPHORYLATION	199	0.747283	1.23556	0.0001	0.0188401	0.106	4885	tags=77%, list=21%, signal=98%	4
MTORC1_SIGNALING	198	0.726087	1.20295	0.0001	0.0331811	0.237	5279	tags=71%, list=23%, signal=92%	4
MYOGENESIS	190	0.714263	1.17793	0.001	0.0540798	0.425	2940	tags=29%, list=13%, signal=34%	3
APICAL_JUNCTION	196	0.701605	1.16333	0.001	0.0565208	0.563	2908	tags=34%, list=13%, signal=38%	3
ESTROGEN_RESPONSE_LATE	196	0.707078	1.1622	0.001	0.0544222	0.576	4172	tags=42%, list=18%, signal=51%	3
GLYCOLYSIS	194	0.696343	1.15257	0.001	0.0622814	0.671	3432	tags=37%, list=15%, signal=43%	3
ANDROGEN_RESPONSE	99	0.742557	1.21551	0.001001	0.026895	0.174	3209	tags=52%, list=14%, signal=60%	2.99957
ANGIOGENESIS	34	0.80298	1.27449	0.00101112	0.0085	0.034	2599	tags=47%, list=11%, signal=53%	2.9952
HYPOXIA	191	0.702466	1.16421	0.003	0.0642725	0.553	3664	tags=45%, list=16%, signal=53%	2.52288
PI3K_AKT_MTOR_SIGNALING	104	0.724256	1.19031	0.004	0.042619	0.319	2330	tags=37%, list=10%, signal=40%	2.39794
COMPLEMENT	190	0.698396	1.15568	0.004	0.0606599	0.633	4175	tags=41%, list=18%, signal=50%	2.39794
APOPTOSIS	158	0.693006	1.14304	0.005	0.0737942	0.741	3871	tags=46%, list=17%, signal=55%	2.30103
UNFOLDED_PROTEIN_RESPONSE	110	0.707887	1.16351	0.007	0.0605609	0.561	4804	tags=63%, list=21%, signal=79%	2.1549
MITOTIC_SPINDLE	199	0.686639	1.13521	0.007	0.0771764	0.804	3837	tags=43%, list=17%, signal=51%	2.1549
ESTROGEN_RESPONSE_EARLY	195	0.683501	1.13085	0.011	0.079084	0.839	3938	tags=38%, list=17%, signal=45%	1.95861
DNA_REPAIR	143	0.685936	1.12598	0.016	0.0811346	0.884	4102	tags=45%, list=18%, signal=55%	1.79588
G2M_CHECKPOINT	197	0.674518	1.11072	0.016	0.105897	0.965	4687	tags=42%, list=20%, signal=53%	1.79588
ADIPOGENESIS	190	0.673582	1.11072	0.018	0.102401	0.965	5957	tags=61%, list=26%, signal=81%	1.74473
FATTY_ACID_METABOLISM	150	0.680763	1.11999	0.026	0.0893712	0.919	4818	tags=44%, list=21%, signal=55%	1.58503
INTERFERON_ALPHA_RESPONSE	94	0.699733	1.14285	0.0290581	0.0700682	0.742	4586	tags=43%, list=20%, signal=53%	1.53673
UV_RESPONSE_DN	142	0.676072	1.1124	0.036036	0.104526	0.956	2730	tags=35%, list=12%, signal=39%	1.44326
IL2_STAT5_SIGNALING	196	0.667212	1.09991	0.039	0.124287	0.994	3617	tags=34%, list=16%, signal=40%	1.40894
P53_PATHWAY	197	0.665632	1.10238	0.046	0.120381	0.989	3538	tags=39%, list=15%, signal=46%	1.33724
PEROXISOME	94	0.687297	1.12425	0.053053	0.0814819	0.896	3597	tags=37%, list=16%, signal=44%	1.27529
CHOLESTEROL_HOMEOSTASIS	73	0.697785	1.13208	0.063	0.0800405	0.829	4336	tags=52%, list=19%, signal=64%	1.20066
XENOBIOTIC_METABOLISM	180	0.657272	1.08567	0.063	0.174098	0.999	3823	tags=32%, list=17%, signal=38%	1.20066
REACTIVE_OXIGEN_SPECIES_PATHWAY	47	0.728108	1.16819	0.0631896	0.0627313	0.519	3140	tags=57%, list=14%, signal=66%	1.19935
ALLOGRAFT_REJECTION	196	0.655349	1.08408	0.08	0.175395	0.999	3865	tags=31%, list=17%, signal=37%	1.09691
HEDGEHOG_SIGNALING	32	0.722792	1.13917	0.114257	0.0728291	0.772	2723	tags=25%, list=12%, signal=28%	0.942118
HEME_METABOLISM	186	0.646379	1.06377	0.136	0.26772	1	5928	tags=52%, list=26%, signal=70%	0.866461
PANCREAS_BETA_CELLS	28	0.717844	1.12726	0.150254	0.0822601	0.875	5197	tags=32%, list=23%, signal=42%	0.823175
INTERFERON_GAMMA_RESPONSE	198	0.64228	1.06298	0.155	0.265606	1	2347	tags=24%, list=10%, signal=27%	0.809668
APICAL_SURFACE	40	0.695505	1.10698	0.177889	0.10992	0.978	1554	tags=23%, list=7%, signal=24%	0.74985
E2F_TARGETS	199	0.631365	1.04242	0.249	0.369034	1	4765	tags=36%, list=21%, signal=45%	0.603801
NOTCH_SIGNALING	32	0.672814	1.06526	0.322222	0.266506	1	2492	tags=25%, list=11%, signal=28%	0.491845
IL6_JAK_STAT3_SIGNALING	84	0.641972	1.04249	0.349	0.377759	1	5036	tags=42%, list=22%, signal=53%	0.457175
BILE_ACID_METABOLISM	101	0.634623	1.0432	0.35035	0.382284	1	5355	tags=30%, list=23%, signal=39%	0.455497
UV_RESPONSE_UP	152	0.614634	1.00812	0.5	0.595646	1	4052	tags=41%, list=18%, signal=50%	0.30103
INFLAMMATORY_RESPONSE	193	0.608347	1.00582	0.514	0.598081	1	4794	tags=33%, list=21%, signal=42%	0.289037
TGF_BETA_SIGNALING	54	0.615073	0.992003	0.585757	0.672052	1	3509	tags=59%, list=15%, signal=70%	0.232282
TNFA_SIGNALING_VIA_NFKB	198	0.575646	0.952853	0.796	0.855086	1	4481	tags=45%, list=20%, signal=55%	0.0990869
MYC_TARGETS_V2	58	0.531907	0.858844	0.910463	0.965232	1	7401	tags=48%, list=32%, signal=71%	0.0407378
WNT_BETA_CATENIN_SIGNALING	41	0.523606	0.826991	0.923541	0.964851	1	4408	tags=24%, list=19%, signal=30%	0.0345437
KRAS_SIGNALING_DN	155	0.533805	0.882589	0.931932	1	1	2235	tags=6%, list=10%, signal=7%	0.0306158
SPERMATOGENESIS	107	0.525873	0.863266	0.932866	0.981314	1	7105	tags=35%, list=31%, signal=50%	0.0301809
KRAS_SIGNALING_UP	191	0.526449	0.870045	0.957	0.995649	1	4983	tags=34%, list=22%, signal=42%	0.0190881
