# Supplementary material for: Single‐cell transcriptomics provides new insights into the role of fibroblasts during peritoneal fibrosis
Source: Clin Transl Med. 2021 Feb 26;11(3):e321. doi: 10.1002/ctm2.321 (PMC7908046; doi:10.1002/ctm2.321)
Supplement: Supplementary file 8 — Supporting Information [file CTM2-11-e321-s008.xlsx]

## Sheet: st.vs.hc.+
NAME	SIZE	ES	NES	NOM p-val	FDR q-val	FWER p-val	RANK AT MAX	LEADING EDGE	-log10(NOM P-value)
ALLOGRAFT_REJECTION	196	0.74776	1.77015	0.0001	0	0	1764	tags=48%, list=8%, signal=52%	4
OXIDATIVE_PHOSPHORYLATION	199	0.634268	1.50515	0.00186916	0.031091	0.145	2364	tags=38%, list=10%, signal=42%	2.72835
PI3K_AKT_MTOR_SIGNALING	104	0.683319	1.5077	0.00919118	0.0457074	0.142	2991	tags=45%, list=13%, signal=52%	2.03663
INFLAMMATORY_RESPONSE	193	0.514988	1.23781	0.0988593	0.387978	0.968	1535	tags=30%, list=7%, signal=32%	1.00498
MTORC1_SIGNALING	198	0.470844	1.11351	0.200389	0.610451	1	2537	tags=34%, list=11%, signal=38%	0.698126
INTERFERON_GAMMA_RESPONSE	198	0.472586	1.11393	0.233216	0.710704	1	1523	tags=31%, list=7%, signal=33%	0.632243
COMPLEMENT	190	0.470692	1.09807	0.266304	0.586848	1	1764	tags=34%, list=8%, signal=37%	0.574622
P53_PATHWAY	197	0.446656	1.04988	0.349291	0.605632	1	2170	tags=23%, list=9%, signal=26%	0.456813
PANCREAS_BETA_CELLS	28	0.580529	1.06838	0.378428	0.611643	1	2184	tags=18%, list=10%, signal=20%	0.422017
IL6_JAK_STAT3_SIGNALING	84	0.465315	0.995147	0.467653	0.712896	1	1141	tags=33%, list=5%, signal=35%	0.330077
G2M_CHECKPOINT	197	0.412067	0.968298	0.511464	0.73373	1	2854	tags=28%, list=12%, signal=32%	0.291185
INTERFERON_ALPHA_RESPONSE	94	0.436522	0.955834	0.558559	0.711474	1	1462	tags=28%, list=6%, signal=29%	0.252931
HEME_METABOLISM	186	0.382449	0.908066	0.669611	0.79095	1	2554	tags=26%, list=11%, signal=29%	0.174177
E2F_TARGETS	199	0.376481	0.89102	0.732955	0.781718	1	3892	tags=28%, list=17%, signal=33%	0.134923
PEROXISOME	94	0.379681	0.829932	0.778196	0.823613	1	1821	tags=17%, list=8%, signal=18%	0.108911
DNA_REPAIR	143	0.371601	0.845921	0.794175	0.839562	1	3287	tags=27%, list=14%, signal=31%	0.100084

## Sheet: lt.vs.hc.+
NAME	SIZE	ES	NES	NOM p-val	FDR q-val	FWER p-val	RANK AT MAX	LEADING EDGE	-log10(NOM P-value)
ALLOGRAFT_REJECTION	196	0.763823	1.5768	0.0001	0.000844444	0.001	2558	tags=48%, list=11%, signal=54%	4
OXIDATIVE_PHOSPHORYLATION	199	0.748282	1.54968	0.0001	0.0012487	0.003	3471	tags=57%, list=15%, signal=67%	4
MYC_TARGETS_V1	199	0.742755	1.53141	0.0001	0.000832466	0.003	3069	tags=56%, list=13%, signal=64%	4
PI3K_AKT_MTOR_SIGNALING	104	0.752705	1.47273	0.0001	0.00400698	0.019	3267	tags=52%, list=14%, signal=60%	4
MTORC1_SIGNALING	198	0.659985	1.35792	0.0052521	0.0913791	0.429	2823	tags=45%, list=12%, signal=51%	2.27967
INFLAMMATORY_RESPONSE	193	0.624023	1.2774	0.0414894	0.285096	0.912	3177	tags=47%, list=14%, signal=54%	1.38206
INTERFERON_GAMMA_RESPONSE	198	0.611314	1.25881	0.0480167	0.316841	0.96	1828	tags=39%, list=8%, signal=42%	1.31861
PEROXISOME	94	0.66717	1.30124	0.0505166	0.226485	0.798	2484	tags=30%, list=11%, signal=33%	1.29657
DNA_REPAIR	143	0.61127	1.22959	0.0952381	0.41086	0.992	3936	tags=38%, list=17%, signal=45%	1.02119
P53_PATHWAY	197	0.588468	1.20383	0.103743	0.441611	0.998	2382	tags=29%, list=10%, signal=33%	0.98404
COMPLEMENT	190	0.571738	1.1894	0.11465	0.403758	0.999	2341	tags=39%, list=10%, signal=44%	0.940627
G2M_CHECKPOINT	197	0.576689	1.19757	0.122899	0.401003	0.998	5062	tags=46%, list=22%, signal=58%	0.910451
PROTEIN_SECRETION	96	0.611492	1.20495	0.149321	0.481268	0.998	3949	tags=50%, list=17%, signal=60%	0.825878
IL2_STAT5_SIGNALING	196	0.568278	1.1674	0.149413	0.465844	1	2772	tags=30%, list=12%, signal=33%	0.825612
PANCREAS_BETA_CELLS	28	0.705752	1.20101	0.183312	0.417601	0.998	2897	tags=18%, list=13%, signal=20%	0.736808
HEME_METABOLISM	186	0.557497	1.14043	0.203883	0.514999	1	3853	tags=39%, list=17%, signal=46%	0.690618
INTERFERON_ALPHA_RESPONSE	94	0.597031	1.1578	0.234018	0.474586	1	1561	tags=34%, list=7%, signal=36%	0.63075
E2F_TARGETS	199	0.536687	1.10642	0.275789	0.614305	1	4785	tags=35%, list=21%, signal=43%	0.559422
UNFOLDED_PROTEIN_RESPONSE	110	0.552736	1.09328	0.316498	0.572055	1	4172	tags=42%, list=18%, signal=51%	0.499629
REACTIVE_OXIGEN_SPECIES_PATHWAY	47	0.610441	1.10544	0.323346	0.585436	1	2607	tags=45%, list=11%, signal=50%	0.490333
FATTY_ACID_METABOLISM	150	0.538839	1.08384	0.330803	0.552876	1	3871	tags=35%, list=17%, signal=41%	0.480431
ANDROGEN_RESPONSE	99	0.563378	1.09067	0.337931	0.55577	1	2267	tags=37%, list=10%, signal=41%	0.471172
CHOLESTEROL_HOMEOSTASIS	73	0.57768	1.0975	0.343823	0.584359	1	2585	tags=36%, list=11%, signal=40%	0.463665
MITOTIC_SPINDLE	199	0.514873	1.06293	0.37122	0.596003	1	3766	tags=35%, list=16%, signal=41%	0.430369
IL6_JAK_STAT3_SIGNALING	84	0.529477	1.02335	0.47356	0.695287	1	2466	tags=46%, list=11%, signal=52%	0.324625
GLYCOLYSIS	194	0.48611	1.00565	0.504228	0.720212	1	2858	tags=20%, list=12%, signal=23%	0.297373
ESTROGEN_RESPONSE_LATE	196	0.477335	0.985943	0.527983	0.723634	1	2993	tags=27%, list=13%, signal=30%	0.27738
TNFA_SIGNALING_VIA_NFKB	198	0.478169	0.990221	0.53277	0.738175	1	2027	tags=36%, list=9%, signal=39%	0.273461
UV_RESPONSE_UP	152	0.450478	0.907361	0.678112	0.904228	1	2123	tags=27%, list=9%, signal=30%	0.168699
APOPTOSIS	158	0.440401	0.898021	0.720174	0.896107	1	1513	tags=28%, list=7%, signal=30%	0.142563
TGF_BETA_SIGNALING	54	0.466615	0.862205	0.729697	0.942452	1	2603	tags=37%, list=11%, signal=42%	0.136857
KRAS_SIGNALING_UP	191	0.412882	0.857943	0.78473	0.921315	1	2760	tags=29%, list=12%, signal=32%	0.10528
APICAL_JUNCTION	196	0.416055	0.853768	0.808824	0.900919	1	1798	tags=17%, list=8%, signal=18%	0.0921462
BILE_ACID_METABOLISM	101	0.409394	0.799883	0.850225	0.959104	1	3501	tags=24%, list=15%, signal=28%	0.070466
SPERMATOGENESIS	107	0.393195	0.771414	0.882743	0.941662	1	6291	tags=30%, list=27%, signal=41%	0.0541655
ESTROGEN_RESPONSE_EARLY	195	0.386234	0.793469	0.902748	0.940637	1	2980	tags=23%, list=13%, signal=26%	0.0444333
XENOBIOTIC_METABOLISM	180	0.374289	0.764678	0.913554	0.923159	1	2916	tags=25%, list=13%, signal=28%	0.0392658
MYC_TARGETS_V2	58	0.352861	0.651129	0.970167	0.985497	1	6083	tags=40%, list=27%, signal=54%	0.0131535

## Sheet: lt.vs.st.+
NAME	SIZE	ES	NES	NOM p-val	FDR q-val	FWER p-val	RANK AT MAX	LEADING EDGE	-log10(NOM P-value)
EPITHELIAL_MESENCHYMAL_TRANSITION	196	0.82907	1.4335	0.0001	0.001	0.001	1810	tags=48%, list=8%, signal=52%	4
COAGULATION	119	0.831564	1.42959	0.0001	0.0005	0.001	2969	tags=46%, list=13%, signal=53%	4
ANDROGEN_RESPONSE	99	0.776072	1.33295	0.0001	0.0197764	0.057	2552	tags=45%, list=11%, signal=51%	4
PROTEIN_SECRETION	96	0.770345	1.31523	0.0001	0.0201068	0.095	2500	tags=51%, list=11%, signal=57%	4
UV_RESPONSE_DN	142	0.758979	1.30616	0.0001	0.0217832	0.124	2699	tags=32%, list=12%, signal=36%	4
OXIDATIVE_PHOSPHORYLATION	199	0.744775	1.27893	0.0001	0.0261479	0.23	3929	tags=63%, list=17%, signal=75%	4
MTORC1_SIGNALING	198	0.734517	1.26241	0.0001	0.032421	0.325	3585	tags=57%, list=16%, signal=67%	4
MYOGENESIS	190	0.731881	1.26194	0.0001	0.0303133	0.328	2122	tags=27%, list=9%, signal=30%	4
APOPTOSIS	158	0.739877	1.27279	0.001	0.0273292	0.258	2483	tags=41%, list=11%, signal=46%	3
HYPOXIA	191	0.731031	1.25975	0.001	0.0298818	0.343	3185	tags=40%, list=14%, signal=46%	3
INTERFERON_GAMMA_RESPONSE	198	0.69956	1.20483	0.001	0.0710824	0.761	2960	tags=44%, list=13%, signal=51%	3
IL2_STAT5_SIGNALING	196	0.701846	1.20897	0.003003	0.0772991	0.727	3185	tags=39%, list=14%, signal=45%	2.52244
GLYCOLYSIS	194	0.695296	1.20601	0.004	0.0731266	0.751	3740	tags=37%, list=16%, signal=44%	2.39794
REACTIVE_OXIGEN_SPECIES_PATHWAY	47	0.795502	1.31849	0.00409836	0.0231335	0.087	1968	tags=53%, list=9%, signal=58%	2.38739
CHOLESTEROL_HOMEOSTASIS	73	0.768679	1.29953	0.00606061	0.0229657	0.152	3013	tags=45%, list=13%, signal=52%	2.21748
DNA_REPAIR	143	0.696693	1.19967	0.018018	0.0740806	0.789	4114	tags=45%, list=18%, signal=54%	1.74429
APICAL_JUNCTION	196	0.675438	1.16719	0.019	0.112365	0.952	3170	tags=33%, list=14%, signal=38%	1.72125
ESTROGEN_RESPONSE_EARLY	195	0.673059	1.16095	0.021	0.12296	0.968	3760	tags=35%, list=16%, signal=41%	1.67778
UNFOLDED_PROTEIN_RESPONSE	110	0.70966	1.20603	0.0220662	0.0773693	0.751	4141	tags=54%, list=18%, signal=65%	1.65627
UV_RESPONSE_UP	152	0.684337	1.18016	0.026026	0.0969821	0.905	3255	tags=41%, list=14%, signal=47%	1.58459
ANGIOGENESIS	34	0.782997	1.27993	0.0303665	0.0283797	0.226	1467	tags=32%, list=6%, signal=35%	1.51761
APICAL_SURFACE	40	0.757579	1.24543	0.0359343	0.0380151	0.434	3243	tags=30%, list=14%, signal=35%	1.44449
ADIPOGENESIS	190	0.665595	1.14535	0.039	0.158485	0.989	4303	tags=52%, list=19%, signal=64%	1.40894
INTERFERON_ALPHA_RESPONSE	94	0.701026	1.1965	0.0410822	0.0750992	0.805	3714	tags=54%, list=16%, signal=64%	1.38635
PI3K_AKT_MTOR_SIGNALING	104	0.692056	1.18014	0.0492958	0.093067	0.905	3636	tags=42%, list=16%, signal=50%	1.30719
ESTROGEN_RESPONSE_LATE	196	0.655916	1.12868	0.058	0.18039	0.997	2627	tags=28%, list=11%, signal=31%	1.23657
TNFA_SIGNALING_VIA_NFKB	198	0.655326	1.13657	0.06	0.172198	0.996	2549	tags=45%, list=11%, signal=50%	1.22185
XENOBIOTIC_METABOLISM	180	0.658924	1.13586	0.067	0.168852	0.996	3436	tags=33%, list=15%, signal=38%	1.17393
COMPLEMENT	190	0.655456	1.12854	0.067	0.175526	0.997	2969	tags=38%, list=13%, signal=44%	1.17393
FATTY_ACID_METABOLISM	150	0.663006	1.14153	0.0680681	0.163353	0.992	4969	tags=47%, list=22%, signal=59%	1.16706
PEROXISOME	94	0.68614	1.17234	0.0722166	0.105607	0.937	3516	tags=34%, list=15%, signal=40%	1.14136
P53_PATHWAY	197	0.648081	1.11654	0.086	0.207725	0.999	2987	tags=40%, list=13%, signal=45%	1.0655
MITOTIC_SPINDLE	199	0.641928	1.10642	0.117	0.237865	1	4288	tags=41%, list=19%, signal=50%	0.931814
HEME_METABOLISM	186	0.640883	1.10486	0.134134	0.237417	1	4138	tags=41%, list=18%, signal=49%	0.872461
G2M_CHECKPOINT	197	0.639611	1.09915	0.146146	0.244952	1	4622	tags=39%, list=20%, signal=48%	0.835213
PANCREAS_BETA_CELLS	28	0.731164	1.18885	0.151042	0.0838957	0.85	1647	tags=18%, list=7%, signal=19%	0.820903
E2F_TARGETS	199	0.622059	1.07428	0.216	0.336352	1	4477	tags=34%, list=20%, signal=42%	0.665546
WNT_BETA_CATENIN_SIGNALING	41	0.680933	1.13321	0.235897	0.172033	0.996	4956	tags=39%, list=22%, signal=50%	0.627277
INFLAMMATORY_RESPONSE	193	0.617454	1.06975	0.249	0.339697	1	2532	tags=36%, list=11%, signal=40%	0.603801
TGF_BETA_SIGNALING	54	0.654777	1.09984	0.278403	0.248516	1	2691	tags=44%, list=12%, signal=50%	0.555326
HEDGEHOG_SIGNALING	32	0.651983	1.07359	0.380062	0.331413	1	4097	tags=28%, list=18%, signal=34%	0.420145
NOTCH_SIGNALING	32	0.641984	1.04674	0.446985	0.428767	1	4536	tags=44%, list=20%, signal=54%	0.349707
ALLOGRAFT_REJECTION	196	0.56412	0.971855	0.651	0.725756	1	2839	tags=30%, list=12%, signal=33%	0.186419
MYC_TARGETS_V2	58	0.554901	0.943433	0.660263	0.784341	1	6132	tags=50%, list=27%, signal=68%	0.180283
IL6_JAK_STAT3_SIGNALING	84	0.558869	0.949783	0.682731	0.782726	1	2862	tags=36%, list=12%, signal=41%	0.16575
BILE_ACID_METABOLISM	101	0.554311	0.935236	0.736683	0.789809	1	5602	tags=33%, list=24%, signal=43%	0.132719
KRAS_SIGNALING_UP	191	0.542634	0.932015	0.793794	0.782553	1	4578	tags=35%, list=20%, signal=43%	0.100292
SPERMATOGENESIS	107	0.511061	0.873172	0.845846	0.882659	1	7560	tags=36%, list=33%, signal=54%	0.0727088
KRAS_SIGNALING_DN	155	0.470807	0.810564	0.944945	0.932088	1	3670	tags=8%, list=16%, signal=10%	0.0245935
