# Supplementary material for: Single‐cell transcriptomics provides new insights into the role of fibroblasts during peritoneal fibrosis
Source: Clin Transl Med. 2021 Feb 26;11(3):e321. doi: 10.1002/ctm2.321 (PMC7908046; doi:10.1002/ctm2.321)
Supplement: Supplementary file 9 — Supporting Information [file CTM2-11-e321-s009.xlsx]

## Sheet: KEGG st hc Fibroblasts
https://david.ncifcrf.gov/summary.jsp	Input Gene list	Output result →	Category	Term	Count	%	PValue	Genes	List Total	Pop Hits	Pop Total	Fold Enrichment	Bonferroni	Benjamini	FDR
	DCN		KEGG_PATHWAY	hsa05150:Staphylococcus aureus infection	26	4.45969	2.02903e-20	C1QB, CFD, C1QA, CFH, C1S, C1R, C5AR1, CFI, ITGB2, FPR1, FPR3, ICAM1, C3, HLA-DMA, FCGR3A, HLA-DMB, HLA-DQA2, HLA-DQA1, HLA-DPA1, IL10, HLA-DRB5, FCGR2A, HLA-DPB1, HLA-DRA, HLA-DRB1, HLA-DQB1	302	54	6879	10.9673	4.36241e-18	4.36241e-18	3.40877e-18
	COL1A2		KEGG_PATHWAY	hsa05323:Rheumatoid arthritis	28	4.80274	1.77065e-16	CD86, CXCL8, CCL3L3, ITGB2, ICAM1, HLA-DMA, HLA-DMB, CTSL, CCL5, CTSK, CCL3, HLA-DQA2, HLA-DQA1, ATP6V1F, HLA-DPA1, JUN, ATP6V0B, HLA-DRB5, TGFB1, VEGFA, IL6, CXCL12, IL1B, HLA-DPB1, HLA-DRA, LTB, HLA-DRB1, HLA-DQB1	302	88	6879	7.24759	4.77396e-14	1.90345e-14	1.48735e-14
	LUM		KEGG_PATHWAY	hsa05140:Leishmaniasis	22	3.77358	1.09393e-12	IL10, ITGB1, JUN, HLA-DRB5, TGFB1, NCF1, ITGB2, CYBA, C3, HLA-DMA, FCGR3A, FCGR2A, HLA-DMB, IL1B, HLA-DPB1, HLA-DRA, PTPN6, HLA-DQA2, HLA-DQA1, HLA-DRB1, HLA-DPA1, HLA-DQB1	302	71	6879	7.05802	2.35189e-10	6.32658e-11	4.94356e-11
	MGP		KEGG_PATHWAY	hsa04145:Phagosome	31	5.31732	1.17704e-12	ITGB1, NCF1, C1R, ITGB2, THBS2, CORO1A, THBS1, CTSS, C3, MRC2, HLA-DMA, FCGR3A, HLA-DMB, CLEC7A, CTSL, OLR1, CD14, HLA-DQA2, HLA-DQA1, ATP6V1F, HLA-DPA1, MSR1, ATP6V0B, HLA-DRB5, TUBB, CYBA, FCGR2A, HLA-DPB1, HLA-DRA, HLA-DRB1, HLA-DQB1	302	150	6879	4.70748	2.53068e-10	6.32658e-11	4.94356e-11
	SPARCL1		KEGG_PATHWAY	hsa04510:Focal adhesion	33	5.66038	2.30028e-10	ITGB1, TNXB, LAMA4, TNC, LAMC1, THBS2, THBS1, MYLK, SPP1, RAC2, PDGFRB, PDGFRA, JUN, VWF, LAMB2, PRKCB, CAV2, ACTN1, CAV1, IGF1, VEGFA, COL1A1, COL3A1, COL1A2, COL4A2, COL5A1, COL4A1, COL6A2, COL5A2, COL6A1, COL6A3, GRB2, MYL9	302	206	6879	3.64893	4.94559e-08	9.89119e-09	7.72893e-09
	IGFBP7		KEGG_PATHWAY	hsa04512:ECM-receptor interaction	21	3.60206	5.87174e-10	ITGB1, TNXB, VWF, LAMB2, LAMA4, TNC, LAMC1, THBS2, HSPG2, THBS1, COL1A1, COL3A1, COL1A2, COL4A2, COL5A1, COL4A1, COL6A2, COL5A2, COL6A1, SPP1, COL6A3	302	87	6879	5.49817	1.26242e-07	1.89718e-08	1.48245e-08
	COL3A1		KEGG_PATHWAY	hsa04672:Intestinal immune network for IgA production	16	2.74443	6.17688e-10	IL10, CD86, HLA-DRB5, TGFB1, CXCR4, HLA-DMA, IL6, HLA-DMB, CXCL12, HLA-DPB1, HLA-DRA, HLA-DQA2, HLA-DQA1, HLA-DRB1, HLA-DPA1, HLA-DQB1	302	47	6879	7.75426	1.32803e-07	1.89718e-08	1.48245e-08
	COL1A1		KEGG_PATHWAY	hsa05144:Malaria	16	2.74443	1.19576e-09	IL10, TGFB1, VCAM1, CXCL8, LRP1, KLRB1, CD81, SDC2, ITGB2, THBS2, THBS1, ICAM1, IL6, IL1B, PECAM1, ACKR1	302	49	6879	7.43776	2.57089e-07	3.21361e-08	2.5111e-08
	PLA2G2A		KEGG_PATHWAY	hsa04610:Complement and coagulation cascades	18	3.08748	3.81478e-09	C1QB, CFD, C1QA, SERPINA1, CFH, C1S, VWF, C1R, PROS1, CFI, C5AR1, PLAT, TFPI, C3, C7, SERPING1, CD59, A2M	302	69	6879	5.94212	8.20177e-07	9.11308e-08	7.12092e-08
	FBLN1		KEGG_PATHWAY	hsa05332:Graft-versus-host disease	13	2.22985	6.15545e-09	CD86, HLA-DRB5, HLA-DMA, IL6, HLA-DMB, IL1B, HLA-DPB1, HLA-DRA, HLA-DQA2, HLA-DQA1, HLA-DRB1, HLA-DPA1, HLA-DQB1	302	33	6879	8.97321	1.32342e-06	1.32342e-07	1.03412e-07
	COL6A2		KEGG_PATHWAY	hsa04514:Cell adhesion molecules (CAMs)	25	4.28816	8.41562e-09	ITGB1, CD86, SDC2, ITGB2, ICAM1, HLA-DMA, HLA-DMB, HLA-DQA2, CD34, HLA-DQA1, JAM2, HLA-DPA1, CADM3, HLA-DRB5, VCAM1, CD2, CLDN11, CLDN5, PTPRC, HLA-DPB1, PECAM1, HLA-DRA, ESAM, HLA-DRB1, HLA-DQB1	302	142	6879	4.01024	1.80936e-06	1.64487e-07	1.28529e-07
	C3		KEGG_PATHWAY	hsa05152:Tuberculosis	28	4.80274	9.57948e-09	ITGB2, LSP1, CORO1A, CTSS, C3, MRC2, HLA-DMA, FCGR3A, HLA-DMB, CLEC7A, CD14, CTSD, HLA-DQA2, HLA-DQA1, HLA-DPA1, IL10, CD74, ATP6V0B, HLA-DRB5, TGFB1, FCER1G, IL6, FCGR2A, IL1B, HLA-DPB1, HLA-DRA, HLA-DRB1, HLA-DQB1	302	177	6879	3.60332	2.05959e-06	1.71632e-07	1.34113e-07
	GSN		KEGG_PATHWAY	hsa05310:Asthma	12	2.05832	2.43657e-08	IL10, HLA-DMA, HLA-DRB5, HLA-DMB, FCER1G, HLA-DPB1, HLA-DRA, HLA-DQA2, HLA-DRB1, HLA-DQA1, HLA-DPA1, HLA-DQB1	302	30	6879	9.11126	5.23862e-06	4.02972e-07	3.1488e-07
	CCDC80		KEGG_PATHWAY	hsa05321:Inflammatory bowel disease (IBD)	16	2.74443	6.66609e-08	IL10, JUN, HLA-DRB5, TGFB1, IL2RG, HLA-DMA, IL6, HLA-DMB, IL1B, HLA-DPB1, HLA-DRA, HLA-DQA2, HLA-DQA1, HLA-DRB1, HLA-DPA1, HLA-DQB1	302	64	6879	5.69454	1.4332e-05	1.02372e-06	7.9993e-07
	CLU		KEGG_PATHWAY	hsa05416:Viral myocarditis	15	2.5729	9.79195e-08	CD86, HLA-DRB5, CAV1, ITGB2, ICAM1, HLA-DMA, HLA-DMB, HLA-DPB1, RAC2, HLA-DRA, HLA-DQA2, HLA-DQA1, HLA-DRB1, HLA-DPA1, HLA-DQB1	302	57	6879	5.99425	2.10525e-05	1.40351e-06	1.0967e-06
	SPARC		KEGG_PATHWAY	hsa05146:Amoebiasis	20	3.43053	1.2087e-07	IL10, TGFB1, CXCL8, LAMB2, PRKCB, LAMA4, ACTN1, ITGB2, HSPB1, LAMC1, COL1A1, COL3A1, IL6, COL1A2, COL4A2, COL5A1, COL4A1, IL1B, COL5A2, CD14	302	106	6879	4.29776	2.59867e-05	1.5358e-06	1.20007e-06
	C1R		KEGG_PATHWAY	hsa04612:Antigen processing and presentation	17	2.91595	1.21435e-07	CD74, HLA-DRB5, IFI30, CTSS, HLA-DMA, HLA-DMB, CTSL, HLA-DPB1, HLA-DRA, HLA-DQA2, HSPA1B, HLA-DQA1, HLA-DRB1, CTSB, HSPA1A, HLA-DPA1, HLA-DQB1	302	76	6879	5.09511	2.61083e-05	1.5358e-06	1.20007e-06
	IGFBP4		KEGG_PATHWAY	hsa04940:Type I diabetes mellitus	13	2.22985	1.34447e-07	CD86, HLA-DRB5, HLA-DMA, HLA-DMB, IL1B, HLA-DPB1, HLA-DRA, CPE, HLA-DQA2, HLA-DQA1, HLA-DRB1, HLA-DPA1, HLA-DQB1	302	42	6879	7.05038	2.89056e-05	1.60589e-06	1.25484e-06
	ADIRF		KEGG_PATHWAY	hsa05322:Systemic lupus erythematosus	22	3.77358	2.83187e-07	IL10, C1QB, CD86, C1QA, HLA-DRB5, C1S, H2AFY, C1R, ACTN1, C3, HLA-DMA, FCGR3A, FCGR2A, HLA-DMB, C7, HLA-DPB1, HLA-DRA, HLA-DQA2, HLA-DQA1, HLA-DRB1, HLA-DPA1, HLA-DQB1	302	134	6879	3.7397	6.08834e-05	3.11301e-06	2.43249e-06
	CALD1		KEGG_PATHWAY	hsa05330:Allograft rejection	12	2.05832	2.89582e-07	IL10, CD86, HLA-DMA, HLA-DRB5, HLA-DMB, HLA-DPB1, HLA-DRA, HLA-DQA2, HLA-DRB1, HLA-DQA1, HLA-DPA1, HLA-DQB1	302	37	6879	7.38751	6.22583e-05	3.11301e-06	2.43249e-06
	COL6A1		KEGG_PATHWAY	hsa05133:Pertussis	16	2.74443	6.15343e-07	IL10, ITGB1, C1QB, C1QA, JUN, CXCL8, C1S, C1R, ITGB2, C3, PYCARD, IL6, IL1B, CFL1, SERPING1, CD14	302	75	6879	4.85934	0.00013229	6.29994e-06	4.92274e-06
	TIMP3		KEGG_PATHWAY	hsa04974:Protein digestion and absorption	17	2.91595	1.00696e-06	COL18A1, COL15A1, COL14A1, ELN, COL12A1, ATP1B3, PRCP, COL1A1, COL3A1, COL1A2, COL4A2, COL5A1, COL4A1, COL6A2, COL5A2, COL6A1, COL6A3	302	88	6879	4.40032	0.000216472	9.8407e-06	7.68948e-06
	IFI27		KEGG_PATHWAY	hsa04670:Leukocyte transendothelial migration	19	3.25901	2.08947e-06	ITGB1, VCAM1, NCF1, PRKCB, ACTN1, MMP2, ITGB2, CXCR4, CYBA, THY1, ICAM1, CLDN11, CLDN5, CXCL12, PECAM1, RAC2, ESAM, MYL9, JAM2	302	115	6879	3.76335	0.000449136	1.9532e-05	1.52622e-05
	IFITM3		KEGG_PATHWAY	hsa04151:PI3K-Akt signaling pathway	36	6.17496	2.20808e-06	ITGB1, CSF1R, TNXB, LAMA4, TNC, LAMC1, THBS2, IL2RG, THBS1, HSP90B1, FGF7, MYC, SPP1, PDGFRB, PDGFRA, VWF, LAMB2, IGF1, PPP2R5C, GNG11, VEGFA, COL1A1, NR4A1, COL3A1, IL6, COL1A2, COL4A2, COL5A1, COL4A1, COL6A2, COL5A2, COL6A1, COL6A3, GRB2, IL7R, FGFR1	302	345	6879	2.37685	0.000474625	1.97807e-05	1.54566e-05
	C1S		KEGG_PATHWAY	hsa04640:Hematopoietic cell lineage	16	2.74443	4.41116e-06	CSF1R, HLA-DRB5, CD3G, CD3E, CD3D, CSF2RA, CD2, IL6, IL1B, HLA-DRA, CD59, CD37, CD14, IL7R, CD34, HLA-DRB1	302	87	6879	4.18908	0.000947951	3.79359e-05	2.9643e-05
	NNMT		KEGG_PATHWAY	hsa05145:Toxoplasmosis	18	3.08748	4.82058e-06	IL10, ITGB1, HLA-DRB5, TGFB1, LAMB2, LAMA4, LAMC1, HLA-DMA, HLA-DMB, HLA-DPB1, HLA-DRA, HLA-DQA2, HSPA1B, HLA-DQA1, HLA-DRB1, HSPA1A, HLA-DPA1, HLA-DQB1	302	110	6879	3.72733	0.00103589	3.98625e-05	3.11484e-05
	PLAC9		KEGG_PATHWAY	hsa05320:Autoimmune thyroid disease	12	2.05832	1.13565e-05	IL10, CD86, HLA-DMA, HLA-DRB5, HLA-DMB, HLA-DPB1, HLA-DRA, HLA-DQA2, HLA-DRB1, HLA-DQA1, HLA-DPA1, HLA-DQB1	302	52	6879	5.2565	0.00243869	9.04315e-05	7.06627e-05
	SERPING1		KEGG_PATHWAY	hsa05164:Influenza A	22	3.77358	2.05729e-05	IL33, JUN, HLA-DRB5, CXCL8, PRKCB, ICAM1, PYCARD, SOCS3, HLA-DMA, IL6, HLA-DMB, IL1B, CCL5, HLA-DPB1, HLA-DRA, HLA-DQA2, HSPA1B, HLA-DQA1, HLA-DRB1, HSPA1A, HLA-DPA1, HLA-DQB1	302	174	6879	2.88	0.00441346	0.000157971	0.000123438
	CAV1		KEGG_PATHWAY	hsa05142:Chagas disease (American trypanosomiasis)	16	2.74443	4.07427e-05	IL10, C1QB, C1QA, JUN, TGFB1, CXCL8, CCL3L3, CD3G, CD3E, CD3D, TGFBR2, C3, IL6, IL1B, CCL5, CCL3	302	104	6879	3.50433	0.00872161	0.000297192	0.000232225
	CD59		KEGG_PATHWAY	hsa05166:HTLV-I infection	27	4.63122	4.14687e-05	NRP1, SPI1, ITGB2, CD3G, CD3E, IL2RG, CD3D, ICAM1, HLA-DMA, HLA-DMB, MYC, HLA-DQA2, HLA-DQA1, HLA-DPA1, PDGFRB, PDGFRA, EGR1, JUN, HLA-DRB5, TGFB1, VCAM1, TGFBR2, IL6, HLA-DPB1, HLA-DRA, HLA-DRB1, HLA-DQB1	302	254	6879	2.4213	0.00887633	0.000297192	0.000232225
	NFIB		KEGG_PATHWAY	hsa04380:Osteoclast differentiation	18	3.08748	5.07196e-05	CSF1R, JUN, SPI1, TGFB1, NCF1, CYBB, CYBA, TGFBR2, FOSL2, SOCS3, FCGR3A, FCGR2A, TYROBP, IL1B, CTSK, FOSB, GRB2, JUNB	302	131	6879	3.12982	0.0108458	0.000351765	0.000274868
	CNN3		KEGG_PATHWAY	hsa05132:Salmonella infection	14	2.40137	5.54926e-05	JUN, CXCL8, CCL3L3, ARPC1B, RHOG, PYCARD, IL6, ARPC2, ARPC3, IL1B, CCL4, CCL3, CD14, PFN1	302	83	6879	3.8421	0.0118603	0.000363509	0.000284044
	IFITM2		KEGG_PATHWAY	hsa05205:Proteoglycans in cancer	23	3.94511	5.57944e-05	ITGB1, CD63, TGFB1, PRKCB, CAV2, LUM, SDC2, MMP2, CAV1, IGF2, IGF1, HSPG2, THBS1, DCN, VEGFA, CTTN, CTSL, MYC, TIMP3, HCLS1, GRB2, PTPN6, FGFR1	302	200	6879	2.61949	0.0119245	0.000363509	0.000284044
	HSPB1		KEGG_PATHWAY	hsa04666:Fc gamma R-mediated phagocytosis	14	2.40137	6.31169e-05	LYN, GSN, NCF1, PRKCB, ARPC1B, FCGR2A, PTPRC, ARPC2, ARPC3, CFL1, RAC2, PLPP3, PLPP1, ARF6	302	84	6879	3.79636	0.0134789	0.000399121	0.000311872
	RPS15A		KEGG_PATHWAY	hsa05200:Pathways in cancer	33	5.66038	0.000446421	ITGB1, CSF1R, SPI1, CXCL8, EPAS1, LAMA4, CXCR4, LAMC1, STK4, CSF2RA, HSP90B1, FGF7, MYC, RAC2, RUNX1T1, PDGFRB, PDGFRA, JUN, TGFB1, TPM3, LAMB2, PRKCB, MMP2, IGF1, GNG11, TGFBR2, VEGFA, IL6, CXCL12, COL4A2, COL4A1, GRB2, FGFR1	302	393	6879	1.91267	0.0915378	0.0027423	0.00214282
	UBA52		KEGG_PATHWAY	hsa04978:Mineral absorption	9	1.54374	0.000547135	MT2A, MT1A, FTH1, MT1M, CYBRD1, ATP1B3, MT1X, FTL, MT1E	302	44	6879	4.65917	0.111007	0.00322722	0.00252174
	FAM26F		KEGG_PATHWAY	hsa05020:Prion diseases	8	1.37221	0.000555382	C1QB, EGR1, C1QA, IL6, C7, CCL5, IL1B, LAMC1	302	34	6879	5.35956	0.112583	0.00322722	0.00252174
	MPEG1		KEGG_PATHWAY	hsa04142:Lysosome	15	2.5729	0.000767167	CD63, ATP6V0B, SLC11A1, CTSZ, LAPTM5, CTSS, LAPTM4A, CTSL, NPC2, CTSK, AP1S2, CD68, CTSD, CTSC, CTSB	302	121	6879	2.82374	0.15211	0.00434055	0.00339169
	RPS29		KEGG_PATHWAY	hsa04060:Cytokine-cytokine receptor interaction	22	3.77358	0.0021222	IL10, CCL14, CSF1R, TGFB1, CXCL8, CCL3L3, CXCR4, LIFR, IL2RG, CXCL14, CSF2RA, TGFBR2, CXCL16, IL6, CXCL12, IL1B, CCL5, CCL4, CCL3, LTB, IL6ST, IL7R	302	243	6879	2.06222	0.366666	0.0116993	0.00914177
	JAML		KEGG_PATHWAY	hsa05134:Legionellosis	9	1.54374	0.00219777	PYCARD, C3, IL6, CXCL8, IL1B, ITGB2, CD14, HSPA1B, HSPA1A	302	54	6879	3.79636	0.376895	0.011813	0.00923064
	PRKCB		KEGG_PATHWAY	hsa05202:Transcriptional misregulation in cancer	17	2.91595	0.00252987	CD86, CSF1R, SPI1, CXCL8, IGFBP3, PLAT, IGF1, PBX1, TGFBR2, IL6, NR4A3, MYC, ID2, TSPAN7, CD14, NUPR1, RUNX1T1	302	167	6879	2.31873	0.419933	0.0132664	0.0103663
	RPS27		KEGG_PATHWAY	hsa05168:Herpes simplex infection	18	3.08748	0.00260656	CD74, JUN, HLA-DRB5, CFP, C3, SOCS3, HLA-DMA, IL6, HLA-DMB, IL1B, CCL5, HLA-DPB1, HLA-DRA, HLA-DQA2, HLA-DQA1, HLA-DRB1, HLA-DPA1, HLA-DQB1	302	183	6879	2.24047	0.429443	0.0133431	0.0104262
	RPS16		KEGG_PATHWAY	hsa05143:African trypanosomiasis	7	1.20069	0.00271933	IL10, IL6, VCAM1, PRKCB, IL1B, LAMA4, ICAM1	302	33	6879	4.83173	0.443145	0.0135966	0.0106243
	CD3G		KEGG_PATHWAY	hsa04350:TGF-beta signaling pathway	11	1.88679	0.00345623	TGFB1, MYC, ID2, ID1, ID4, ID3, THBS1, LTBP1, NBL1, DCN, TGFBR2	302	84	6879	2.98285	0.52497	0.0166526	0.0130123
	CYTIP		KEGG_PATHWAY	hsa04010:MAPK signaling pathway	22	3.77358	0.00348543	PDGFRB, PDGFRA, JUN, DUSP2, TGFB1, GADD45B, PRKCB, DUSP1, HSPB1, ARRB2, STK4, TGFBR2, NR4A1, FGF7, IL1B, MYC, RAC2, GRB2, CD14, HSPA1B, HSPA1A, FGFR1	302	253	6879	1.98071	0.527952	0.0166526	0.0130123
	GPR65		KEGG_PATHWAY	hsa05130:Pathogenic Escherichia coli infection	8	1.37221	0.00633188	ITGB1, CTTN, ARPC2, ARPC3, TUBB, ARPC1B, HCLS1, CD14	302	51	6879	3.57304	0.744793	0.0287151	0.0224378
	EVI2A		KEGG_PATHWAY	hsa04620:Toll-like receptor signaling pathway	12	2.05832	0.00640099	CD86, IL6, JUN, CXCL8, CCL5, IL1B, CCL3L3, CTSK, CCL4, SPP1, CCL3, CD14	302	106	6879	2.57866	0.748581	0.0287151	0.0224378
	RPL28		KEGG_PATHWAY	hsa05131:Shigellosis	9	1.54374	0.00641081	ITGB1, CXCL8, CTTN, ARPC2, ARPC3, ARPC1B, RHOG, HCLS1, PFN1	302	64	6879	3.20318	0.749115	0.0287151	0.0224378
	NCKAP1L		KEGG_PATHWAY	hsa04810:Regulation of actin cytoskeleton	18	3.08748	0.0103662	PDGFRB, ITGB1, PDGFRA, GSN, ARPC1B, ACTN1, ITGB2, MYLK, FGF7, ARPC2, ARPC3, TMSB4X, CFL1, RAC2, NCKAP1L, PFN1, MYL9, FGFR1	302	210	6879	1.95241	0.893579	0.0454841	0.0355411
	IL2RG		KEGG_PATHWAY	hsa04062:Chemokine signaling pathway	16	2.74443	0.0159949	LYN, CCL14, CXCL8, NCF1, CCL3L3, CXCR4, ARRB2, GNG11, CXCL14, CXCL16, CXCL12, CCL5, CCL4, CCL3, RAC2, GRB2	302	186	6879	1.95941	0.96878	0.068778	0.0537428
	CD48		KEGG_PATHWAY	hsa05169:Epstein-Barr virus infection	12	2.05832	0.0174727	LYN, HLA-DRB5, JUN, MYC, HLA-DPB1, HLA-DRA, HLA-DQA2, HLA-DRB1, HLA-DQA1, ICAM1, HLA-DPA1, HLA-DQB1	302	122	6879	2.24047	0.977401	0.0736595	0.0575572
	FCGR2A		KEGG_PATHWAY	hsa05100:Bacterial invasion of epithelial cells	9	1.54374	0.0201034	ITGB1, CTTN, ARPC2, CAV2, ARPC3, CAV1, ARPC1B, RHOG, HCLS1	302	78	6879	2.62825	0.987301	0.0831199	0.0649495
	CFP		KEGG_PATHWAY	hsa04611:Platelet activation	12	2.05832	0.0266521	VAMP8, LYN, ITGB1, COL1A1, COL3A1, FCGR2A, COL1A2, FCER1G, COL5A1, VWF, COL5A2, MYLK	302	130	6879	2.1026	0.996996	0.108117	0.084482
	RAC2		KEGG_PATHWAY	hsa05219:Bladder cancer	6	1.02916	0.0320112	CXCL8, MYC, MMP2, THBS1, TYMP, VEGFA	302	41	6879	3.33339	0.999084	0.127452	0.0995905
	ADAP2		KEGG_PATHWAY	hsa04064:NF-kappa B signaling pathway	9	1.54374	0.0358613	LYN, CXCL12, VCAM1, CXCL8, IL1B, CCL4, CD14, LTB, ICAM1	302	87	6879	2.35636	0.999611	0.140185	0.10954
	CSF1R		KEGG_PATHWAY	hsa04650:Natural killer cell mediated cytotoxicity	11	1.88679	0.0405832	FCGR3A, TYROBP, FCER1G, PRKCB, ITGB2, RAC2, PTPN6, CD48, GRB2, HCST, ICAM1	302	122	6879	2.05377	0.999865	0.15581	0.12175
	LYN		KEGG_PATHWAY	hsa04015:Rap1 signaling pathway	16	2.74443	0.0417604	PDGFRB, ITGB1, PDGFRA, CSF1R, PRKCB, ITGB2, FPR1, IGF1, THBS1, FYB, VEGFA, FGF7, ID1, RAC2, PFN1, FGFR1	302	210	6879	1.73548	0.999896	0.157517	0.123083
	PLEK		KEGG_PATHWAY	hsa05410:Hypertrophic cardiomyopathy (HCM)	8	1.37221	0.0535771	ITGB1, IL6, TGFB1, TPM3, TPM2, TPM1, LMNA, IGF1	302	78	6879	2.33622	0.999993	0.198605	0.155189
	ARHGAP30		KEGG_PATHWAY	hsa05340:Primary immunodeficiency	5	0.857633	0.0594248	PTPRC, CD3E, IL7R, IL2RG, CD3D	302	34	6879	3.34973	0.999998	0.216548	0.16921
	IGSF6		KEGG_PATHWAY	hsa04270:Vascular smooth muscle contraction	10	1.71527	0.069966	ACTA2, PPP1R14A, RAMP2, RAMP3, CALD1, PRKCB, PLA2G2A, RAMP1, MYL9, MYLK	302	117	6879	1.94685	1	0.248823	0.194429
	FPR1		KEGG_PATHWAY	hsa00480:Glutathione metabolism	6	1.02916	0.0708141	GPX1, GPX4, GPX3, MGST3, MGST1, MGST2	302	51	6879	2.67978	1	0.248823	0.194429
	TMSB4X		KEGG_PATHWAY	hsa05120:Epithelial cell signaling in Helicobacter pylori infection	7	1.20069	0.0717537	LYN, ATP6V0B, JUN, CXCL8, CCL5, JAM2, ATP6V1F	302	67	6879	2.37981	1	0.248823	0.194429
	RNASE6		KEGG_PATHWAY	hsa04530:Tight junction	8	1.37221	0.0855912	CLDN11, CLDN5, CTTN, ACTN1, HCLS1, YBX3, MYL9, JAM2	302	87	6879	2.09454	1	0.292097	0.228243
	RP5-1171I10.5		KEGG_PATHWAY	hsa04668:TNF signaling pathway	9	1.54374	0.0959491	SOCS3, IL6, MMP14, JUN, VCAM1, CCL5, IL1B, JUNB, ICAM1	302	107	6879	1.91592	1	0.322329	0.251867
	CXCL16
	IL10
	2020-03-01
	IL7R
	DOK2
	SLC11A1
	C5AR1
	CD3E
	UCP2
	STK17B
	ARRB2
	MS4A7
	PFN1
	STK4
	FCGR3A
	RNASET2
	STXBP2
	TRAC
	CST7
	SAMSN1
	PTPRE
	VSIG4
	GZMK
	SERPINA1
	CD84
	ARPC2
	CD53
	HCLS1
	GPR183
	LIMD2
	ATP5E
	SAMHD1
	MYO1F
	ARL4C
	CSTA
	MSR1
	TRBC2
	CCL3
	HLA-DMB
	NCF1
	ARHGDIB
	CD2
	GPSM3
	CD3D
	CD68
	RP11-347P5.1
	MAFB
	IFI30
	HLA-DMA
	CLEC10A
	FAM49B
	EVI2B
	CD37
	NKG7
	GMFG
	HLA-DQA1
	OAZ1
	AP1S2
	CD74
	ITGB2
	GZMA
	CXCR4
	LTB
	KLRB1
	MNDA
	HLA-DQB1
	SPI1
	TYMP
	FTH1
	FYB
	CLEC7A
	LCP1
	CYBB
	CYBA
	CTSS
	VAMP8
	COTL1
	ALOX5AP
	SRGN
	RP11-1143G9.4
	C1orf162
	SH3BGRL3
	MS4A6A
	CORO1A
	LAPTM5
	HLA-DPA1
	PTPRC
	CD14
	GPX1
	FTL
	HCST
	FCN1
	HLA-DRA
	S100A8
	HLA-DPB1
	LST1
	CCL5
	CD52
	FCER1G
	S100A9
	AIF1
	LYZ
	TYROBP
	RHOG
	IL32
	RGS10
	CXCL8
	CD86
	LAPTM4A
	CCL3L3
	PRDM1
	PTRF
	TRBC1
	CSF2RA
	ARPC1B
	CD63
	GRB2
	SELM
	FMNL1
	CD69
	SMAP2
	TAGLN
	GNG11
	MT2A
	PCOLCE
	TIMP1
	HMGA1
	HLA-DRB1
	PTPN6
	COL6A3
	PLEKHO1
	SERPINF1
	SEPP1
	DUSP2
	LSP1
	S100A13
	MYL9
	CD163
	RBM47
	CCL4
	AEBP1
	CDC42SE2
	FSTL1
	EMB
	NUPR1
	FPR3
	C7
	AC092580.4
	RARRES2
	OLR1
	TGFB1
	CXCL12
	ARPC3
	COX7A1
	IGFBP6
	TSHZ2
	PABPC1
	APOD
	TPM3
	PPIC
	HLA-DQA2
	RARRES1
	ZEB2
	HSPG2
	EFHD2
	CFL1
	DAZAP2
	CFH
	MMP2
	BGN
	LMNA
	TCF4
	THY1
	EMP3
	HLA-DRB5
	NPC2
	RAP2B
	PRKCDBP
	SPRY1
	SRPX
	SEPW1
	S100A4
	IGFBP5
	RPS10
	GPX3
	APP
	TFPI
	MT1E
	WBP5
	CRISPLD2
	FBN1
	TNXB
	FNBP1
	FAM107B
	SERPINH1
	COL14A1
	PRR13
	IGF2
	AKAP12
	CTSB
	H2AFY
	ID2
	FBLN2
	ITM2B
	BTG1
	NGFRAP1
	LHFP
	MFAP4
	CKLF
	EFEMP1
	MEG3
	NFIA
	RNF130
	LGALS3BP
	CYR61
	MFGE8
	TM4SF1
	PYCARD
	ABRACL
	IL6ST
	NR4A1
	TPM2
	PMP22
	COL18A1
	GPX4
	CTHRC1
	COL5A2
	ADAMTS1
	NBL1
	ATP6V0B
	IER3
	ACTR2
	FABP4
	PLPP1
	IGFBP2
	CYBRD1
	THBS2
	MT1M
	DSTN
	ITGB1
	FGF7
	LAMC1
	COL4A1
	ARF6
	CFI
	OLFML3
	SPTBN1
	SFRP2
	MDK
	EPHX1
	RAMP2
	GAS1
	SNCG
	PDGFRB
	GLIPR1
	PRSS23
	IGF1
	CD34
	ELN
	PPP2R5C
	A2M
	SLPI
	OGN
	COL4A2
	ISLR
	CTSD
	HSPB6
	C1QA
	SOD3
	CRIP2
	ACTA2
	COL5A1
	PBX1
	CTSZ
	AQP1
	PDGFRA
	MAP1B
	EGR1
	SNHG25
	NR2F2
	EMILIN1
	CTGF
	DPT
	SARAF
	ATP6V1F
	CPE
	ACKR1
	EHD2
	NPDC1
	FOSB
	PLPP3
	RCN1
	EBF1
	PDLIM1
	FXYD1
	EPAS1
	CD248
	PTGDS
	PODN
	TUBB
	IFITM1
	CD81
	TIMP2
	LIMA1
	DUSP1
	CTSK
	SOCS3
	PRRX1
	LMCD1
	MXRA8
	FBLN5
	C1QB
	LAMB2
	MORF4L2
	VWF
	IL1B
	MRC2
	MT1X
	LTBP4
	BCAM
	ASPN
	SPON2
	COL12A1
	MFAP5
	PLAT
	CPXM1
	PLS3
	ID3
	TSC22D1
	ABCA8
	EMP1
	PRELP
	CD151
	LAMA4
	ADAMTS4
	RCN3
	NR2F1
	MXRA5
	CLDN5
	MYC
	CALU
	ARHGAP29
	CTTN
	PTMS
	HP
	TCEAL4
	ECSCR.1
	SPP1
	JAM2
	IL33
	RABAC1
	TSPAN4
	SLIT3
	FHL1
	OAF
	DPYSL3
	TMEM59
	ADGRL4
	C11orf96
	PTPRS
	EFEMP2
	RUNX1T1
	PAM
	MT1A
	PLVAP
	FKBP10
	COL15A1
	ABI3BP
	EID1
	WSB1
	METTL7A
	SFRP1
	EMCN
	HTRA1
	MMP23B
	SMOC2
	PPIB
	PCAT19
	SPON1
	PROS1
	CDKN1C
	SEC62
	DDR2
	ITM2A
	MMP14
	RPL36A
	RBMS3
	EMP2
	SERPINE2
	TINAGL1
	ADH1B
	PDGFRL
	CAV2
	NEXN
	COL8A1
	GAS6
	BOC
	EGFL7
	LIFR
	2020-09-11
	BICC1
	LDB2
	NRP1
	SOX4
	LTBP3
	TSPAN7
	ESAM
	POSTN
	CRABP2
	CLDN11
	NID1
	IL6
	SGCE
	SDPR
	INMT
	CLIC4
	MGST3
	ANGPTL1
	SDC2
	NUCB2
	MAGED2
	SNAI2
	GEM
	SYNPO2
	TPM1
	RRBP1
	MATN2
	KCNQ1OT1
	HES1
	LTBP1
	FGFR1
	CYB5R3
	SFRP4
	CCL14
	MYLK
	LOX
	MTUS1
	ARID5B
	PLTP
	LXN
	CRYAB
	CHRDL1
	STOM
	ANGPTL4
	NDRG1
	ALDH1A3
	PRDX4
	JUNB
	CXCL14
	ADAMTS9
	PTGIS
	HCFC1R1
	CILP
	CRIM1
	HSP90B1
	ALDH1A1
	WISP2
	KDELR2
	GJA1
	DST
	ACTN1
	CXorf36
	YBX3
	PDLIM3
	PI16
	CADM3
	CLEC14A
	TGFBR2
	CLEC11A
	TFPI2
	RAMP3
	STEAP4
	GFPT2
	XIST
	HES4
	MEDAG
	PPP1R14A
	PTN
	LPP
	AXL
	TMEM88
	HSPA1B
	FOSL2
	ID4
	TPPP3
	PRCP
	SORBS2
	NOTCH3
	IGFBP3
	HYAL2
	GPNMB
	MGST2
	SEMA3C
	NR4A3
	NDUFA4L2
	LRP1
	MGST1
	HAS1
	RASD1
	RGS16
	GPRC5A
	TNFAIP6
	TNC
	RGS5
	VCAM1
	HSPA1A
	UAP1
	JUN
	PGAP1
	RAMP1
	CTSL
	EIF4A3
	APOLD1
	VMP1
	VEGFA
	KDM6B
	ERRFI1
	PECAM1
	ID1
	ICAM1
	MAT2A
	THBS1
	PDK4
	NR4A2
	CFD
	APOE
	GADD45B
	RNASE1
	ATP1B3
	CTSC
	RBP7

## Sheet: KEGG lt hc Fibroblasts
https://david.ncifcrf.gov/summary.jsp	Input Gene list	Output result →	Category	Term	Count	%	PValue	Genes	List Total	Pop Hits	Pop Total	Fold Enrichment	Bonferroni	Benjamini	FDR
	IL10		KEGG_PATHWAY	hsa05323:Rheumatoid arthritis	26	5.00963	5.74077e-16	CXCL8, CCL3L3, ITGB2, TNFSF13B, HLA-DMA, HLA-DMB, CCL5, CTSK, CCL3, ACP5, HLA-DQA1, ATP6V1F, HLA-DPA1, JUN, ATP6V0B, HLA-DRB5, TGFB1, FOS, IL6, CXCL12, IL1B, HLA-DPB1, HLA-DRA, LTB, HLA-DRB1, HLA-DQB1	261	88	6879	7.7871	1.14353e-13	1.1826e-13	9.24264e-14
	RP5-1171I10.5		KEGG_PATHWAY	hsa05150:Staphylococcus aureus infection	21	4.04624	1.75223e-15	IL10, C1QB, C1QA, HLA-DRB5, CFH, C1S, C1R, CFI, ITGB2, C5AR1, FPR3, C3, HLA-DMA, FCGR3A, HLA-DMB, HLA-DPB1, HLA-DRA, HLA-DQA1, HLA-DRB1, HLA-DPA1, HLA-DQB1	261	54	6879	10.2497	3.6593e-13	1.80479e-13	1.41054e-13
	FCGR3A		KEGG_PATHWAY	hsa05140:Leishmaniasis	21	4.04624	6.86278e-13	IL10, ITGB1, JUN, HLA-DRB5, TGFB1, NCF1, ITGB2, CYBA, FOS, C3, HLA-DMA, FCGR3A, HLA-DMB, IL1B, HLA-DPB1, HLA-DRA, PTPN6, HLA-DQA1, HLA-DRB1, HLA-DPA1, HLA-DQB1	261	71	6879	7.79553	1.41363e-10	4.71244e-11	3.68302e-11
	FPR3		KEGG_PATHWAY	hsa04145:Phagosome	28	5.39499	7.0828e-12	ITGB1, NCF1, C1R, ITGB2, THBS2, CORO1A, THBS1, CTSS, C3, MRC2, HLA-DMA, FCGR3A, HLA-DMB, CLEC7A, OLR1, CD14, HLA-DQA1, ATP6V1F, HLA-DPA1, MSR1, ATP6V0B, HLA-DRB5, TUBB, CYBA, HLA-DPB1, HLA-DRA, HLA-DRB1, HLA-DQB1	261	150	6879	4.91985	1.45905e-09	3.64764e-10	2.85083e-10
	CYTIP		KEGG_PATHWAY	hsa04512:ECM-receptor interaction	21	4.04624	4.19856e-11	ITGB1, TNXB, VWF, LAMB2, LAMA4, LAMC1, THBS2, HSPG2, THBS1, COL1A1, COL3A1, COL1A2, COL4A2, COL5A1, COL4A1, COL6A2, COL5A2, COL6A1, SPP1, COL6A3, CD44	261	87	6879	6.36187	8.64904e-09	1.72981e-09	1.35194e-09
	UCP2		KEGG_PATHWAY	hsa04672:Intestinal immune network for IgA production	15	2.89017	9.58449e-10	IL10, HLA-DRB5, TGFB1, CXCR4, TNFSF13B, HLA-DMA, IL6, HLA-DMB, CXCL12, HLA-DPB1, HLA-DRA, HLA-DQA1, HLA-DRB1, HLA-DPA1, HLA-DQB1	261	47	6879	8.41159	1.9744e-07	3.29068e-08	2.57184e-08
	LILRB4		KEGG_PATHWAY	hsa04510:Focal adhesion	29	5.58767	2.60229e-09	ITGB1, TNXB, LAMA4, LAMC1, THBS2, THBS1, MYLK, SPP1, RAC2, PDGFRB, PDGFRA, JUN, VWF, LAMB2, CAV1, IGF1, RHOA, COL1A1, COL3A1, COL1A2, COL4A2, COL5A1, COL4A1, COL6A2, COL5A2, COL6A1, COL6A3, GRB2, MYL9	261	206	6879	3.71036	5.36071e-07	7.65816e-08	5.98526e-08
	DOK2		KEGG_PATHWAY	hsa05152:Tuberculosis	26	5.00963	8.84281e-09	ITGB2, LSP1, CORO1A, CTSS, C3, MRC2, HLA-DMA, FCGR3A, HLA-DMB, CLEC7A, CD14, HLA-DQA1, HLA-DPA1, IL10, CD74, ATP6V0B, HLA-DRB5, TGFB1, FCER1G, RHOA, IL6, IL1B, HLA-DPB1, HLA-DRA, HLA-DRB1, HLA-DQB1	261	177	6879	3.87155	1.82162e-06	2.27702e-07	1.77962e-07
	CST7		KEGG_PATHWAY	hsa05133:Pertussis	17	3.27553	1.26445e-08	IL10, ITGB1, C1QB, C1QA, JUN, CXCL8, C1S, C1R, ITGB2, FOS, RHOA, C3, IL6, IL1B, CFL1, SERPING1, CD14	261	75	6879	5.9741	2.60477e-06	2.89419e-07	2.26197e-07
	SERPINA1		KEGG_PATHWAY	hsa05332:Graft-versus-host disease	12	2.31214	1.68462e-08	IL6, HLA-DMA, HLA-DRB5, HLA-DMB, IL1B, HLA-DPB1, HLA-DRA, GZMB, HLA-DRB1, HLA-DQA1, HLA-DPA1, HLA-DQB1	261	33	6879	9.58412	3.4703e-06	3.47031e-07	2.71223e-07
	LCP1		KEGG_PATHWAY	hsa04610:Complement and coagulation cascades	16	3.08285	2.78682e-08	C1QB, C1QA, SERPINA1, CFH, C1S, VWF, C1R, CFI, C5AR1, PLAT, TFPI, C3, C7, SERPING1, CD59, A2M	261	69	6879	6.11161	5.74083e-06	5.21895e-07	4.07889e-07
	CD37		KEGG_PATHWAY	hsa05321:Inflammatory bowel disease (IBD)	15	2.89017	7.53572e-08	IL10, JUN, HLA-DRB5, TGFB1, IL2RG, HLA-DMA, IL6, HLA-DMB, IL1B, HLA-DPB1, HLA-DRA, HLA-DQA1, HLA-DRB1, HLA-DPA1, HLA-DQB1	261	64	6879	6.17726	1.55235e-05	1.22216e-06	9.5518e-07
	CLEC7A		KEGG_PATHWAY	hsa05310:Asthma	11	2.11946	7.71264e-08	IL10, HLA-DMA, HLA-DRB5, HLA-DMB, FCER1G, HLA-DPB1, HLA-DRA, HLA-DRB1, HLA-DQA1, HLA-DPA1, HLA-DQB1	261	30	6879	9.66398	1.58879e-05	1.22216e-06	9.5518e-07
	CD53		KEGG_PATHWAY	hsa05144:Malaria	13	2.50482	1.74855e-07	IL10, TGFB1, CXCL8, LRP1, KLRB1, CD81, ITGB2, THBS2, THBS1, IL6, IL1B, PECAM1, ACKR1	261	49	6879	6.99249	3.60194e-05	2.57286e-06	2.01083e-06
	TRBC2		KEGG_PATHWAY	hsa04940:Type I diabetes mellitus	12	2.31214	2.75144e-07	HLA-DMA, HLA-DRB5, HLA-DMB, IL1B, HLA-DPB1, HLA-DRA, CPE, GZMB, HLA-DRB1, HLA-DQA1, HLA-DPA1, HLA-DQB1	261	42	6879	7.53038	5.6678e-05	3.77864e-06	2.95321e-06
	CD3D		KEGG_PATHWAY	hsa05330:Allograft rejection	11	2.11946	7.07197e-07	IL10, HLA-DMA, HLA-DRB5, HLA-DMB, HLA-DPB1, HLA-DRA, GZMB, HLA-DRB1, HLA-DQA1, HLA-DPA1, HLA-DQB1	261	37	6879	7.83566	0.000145672	9.10516e-06	7.11617e-06
	FYB		KEGG_PATHWAY	hsa04974:Protein digestion and absorption	16	3.08285	8.17695e-07	COL18A1, COL15A1, COL14A1, ELN, COL12A1, PRCP, COL1A1, COL3A1, COL1A2, COL4A2, COL5A1, COL4A1, COL6A2, COL5A2, COL6A1, COL6A3	261	88	6879	4.79206	0.000168431	9.90854e-06	7.74405e-06
	CYBB		KEGG_PATHWAY	hsa04151:PI3K-Akt signaling pathway	33	6.35838	1.80916e-06	ITGB1, TNXB, LAMA4, LAMC1, THBS2, IL2RG, THBS1, HSP90B1, FGF7, GNG5, MYC, SPP1, PDGFRB, PDGFRA, VWF, LAMB2, IGF1, PPP2R5C, GNG11, COL1A1, NR4A1, COL3A1, IL6, COL1A2, COL4A2, COL5A1, COL4A1, COL6A2, COL5A2, COL6A1, COL6A3, GRB2, IL7R	261	345	6879	2.52104	0.000372618	2.05907e-05	1.60928e-05
	EVI2B		KEGG_PATHWAY	hsa05146:Amoebiasis	17	3.27553	1.89915e-06	IL10, TGFB1, CXCL8, LAMB2, LAMA4, ITGB2, LAMC1, COL1A1, COL3A1, IL6, COL1A2, COL4A2, COL5A1, COL4A1, IL1B, COL5A2, CD14	261	106	6879	4.22696	0.000391148	2.05907e-05	1.60928e-05
	IFI30		KEGG_PATHWAY	hsa04640:Hematopoietic cell lineage	15	2.89017	3.90266e-06	HLA-DRB5, CD3E, CD3D, CD2, IL6, IL1B, CD7, HLA-DRA, CD59, CD37, CD14, IL7R, CD34, CD44, HLA-DRB1	261	87	6879	4.54419	0.000803626	4.01974e-05	3.14164e-05
	ITGB2		KEGG_PATHWAY	hsa04612:Antigen processing and presentation	14	2.6975	4.31907e-06	CD74, HLA-DRB5, IFI30, CTSS, HLA-DMA, HLA-DMB, HLA-DPB1, HLA-DRA, B2M, HLA-DQA1, HLA-DRB1, CTSB, HLA-DPA1, HLA-DQB1	261	76	6879	4.85511	0.000889336	4.23681e-05	3.31129e-05
	GPR183		KEGG_PATHWAY	hsa04670:Leukocyte transendothelial migration	17	3.27553	5.68097e-06	ITGB1, NCF1, MMP2, ITGB2, CXCR4, CYBA, THY1, RHOA, CLDN11, CLDN5, CXCL12, PECAM1, RAC2, ESAM, EZR, MYL9, JAM2	261	115	6879	3.89615	0.0011696	5.09973e-05	3.98571e-05
	CORO1A		KEGG_PATHWAY	hsa04514:Cell adhesion molecules (CAMs)	19	3.66089	5.69387e-06	ITGB1, HLA-DRB5, ITGB2, CD2, CLDN11, CLDN5, HLA-DMA, HLA-DMB, PTPRC, HLA-DPB1, PECAM1, HLA-DRA, ESAM, CD34, HLA-DQA1, HLA-DRB1, JAM2, HLA-DPA1, HLA-DQB1	261	142	6879	3.52655	0.00117225	5.09973e-05	3.98571e-05
	C1orf162		KEGG_PATHWAY	hsa05142:Chagas disease (American trypanosomiasis)	16	3.08285	7.13982e-06	IL10, C1QB, C1QA, JUN, TGFB1, CXCL8, CCL3L3, FOS, CD3E, CD3D, TGFBR2, C3, IL6, IL1B, CCL5, CCL3	261	104	6879	4.05482	0.00146973	5.90121e-05	4.61211e-05
	RP11-1143G9.4		KEGG_PATHWAY	hsa05416:Viral myocarditis	12	2.31214	7.16166e-06	HLA-DMA, HLA-DRB5, HLA-DMB, CAV1, ITGB2, RAC2, HLA-DPB1, HLA-DRA, HLA-DRB1, HLA-DQA1, HLA-DPA1, HLA-DQB1	261	57	6879	5.5487	0.00147422	5.90121e-05	4.61211e-05
	ALOX5AP		KEGG_PATHWAY	hsa04380:Osteoclast differentiation	18	3.46821	7.56933e-06	JUN, SPI1, TGFB1, NCF1, CYBB, CYBA, FOS, LILRB4, TGFBR2, SOCS3, FCGR3A, TYROBP, IL1B, CTSK, FOSB, ACP5, GRB2, JUNB	261	131	6879	3.62148	0.00155807	5.99724e-05	4.68716e-05
	PTPRC		KEGG_PATHWAY	hsa05322:Systemic lupus erythematosus	18	3.46821	1.03018e-05	IL10, C1QB, C1QA, HLA-DRB5, C1S, H2AFY, C1R, C3, HLA-DMA, FCGR3A, HLA-DMB, C7, HLA-DPB1, HLA-DRA, HLA-DQA1, HLA-DRB1, HLA-DPA1, HLA-DQB1	261	134	6879	3.5404	0.00211992	7.85986e-05	6.1429e-05
	CXCR4		KEGG_PATHWAY	hsa05132:Salmonella infection	14	2.6975	1.18062e-05	JUN, CXCL8, CCL3L3, ARPC1B, RHOG, FOS, IL6, ARPC2, ARPC3, IL1B, CCL4, CCL3, CD14, PFN1	261	83	6879	4.44564	0.00242914	8.68599e-05	6.78856e-05
	SPI1		KEGG_PATHWAY	hsa05320:Autoimmune thyroid disease	11	2.11946	1.94505e-05	IL10, HLA-DMA, HLA-DRB5, HLA-DMB, HLA-DPB1, HLA-DRA, GZMB, HLA-DRB1, HLA-DQA1, HLA-DPA1, HLA-DQB1	261	52	6879	5.57538	0.00399882	0.000138166	0.000107984
	NCF1		KEGG_PATHWAY	hsa04062:Chemokine signaling pathway	21	4.04624	2.12387e-05	LYN, CCR1, CCL14, CXCL9, CXCL8, NCF1, CCL3L3, CXCR4, ARRB2, GNG11, CXCL14, RHOA, CXCL16, FGR, CXCL12, GNG5, CCL5, CCL4, CCL3, RAC2, GRB2	261	186	6879	2.97571	0.00436567	0.000145839	0.000113981
	C15orf48		KEGG_PATHWAY	hsa05166:HTLV-I infection	25	4.81696	2.83477e-05	NRP1, SPI1, ITGB2, CD3E, IL2RG, CD3D, HLA-DMA, ZFP36, HLA-DMB, MYC, HLA-DQA1, HLA-DPA1, PDGFRB, PDGFRA, EGR1, JUN, HLA-DRB5, TGFB1, FOS, TGFBR2, IL6, HLA-DPB1, HLA-DRA, HLA-DRB1, HLA-DQB1	261	254	6879	2.59413	0.0058227	0.000188375	0.000147225
	LAPTM5		KEGG_PATHWAY	hsa05145:Toxoplasmosis	15	2.89017	6.08272e-05	IL10, ITGB1, HLA-DRB5, TGFB1, LAMB2, LAMA4, LAMC1, HLA-DMA, HLA-DMB, HLA-DPB1, HLA-DRA, HLA-DQA1, HLA-DRB1, HLA-DPA1, HLA-DQB1	261	110	6879	3.59404	0.0124526	0.000391575	0.000306037
	HCST		KEGG_PATHWAY	hsa04060:Cytokine-cytokine receptor interaction	23	4.4316	0.000116957	IL10, CCR1, CCL14, CXCL9, TGFB1, CXCL8, CCL3L3, CXCR4, LIFR, IL2RG, CXCL14, TGFBR2, CXCL16, TNFSF13B, IL6, CXCL12, IL1B, CCL5, CCL4, CCL3, LTB, IL6ST, IL7R	261	243	6879	2.49463	0.0238066	0.000730095	0.000570608
	LST1		KEGG_PATHWAY	hsa05200:Pathways in cancer	31	5.97303	0.000160724	ITGB1, SPI1, CXCL8, EPAS1, LAMA4, CXCR4, LAMC1, STK4, HSP90B1, FGF7, GNG5, MYC, RAC2, RUNX1T1, PDGFRB, PDGFRA, JUN, TGFB1, TPM3, LAMB2, MMP2, IGF1, FOS, GNG11, RHOA, TGFBR2, IL6, CXCL12, COL4A2, COL4A1, GRB2	261	393	6879	2.079	0.0325696	0.000973798	0.000761075
	AIF1		KEGG_PATHWAY	hsa04978:Mineral absorption	9	1.7341	0.000202971	MT2A, MT1A, FTH1, MT1M, SLC40A1, CYBRD1, MT1X, FTL, MT1E	261	44	6879	5.39107	0.0409541	0.00119463	0.000933669
	CCL5		KEGG_PATHWAY	hsa05020:Prion diseases	8	1.54143	0.000227539	C1QB, EGR1, C1QA, IL6, C7, CCL5, IL1B, LAMC1	261	34	6879	6.20149	0.0457965	0.00130203	0.0010176
	CD52		KEGG_PATHWAY	hsa04666:Fc gamma R-mediated phagocytosis	12	2.31214	0.000291797	LYN, GSN, PTPRC, NCF1, ARPC2, ARPC3, ARPC1B, CFL1, RAC2, PLPP3, PLPP1, ARF6	261	84	6879	3.76519	0.0583475	0.0016246	0.00126971
	FCER1G		KEGG_PATHWAY	hsa05205:Proteoglycans in cancer	19	3.66089	0.000527763	ITGB1, CD63, TGFB1, LUM, MMP2, CAV1, IGF2, IGF1, HSPG2, THBS1, DCN, RHOA, MYC, TIMP3, HCLS1, GRB2, PTPN6, EZR, CD44	261	200	6879	2.50385	0.103044	0.00286103	0.00223605
	TYROBP		KEGG_PATHWAY	hsa05130:Pathogenic Escherichia coli infection	9	1.7341	0.000580068	ITGB1, ARPC2, ARPC3, TUBB, ARPC1B, HCLS1, CD14, EZR, RHOA	261	51	6879	4.65112	0.112661	0.00306395	0.00239464
	LYZ		KEGG_PATHWAY	hsa04620:Toll-like receptor signaling pathway	13	2.50482	0.000612317	JUN, CXCL9, CXCL8, CCL3L3, FOS, IL6, IL1B, CTSK, CCL5, CCL4, SPP1, CCL3, CD14	261	106	6879	3.23238	0.11854	0.00315343	0.00246458
	PLEK		KEGG_PATHWAY	hsa05168:Herpes simplex infection	17	3.27553	0.0014536	CD74, JUN, HLA-DRB5, FOS, C3, SOCS3, HLA-DMA, IL6, HLA-DMB, IL1B, CCL5, HLA-DPB1, HLA-DRA, HLA-DQA1, HLA-DRB1, HLA-DPA1, HLA-DQB1	261	183	6879	2.4484	0.25893	0.00730346	0.00570805
	CD84		KEGG_PATHWAY	hsa04142:Lysosome	13	2.50482	0.0019716	CD63, ATP6V0B, CTSZ, LAPTM5, CTSS, LAPTM4A, NPC2, CTSK, AP1S2, ACP5, CD68, CTSC, CTSB	261	121	6879	2.83167	0.334056	0.00967022	0.0075578
	CD3E		KEGG_PATHWAY	hsa05164:Influenza A	16	3.08285	0.0023344	IL33, JUN, HLA-DRB5, CXCL8, SOCS3, HLA-DMA, IL6, HLA-DMB, IL1B, CCL5, HLA-DPB1, HLA-DRA, HLA-DQA1, HLA-DRB1, HLA-DPA1, HLA-DQB1	261	174	6879	2.42357	0.382113	0.0111834	0.00874044
	GPSM3		KEGG_PATHWAY	hsa05131:Shigellosis	9	1.7341	0.00264084	ITGB1, CXCL8, ARPC2, ARPC3, ARPC1B, RHOG, HCLS1, PFN1, CD44	261	64	6879	3.70636	0.420004	0.012364	0.00966309
	CCL3		KEGG_PATHWAY	hsa04810:Regulation of actin cytoskeleton	17	3.27553	0.00578832	PDGFRB, ITGB1, PDGFRA, GSN, ARPC1B, ITGB2, RHOA, MYLK, FGF7, ARPC2, ARPC3, TMSB4X, CFL1, RAC2, PFN1, EZR, MYL9	261	210	6879	2.13361	0.697556	0.0264976	0.0207093
	MS4A6A		KEGG_PATHWAY	hsa04611:Platelet activation	12	2.31214	0.00990811	VAMP8, LYN, ITGB1, COL1A1, COL3A1, COL1A2, FCER1G, COL5A1, VWF, COL5A2, RHOA, MYLK	261	130	6879	2.43289	0.871426	0.0443711	0.0346784
	IL2RG		KEGG_PATHWAY	hsa05202:Transcriptional misregulation in cancer	14	2.6975	0.0103854	SPI1, CXCL8, GZMB, PLAT, IGF1, PBX1, TGFBR2, IL6, NR4A3, MYC, TSPAN7, CD14, NUPR1, RUNX1T1	261	167	6879	2.20951	0.883583	0.0455189	0.0355755
	NKG7		KEGG_PATHWAY	hsa05120:Epithelial cell signaling in Helicobacter pylori infection	8	1.54143	0.012771	LYN, ATP6V0B, JUN, CXCL8, CCL5, CSK, JAM2, ATP6V1F	261	67	6879	3.14702	0.929191	0.0548089	0.0428361
	FBP1		KEGG_PATHWAY	hsa04350:TGF-beta signaling pathway	9	1.7341	0.0136348	TGFB1, MYC, ID1, ID4, ID3, THBS1, DCN, RHOA, TGFBR2	261	84	6879	2.82389	0.940875	0.0573219	0.0448001
	IGSF6		KEGG_PATHWAY	hsa05169:Epstein-Barr virus infection	11	2.11946	0.0167559	LYN, HLA-DRB5, JUN, MYC, HLA-DPB1, HLA-DRA, CD44, HLA-DRB1, HLA-DQA1, HLA-DPA1, HLA-DQB1	261	122	6879	2.37639	0.969222	0.0690343	0.053954
	2020-03-01		KEGG_PATHWAY	hsa05100:Bacterial invasion of epithelial cells	8	1.54143	0.0274011	ITGB1, ARPC2, ARPC3, CAV1, ARPC1B, RHOG, HCLS1, RHOA	261	78	6879	2.70321	0.996731	0.110679	0.0865014
	CCR1		KEGG_PATHWAY	hsa05210:Colorectal cancer	7	1.34875	0.0288611	JUN, TGFB1, MYC, RAC2, FOS, RHOA, TGFBR2	261	62	6879	2.97571	0.997601	0.114334	0.0893583
	FCN1		KEGG_PATHWAY	hsa04660:T cell receptor signaling pathway	9	1.7341	0.0348933	IL10, JUN, PTPRC, PTPN6, GRB2, FOS, CD3E, CD3D, RHOA	261	100	6879	2.37207	0.999335	0.135623	0.105997
	CD2		KEGG_PATHWAY	hsa05340:Primary immunodeficiency	5	0.963391	0.0379846	PTPRC, CD3E, IL7R, IL2RG, CD3D	261	34	6879	3.87593	0.999657	0.144904	0.11325
	RAC2		KEGG_PATHWAY	hsa04662:B cell receptor signaling pathway	7	1.34875	0.0453543	LYN, JUN, CD81, RAC2, PTPN6, GRB2, FOS	261	69	6879	2.67383	0.99993	0.168079	0.131363
	S100A9		KEGG_PATHWAY	hsa04064:NF-kappa B signaling pathway	8	1.54143	0.0456914	LYN, CXCL12, CXCL8, IL1B, CCL4, CD14, LTB, TNFSF13B	261	87	6879	2.42357	0.999935	0.168079	0.131363
	MYO1F		KEGG_PATHWAY	hsa05134:Legionellosis	6	1.15607	0.052169	C3, IL6, CXCL8, IL1B, ITGB2, CD14	261	54	6879	2.92848	0.999984	0.18854	0.147354
	LINC01272		KEGG_PATHWAY	hsa04010:MAPK signaling pathway	16	3.08285	0.0556619	PDGFRB, PDGFRA, JUN, TGFB1, DUSP1, FOS, ARRB2, STK4, TGFBR2, NR4A1, FGF7, IL1B, MYC, RAC2, GRB2, CD14	261	253	6879	1.6668	0.999992	0.197696	0.15451
	EVI2A		KEGG_PATHWAY	hsa05219:Bladder cancer	5	0.963391	0.0677477	CXCL8, MYC, MMP2, THBS1, TYMP	261	41	6879	3.21419	0.999999	0.236543	0.184871
	ARRB2		KEGG_PATHWAY	hsa05410:Hypertrophic cardiomyopathy (HCM)	7	1.34875	0.0737838	ITGB1, IL6, TGFB1, TPM3, TPM2, TPM1, IGF1	261	78	6879	2.36531	1	0.252162	0.197078
	LTB		KEGG_PATHWAY	hsa04270:Vascular smooth muscle contraction	9	1.7341	0.0746694	ACTA2, PPP1R14A, RAMP2, RAMP3, CALD1, PLA2G2A, MYL9, RHOA, MYLK	261	117	6879	2.02741	1	0.252162	0.197078
	VAMP8		KEGG_PATHWAY	hsa05231:Choline metabolism in cancer	8	1.54143	0.0870142	PDGFRB, PDGFRA, JUN, RAC2, GRB2, FOS, PLPP3, PLPP1	261	101	6879	2.08763	1	0.289112	0.225956
	SAMSN1		KEGG_PATHWAY	hsa04650:Natural killer cell mediated cytotoxicity	9	1.7341	0.0901147	FCGR3A, TYROBP, FCER1G, ITGB2, RAC2, GZMB, PTPN6, GRB2, HCST	261	122	6879	1.94432	1	0.294661	0.230293
	GZMA		KEGG_PATHWAY	hsa04630:Jak-STAT signaling pathway	10	1.92678	0.097629	IL10, SOCS3, IL6, MYC, PTPN6, GRB2, LIFR, IL6ST, IL7R, IL2RG	261	145	6879	1.81768	1	0.314243	0.245598
	MSR1
	PTPN6
	RP11-347P5.1
	CD68
	IL7R
	TRBC1
	OLR1
	HMGA1
	VSIG4
	STXBP2
	RGS1
	LYN
	FAM49B
	CLEC10A
	HCLS1
	FGR
	CTSS
	S100A8
	ADGRE5
	CXCL16
	GZMB
	LIMD2
	KLRB1
	HLA-DQA1
	C5AR1
	RBM47
	CXCL8
	CCL3L3
	CXCL9
	LGALS2
	HLA-DPB1
	SMAP2
	SRGN
	CCL4
	FTH1
	SH3BGRL3
	COTL1
	KYNU
	RHOG
	CD7
	PTPRE
	PLEKHO1
	FTL
	RGS10
	SPARCL1
	IFITM3
	CSK
	OAZ1
	ARL4C
	HLA-DPA1
	MGP
	MAFB
	CD83
	IGFBP7
	HLA-DQB1
	CD44
	SLC16A3
	HLA-DRA
	ZNF385A
	HLA-DMB
	TYMP
	GPX1
	ADIRF
	SNX10
	ATP5E
	PFN1
	C1QB
	HLA-DRB5
	CDC42SE2
	CYBA
	GSN
	TGFB1
	STK4
	GMFG
	CD14
	C3
	NINJ1
	EMP3
	VMO1
	RPS10
	C1QA
	GRB2
	CTSZ
	CALD1
	ARPC2
	STK17B
	CTSB
	IGFBP4
	HLA-DMA
	CLU
	AP1S2
	GLIPR2
	ARHGDIB
	TPM3
	LSP1
	LRRFIP1
	APOC1
	PRR13
	TMSB4X
	DCN
	NFIB
	GNLY
	SEPP1
	EZR
	TRAC
	NNMT
	CD74
	SERPING1
	ATP6V0B
	HLA-DRB1
	C1R
	RARRES2
	ARPC1B
	TIMP3
	ARF6
	ZEB2
	S100A11
	H2AFY
	PLA2G2A
	FBLN1
	CFL1
	PLAC9
	COL6A2
	PCOLCE
	SPARC
	COL1A2
	IFITM2
	C1S
	LUM
	TMSB10
	TAGLN
	GNG11
	SPP1
	CNN3
	GPX4
	LAPTM4A
	TCF4
	MYL9
	AEBP1
	PPP2R5C
	C7
	TNFSF13B
	SERPINF1
	DBI
	SELM
	B2M
	ATP6V1F
	CXCL12
	PTRF
	RHOA
	TSC22D3
	C4orf48
	ITM2B
	CCDC80
	MOB1A
	CD59
	LEPROTL1
	APOD
	BGN
	COL3A1
	ITLN1
	CIB1
	PABPC1
	SARAF
	NUPR1
	TM4SF1
	NR4A1
	CMTM6
	ACP5
	COX8A
	CSTB
	IL32
	GNG5
	SRPX
	NPC2
	ARPC3
	IGFBP5
	RARRES3
	SPRY1
	CFH
	COL6A3
	SLPI
	S100A13
	COX7A1
	COL6A1
	COL14A1
	GPX3
	COL1A1
	DUSP1
	BRI3
	RARRES1
	ID3
	AKAP12
	IGF2
	TSHZ2
	MMP2
	OGN
	S100A10
	PPIC
	FABP4
	WBP5
	GSTO1
	TFPI
	LHFP
	CAV1
	CD63
	MFAP4
	NFIA
	RGCC
	CRIP1
	HSPG2
	EGR1
	FSTL1
	APP
	CYR61
	RAMP2
	IFI27
	CYBRD1
	A2M
	FOSB
	GAS1
	CFI
	OLFML3
	SFRP2
	EFEMP1
	EPHX1
	CRISPLD2
	FOS
	FGF7
	CTHRC1
	NGFRAP1
	SNCG
	S100A6
	TAGLN2
	PDGFRB
	IFITM1
	CD34
	FBN1
	FBLN2
	ITGB1
	ZFP36L1
	S100A4
	THY1
	IGFBP6
	MT1E
	ACTA2
	ELN
	NEAT1
	JUNB
	IL6ST
	SERPINH1
	IGF1
	CPE
	PLPP1
	TPM2
	SPTBN1
	COL4A1
	MFGE8
	TXN
	LGALS3BP
	TNXB
	THBS2
	DPT
	MT1M
	PBX1
	TIMP1
	BCAM
	ADAMTS1
	ACKR1
	PODN
	PTGDS
	TCEAL4
	HSPB6
	SOD3
	MEG3
	PRRX1
	EPAS1
	MDK
	EBF1
	EID1
	TUBB
	NR2F2
	PLPP3
	PDGFRA
	PMP22
	COL18A1
	EMILIN1
	FXYD1
	CTSK
	FBLN5
	VWF
	METTL7A
	NPDC1
	MYC
	LAMA4
	LAMC1
	HP
	PRKCDBP
	SEC62
	CPXM1
	ABCA8
	SEPW1
	CLDN5
	COL4A2
	HTRA1
	CD248
	CDKN1C
	FHL1
	HSP90B1
	ADAMTS4
	PPIB
	RCN3
	MT2A
	IFI16
	MT1A
	ECSCR.1
	PLS3
	ADH1B
	ADGRL4
	PLVAP
	SOCS3
	JAM2
	COL5A2
	ITM2A
	MFAP5
	ASPN
	COL12A1
	PDGFRL
	TGFBR2
	EMCN
	RCN1
	MXRA8
	PCAT19
	SFRP1
	INMT
	BICC1
	PRELP
	TSPAN4
	LPP
	MMP23B
	TSPAN7
	NUCKS1
	SLC40A1
	MAP1B
	NR2F1
	DSTN
	ISLR
	LDB2
	RUNX1T1
	AQP1
	LMCD1
	MT1X
	CLDN11
	LAMB2
	LTBP4
	ID4
	CTGF
	COL15A1
	AC090498.1
	PDLIM1
	SYNPO2
	HES1
	ANGPTL1
	RBMS3
	WSB1
	EGFL7
	ESAM
	BOC
	SGCE
	MTUS1
	EFEMP2
	LRP1
	PTPRS
	SPON1
	LIMA1
	TPM1
	TSC22D1
	CCL14
	ABI3BP
	THBS1
	SMOC2
	EHD2
	CHRDL1
	FAM198B
	CRYAB
	PROCR
	MAGED2
	MATN2
	EPS8
	TINAGL1
	MRC2
	IL6
	IL1B
	IL33
	LIFR
	PDK4
	SVEP1
	CILP
	NUCB2
	STOM
	PAM
	SDPR
	CXCL14
	GPNMB
	NRP1
	COL5A1
	MYLK
	CD320
	ARHGAP29
	MGST2
	FILIP1L
	MMP14
	SLIT3
	WISP2
	CXorf36
	CD81
	GEM
	PLAT
	TIMP2
	JUN
	ADAMTS9
	TTC3
	CLEC14A
	RAMP3
	PI16
	KCNQ1OT1
	GAS6
	MORF4L2
	SFRP4
	TMEM88
	ALDH1A1
	RRBP1
	SPON2
	STEAP4
	HES4
	LTBP3
	ADD3
	HCFC1R1
	CLEC11A
	C11orf96
	MXRA5
	CEBPD
	ID1
	SOX4
	CTSC
	PTN
	CRIM1
	PPP1R14A
	PRCP
	ANGPTL4
	XIST
	ZFP36
	VMP1
	PECAM1
	NDUFA4L2
	SORBS2
	RBP7
	PGAP1
	RASD1
	HAS1
	NR4A3
	TFPI2
	GFPT2
	HYAL2
	POSTN
	RGS16
