# Supplementary material for: Single‐cell transcriptomics provides new insights into the role of fibroblasts during peritoneal fibrosis
Source: Clin Transl Med. 2021 Feb 26;11(3):e321. doi: 10.1002/ctm2.321 (PMC7908046; doi:10.1002/ctm2.321)
Supplement: Supplementary file 10 — Supporting Information [file CTM2-11-e321-s010.xlsx]

## Sheet: hc.vs.st
Gene_symbol	p_val	avg_logFC	pct.hc	pct.st	p_val_adj
SPARCL1	1.11999e-30	2.9227	0.5	0.008	2.56501e-26
DUSP1	6.62995e-26	2.3824	0.611	0.068	1.51839e-21
IGFBP7	3.78011e-22	3.01489	0.519	0.053	8.65721e-18
CLU	7.02214e-22	2.10949	0.667	0.128	1.60821e-17
C3	1.95196e-19	1.90927	0.519	0.068	4.47038e-15
SOCS3	2.64414e-18	1.49528	0.315	0.008	6.05561e-14
FTH1	3.03816e-18	-1.46129	0.907	1	6.95799e-14
FTL	4.5899e-18	-2.21911	0.87	0.996	1.05118e-13
NFKBIA	6.29922e-18	1.84175	0.537	0.087	1.44265e-13
RPLP1	1.91631e-17	-0.621934	0.963	1	4.38872e-13
LUM	2.36693e-17	3.04297	0.333	0.015	5.42075e-13
IFITM3	1.76074e-16	1.05573	0.963	0.721	4.03245e-12
RPS3A	8.81594e-16	-0.801331	0.87	0.996	2.01903e-11
CYR61	1.45533e-15	1.6814	0.37	0.034	3.33301e-11
FABP4	5.91137e-15	2.29072	0.222	0	1.35382e-10
ATP5E	8.3559e-15	-1.03551	0.611	0.958	1.91367e-10
RPL21	9.30314e-15	-0.591187	1	0.996	2.1306e-10
RPL28	3.14457e-14	-0.592948	0.963	0.996	7.2017e-10
COL1A1	4.9313e-14	1.09628	0.296	0.019	1.12937e-09
COL1A2	5.55701e-14	1.73091	0.278	0.015	1.27267e-09
RPS12	1.41684e-13	-0.662082	0.944	0.992	3.24486e-09
JUNB	1.43471e-13	1.69812	0.537	0.125	3.28578e-09
SPRY1	3.1692e-13	1.86072	0.352	0.042	7.2581e-09
ZFP36	3.42345e-13	1.89023	0.481	0.109	7.84038e-09
GNG11	1.04477e-12	1.47374	0.574	0.17	2.39273e-08
RPS13	1.08747e-12	-0.690406	0.852	0.981	2.49052e-08
ACKR1	1.22338e-12	2.428	0.185	0	2.80179e-08
PCOLCE	1.56565e-12	1.44924	0.241	0.011	3.58564e-08
NR4A1	2.33907e-12	1.28442	0.222	0.008	5.35694e-08
ADH1B	4.96334e-12	1.52992	0.463	0.102	1.1367e-07
ANXA2	8.27205e-12	1.12822	0.778	0.411	1.89447e-07
RPL18A	8.89764e-12	-0.588219	0.963	0.992	2.03774e-07
TFPI2	9.08789e-12	1.34481	0.37	0.06	2.08131e-07
RPL22	9.22852e-12	-0.697087	0.833	0.974	2.11352e-07
RPS16	9.46452e-12	-0.596421	0.87	1	2.16756e-07
ADIRF	1.10693e-11	1.19699	0.852	0.543	2.53508e-07
IFITM1	1.3063e-11	1.26101	0.278	0.026	2.99169e-07
FOSL2	1.56659e-11	1.05783	0.241	0.015	3.58781e-07
RPS10	1.62503e-11	-0.86998	0.667	0.936	3.72164e-07
CSF3	1.72867e-11	1.33043	0.167	0	3.959e-07
IGF2	1.72867e-11	1.2486	0.167	0	3.959e-07
APOD	2.35462e-11	1.8707	0.204	0.008	5.39255e-07
RPS2	2.8339e-11	-0.61411	0.889	1	6.49019e-07
TOMM7	3.36709e-11	-1.01937	0.481	0.887	7.71131e-07
RPS17	5.2853e-11	-0.587424	0.907	1	1.21044e-06
RPLP0	5.41879e-11	-0.673161	0.815	0.981	1.24101e-06
TPT1	8.58882e-11	-0.681622	0.852	0.992	1.96701e-06
MYC	1.63415e-10	1.26771	0.222	0.015	3.74252e-06
MALAT1	2.0639e-10	1.32217	0.889	0.698	4.72675e-06
GAS1	2.18899e-10	1.06854	0.259	0.026	5.01323e-06
C7	2.41714e-10	2.03767	0.148	0	5.53574e-06
PLVAP	2.41714e-10	1.49798	0.148	0	5.53574e-06
C1S	2.99842e-10	1.53112	0.389	0.087	6.86699e-06
ADAMTS1	3.31129e-10	1.47794	0.185	0.008	7.58351e-06
EIF4A1	4.68286e-10	1.29411	0.481	0.143	1.07247e-05
RARRES1	6.67352e-10	1.37637	0.463	0.132	1.52837e-05
ITM2B	8.16419e-10	1.30586	0.722	0.4	1.86976e-05
IGFBP5	9.39656e-10	1.36886	0.259	0.03	2.152e-05
DCN	1.47817e-09	2.56418	0.407	0.106	3.3853e-05
UBA52	1.66718e-09	-0.614959	0.741	0.962	3.81818e-05
ERRFI1	1.70399e-09	1.18898	0.241	0.026	3.90249e-05
FOS	2.08743e-09	1.29441	0.426	0.117	4.78063e-05
KLF6	2.12582e-09	0.974693	0.315	0.053	4.86856e-05
COL6A2	2.59653e-09	1.54797	0.278	0.042	5.94656e-05
SLC25A6	2.68332e-09	-0.907729	0.407	0.792	6.14534e-05
XIST	3.34979e-09	1.28131	0.13	0	7.67168e-05
EMCN	3.34979e-09	1.16215	0.13	0	7.67168e-05
CXCL1	3.34979e-09	1.07689	0.13	0	7.67168e-05
TMEM88	3.34979e-09	1.03338	0.13	0	7.67168e-05
IL6	3.54179e-09	1.93027	0.222	0.023	8.11141e-05
PLCG2	3.81225e-09	2.49367	0.222	0.023	8.73081e-05
HAS1	3.81225e-09	1.20607	0.222	0.023	8.73081e-05
ITM2A	4.38998e-09	1.41207	0.167	0.008	0.000100539
SPARC	4.49148e-09	1.32794	0.352	0.075	0.000102864
SPTBN1	4.92508e-09	1.09127	0.148	0.004	0.000112794
THBD	5.09497e-09	1.08459	0.148	0.004	0.000116685
CD59	5.12889e-09	1.12572	0.5	0.166	0.000117462
MT-ND4	5.22767e-09	1.22108	0.722	0.411	0.000119724
CCL2	5.41488e-09	1.69659	0.463	0.151	0.000124012
GFPT2	5.63957e-09	0.676779	0.148	0.004	0.000129158
RPL4	5.72431e-09	-0.674385	0.63	0.94	0.000131098
RPS4Y1	8.22429e-09	-0.9495	0.185	0.706	0.000188353
PIM1	9.3718e-09	1.223	0.204	0.019	0.000214633
MT1A	1.04609e-08	1.46628	0.37	0.087	0.000239575
IFI27	1.15276e-08	1.12586	0.667	0.332	0.000264006
TIMP1	1.19753e-08	1.00369	0.889	0.691	0.000274259
COL3A1	1.20567e-08	0.849094	0.204	0.019	0.000276123
EMP1	1.24043e-08	1.28498	0.278	0.045	0.000284083
GSN	1.29227e-08	2.02582	0.426	0.136	0.000295956
MGP	1.41445e-08	1.55461	0.722	0.457	0.000323937
TYROBP	2.0853e-08	-2.45608	0.019	0.426	0.000477574
CEBPD	3.06395e-08	1.21475	0.315	0.068	0.000701705
MT-ND2	3.23386e-08	1.05613	0.648	0.298	0.000740618
SOD3	3.34646e-08	1.35121	0.167	0.011	0.000766405
CD63	4.45805e-08	0.875676	0.741	0.479	0.00102098
AIF1	4.60474e-08	-2.10111	0.019	0.419	0.00105458
VWF	4.61127e-08	1.10089	0.111	0	0.00105607
RAMP3	4.61127e-08	1.06693	0.111	0	0.00105607
PCAT19	4.61127e-08	1.02852	0.111	0	0.00105607
ESAM	4.61127e-08	0.834788	0.111	0	0.00105607
ANGPTL4	4.61127e-08	0.709874	0.111	0	0.00105607
F3	4.61127e-08	0.608292	0.111	0	0.00105607
SVEP1	4.61127e-08	0.596733	0.111	0	0.00105607
TIMP3	5.58709e-08	1.06684	0.204	0.023	0.00127955
PLPP3	5.64844e-08	1.01056	0.148	0.008	0.00129361
ID1	6.77734e-08	1.65689	0.315	0.072	0.00155215
PRELP	6.89593e-08	0.706642	0.13	0.004	0.00157931
EGR1	7.12193e-08	1.2827	0.222	0.03	0.00163106
THBS1	8.14085e-08	1.03085	0.13	0.004	0.00186442
IER2	9.29835e-08	1.14319	0.278	0.053	0.00212951
FBLN1	9.86509e-08	1.35304	0.185	0.019	0.0022593
SPTAN1	1.25665e-07	0.769587	0.185	0.019	0.00287799
TRIB1	1.3508e-07	1.05076	0.185	0.019	0.00309359
CD81	2.12844e-07	0.948512	0.204	0.026	0.00487455
SERPING1	2.27105e-07	1.12107	0.519	0.23	0.00520116
DDX5	2.3565e-07	1.15406	0.574	0.306	0.00539686
MT-CO3	2.37344e-07	0.913761	0.685	0.377	0.00543565
PLPP1	2.40185e-07	1.01171	0.167	0.015	0.00550071
CDK5RAP3	2.59067e-07	0.823798	0.167	0.015	0.00593315
ATF3	2.93783e-07	0.719938	0.167	0.015	0.00672822
TM4SF1	3.06373e-07	1.21447	0.685	0.449	0.00701655
COX7C	3.65584e-07	-0.629693	0.63	0.913	0.00837261
CPE	4.35251e-07	1.31013	0.37	0.121	0.00996811
MAT2A	4.35766e-07	0.981598	0.185	0.023	0.00997992
MT-ND3	4.38158e-07	1.00828	0.593	0.298	0.0100347
ATP1A1	5.58177e-07	1.08695	0.296	0.072	0.0127834
HEG1	6.81909e-07	0.66733	0.13	0.008	0.0156171
SEMA3B	7.31226e-07	0.995576	0.204	0.03	0.0167465
PDGFRL	7.43985e-07	0.679189	0.13	0.008	0.0170387
EMP2	8.11487e-07	0.587567	0.13	0.008	0.0185847
CCDC80	8.18077e-07	1.10949	0.519	0.23	0.0187356
MMP2	8.87228e-07	1.13147	0.111	0.004	0.0203193
ABCA8	8.87228e-07	1.11413	0.111	0.004	0.0203193
GPX3	8.87228e-07	0.85872	0.111	0.004	0.0203193
BAG3	8.87228e-07	0.767928	0.111	0.004	0.0203193
C11orf96	9.46856e-07	0.70888	0.111	0.004	0.0216849
KDM6B	9.46856e-07	0.670228	0.111	0.004	0.0216849
PER1	1.01033e-06	0.696752	0.111	0.004	0.0231387
TJP2	1.04694e-06	0.988415	0.167	0.019	0.0239771
CDKN1A	1.17337e-06	1.20573	0.241	0.049	0.0268725
SLC38A2	1.17337e-06	1.04921	0.241	0.049	0.0268725
IER3	1.3032e-06	1.23901	0.278	0.068	0.029846
SGK1	1.39562e-06	1.26152	0.296	0.079	0.0319625
COX7B	1.40609e-06	-0.833948	0.222	0.604	0.0322023
PLAT	1.47984e-06	1.09998	0.185	0.026	0.0338914
ZFP36L1	1.48341e-06	0.981699	0.37	0.125	0.033973
CAV1	1.63477e-06	0.977107	0.481	0.208	0.0374395
GJA1	1.86271e-06	1.05506	0.204	0.034	0.0426599
PLA2G2A	2.03818e-06	1.47224	0.481	0.211	0.0466784
SEMA3C	2.12201e-06	0.605234	0.148	0.015	0.0485983

## Sheet: hc.vs.lt
Gene_symbol	p_val	avg_logFC	pct.hc	pct.st	p_val_adj
SPARCL1	1.17004e-109	2.95205	0.5	0	2.67963e-105
C3	1.60675e-75	2.09367	0.519	0.013	3.67977e-71
ADH1B	1.67846e-72	1.95033	0.463	0.009	3.84402e-68
CLU	7.74207e-72	2.33268	0.667	0.036	1.77309e-67
C1R	4.03525e-66	1.64006	0.352	0.003	9.24153e-62
RARRES2	1.33803e-61	1.92535	0.556	0.027	3.06436e-57
ITLN1	3.64723e-58	3.03316	0.556	0.031	8.3529e-54
IGFBP7	1.5206e-56	3.01572	0.519	0.028	3.48247e-52
RARRES1	2.04066e-55	1.87206	0.463	0.02	4.67352e-51
C1S	2.60993e-54	1.78778	0.389	0.011	5.97725e-50
CYR61	7.52941e-49	1.7264	0.37	0.012	1.72438e-44
HP	2.21159e-46	1.91918	0.259	0.003	5.06498e-42
GAS1	2.82852e-46	1.19403	0.259	0.003	6.47787e-42
SERPING1	3.9296e-46	1.82208	0.519	0.038	8.99957e-42
PTGDS	3.78966e-45	1.4049	0.222	0.001	8.67908e-41
APOD	4.48473e-45	1.89199	0.204	0	1.02709e-40
IL6	4.99873e-45	2.0007	0.222	0.001	1.14481e-40
MT1A	6.10902e-44	1.68351	0.37	0.016	1.39909e-39
CPE	9.49915e-44	1.62052	0.37	0.016	2.1755e-39
DUSP1	3.47694e-43	2.02653	0.611	0.063	7.96288e-39
PCOLCE	1.19158e-42	1.48127	0.241	0.003	2.72896e-38
MGP	5.13176e-42	2.48528	0.722	0.099	1.17528e-37
ID1	9.51701e-42	1.92167	0.315	0.01	2.17959e-37
OGN	2.83232e-41	1.51714	0.407	0.023	6.48658e-37
ACKR1	4.26426e-41	2.428	0.185	0	9.76602e-37
FBLN1	4.26426e-41	1.43914	0.185	0	9.76602e-37
GNG11	3.34035e-40	1.6553	0.574	0.058	7.65006e-36
PLA2G2A	1.82016e-39	2.3714	0.481	0.039	4.16853e-35
SOCS3	2.59027e-37	1.3814	0.315	0.013	5.93223e-33
CSF3	4.00247e-37	1.33043	0.167	0	9.16646e-33
PRG4	2.10197e-36	1.51377	0.333	0.017	4.81394e-32
RAMP2	1.3785e-35	1.96122	0.241	0.006	3.15705e-31
DCN	2.23924e-35	2.73873	0.407	0.031	5.12831e-31
IGFBP5	7.10385e-35	1.36104	0.259	0.008	1.62692e-30
ADAMTS1	5.31135e-34	1.51197	0.185	0.002	1.21641e-29
FABP4	6.62259e-34	2.20897	0.222	0.005	1.51671e-29
IFITM1	7.11305e-34	1.29511	0.278	0.011	1.62903e-29
C7	3.7128e-33	2.03767	0.148	0	8.50306e-29
PLVAP	3.7128e-33	1.49798	0.148	0	8.50306e-29
PLPP3	3.7128e-33	1.06845	0.148	0	8.50306e-29
MSLN	9.4184e-33	1.49175	0.296	0.015	2.157e-28
TFPI2	9.81672e-33	1.32652	0.37	0.026	2.24823e-28
CD59	1.32732e-32	1.47453	0.5	0.056	3.03983e-28
NFKBIA	4.75107e-32	1.59377	0.537	0.065	1.08809e-27
SPRY1	6.47926e-32	1.89517	0.352	0.025	1.48388e-27
LUM	1.06079e-31	2.82219	0.333	0.022	2.42942e-27
SLC40A1	1.38667e-31	0.803182	0.259	0.01	3.17576e-27
NR4A1	1.51244e-31	1.20583	0.222	0.006	3.4638e-27
FOSL2	2.13266e-31	1.02535	0.241	0.008	4.88422e-27
COL1A2	2.71864e-31	1.6854	0.278	0.013	6.22624e-27
PLAT	5.50743e-31	1.1713	0.185	0.003	1.26131e-26
CCDC80	2.01587e-30	1.44332	0.519	0.064	4.61674e-26
EFEMP1	2.56067e-30	1.33298	0.333	0.023	5.86445e-26
COL1A1	1.47273e-29	1.05811	0.296	0.018	3.37284e-25
EMCN	3.40938e-29	1.16215	0.13	0	7.80816e-25
CD151	3.98514e-29	1.43543	0.389	0.035	9.12678e-25
CTGF	1.27821e-28	1.11304	0.185	0.004	2.92736e-24
PLAC9	3.5615e-28	1.06044	0.204	0.006	8.15656e-24
JUNB	4.73097e-28	1.81318	0.537	0.079	1.08349e-23
CNN3	5.95666e-28	1.38322	0.5	0.065	1.36419e-23
COL6A2	7.06096e-28	1.58006	0.278	0.017	1.6171e-23
SOD3	1.90188e-27	1.36819	0.167	0.003	4.35568e-23
IGF2	2.24727e-27	1.20521	0.167	0.003	5.1467e-23
TSPAN4	2.43155e-27	1.06325	0.241	0.011	5.56873e-23
SNCG	7.02659e-27	1.04262	0.222	0.009	1.60923e-22
HAS1	7.80034e-27	1.21241	0.222	0.009	1.78643e-22
GJA1	1.26733e-26	1.17492	0.204	0.007	2.90243e-22
SPARC	1.80419e-26	1.39273	0.352	0.032	4.13197e-22
ZFP36	3.68538e-26	1.78341	0.481	0.068	8.44025e-22
CXCL1	1.9354e-25	1.07476	0.13	0.001	4.43246e-21
LMCD1	2.06614e-25	0.991959	0.13	0.001	4.73187e-21
PRELP	2.20562e-25	0.70973	0.13	0.001	5.05131e-21
TMEM88	2.43252e-25	1.01051	0.13	0.001	5.57095e-21
FTL	2.53064e-25	-2.58964	0.87	0.977	5.79567e-21
VWF	3.10655e-25	1.10089	0.111	0	7.11463e-21
RAMP3	3.10655e-25	1.06693	0.111	0	7.11463e-21
PCAT19	3.10655e-25	1.02852	0.111	0	7.11463e-21
ESAM	3.10655e-25	0.834788	0.111	0	7.11463e-21
PODN	3.10655e-25	0.774199	0.111	0	7.11463e-21
ANGPTL4	3.10655e-25	0.709874	0.111	0	7.11463e-21
SVEP1	3.10655e-25	0.596733	0.111	0	7.11463e-21
SERPINH1	3.83398e-25	0.949998	0.204	0.008	8.78058e-21
SEMA3B	4.17311e-25	1.09486	0.204	0.008	9.55726e-21
ATF3	6.1773e-25	0.697471	0.167	0.004	1.41473e-20
ERRFI1	1.33912e-24	1.07938	0.241	0.013	3.06685e-20
MYC	2.47455e-24	1.24616	0.222	0.011	5.66723e-20
FTH1	3.02116e-24	-1.74299	0.907	0.978	6.91906e-20
TM4SF1	3.24691e-24	1.82066	0.685	0.171	7.43607e-20
ADIRF	3.51838e-24	1.49261	0.852	0.256	8.0578e-20
THBD	1.14861e-23	1.05868	0.148	0.003	2.63054e-19
IFITM3	1.36171e-23	1.26649	0.963	0.411	3.11859e-19
HTRA1	1.97682e-23	1.04003	0.278	0.021	4.52731e-19
CEBPD	3.35915e-23	1.20304	0.315	0.029	7.69313e-19
TJP2	4.21208e-23	0.992384	0.167	0.005	9.6465e-19
NNMT	7.85164e-23	1.68573	0.481	0.079	1.79818e-18
NPDC1	1.22876e-22	1.39973	0.278	0.023	2.8141e-18
TAGLN	1.24002e-22	1.51408	0.444	0.064	2.83989e-18
TSC22D1	1.36234e-22	1.52948	0.259	0.02	3.12004e-18
SEPP1	1.54254e-22	0.99403	0.463	0.067	3.53272e-18
PDGFRL	2.03714e-22	0.674258	0.13	0.002	4.66545e-18
AEBP1	2.22124e-22	0.76464	0.13	0.002	5.08707e-18
SLC38A2	3.26227e-22	1.14799	0.241	0.017	7.47126e-18
MT1E	1.30059e-21	1.62282	0.667	0.159	2.97862e-17
TIMP1	1.44073e-21	1.67962	0.889	0.369	3.29957e-17
PLPP1	1.46831e-21	1.04504	0.167	0.006	3.36273e-17
ABCA8	1.51879e-21	1.12465	0.111	0.001	3.47833e-17
PLCG2	1.82765e-21	2.49343	0.222	0.015	4.18568e-17
CXCL12	1.96993e-21	0.775418	0.148	0.004	4.51154e-17
FKBP11	2.85694e-21	0.805764	0.204	0.011	6.54297e-17
COL3A1	3.12686e-21	0.808785	0.204	0.011	7.16114e-17
SGK1	6.41485e-21	1.25247	0.296	0.029	1.46913e-16
TGM1	2.27433e-20	0.779422	0.204	0.012	5.20866e-16
PROCR	3.08401e-20	0.98609	0.296	0.03	7.063e-16
FOSB	5.0683e-20	0.675008	0.13	0.003	1.16074e-15
EMP2	5.33655e-20	0.593875	0.13	0.003	1.22218e-15
CFI	5.3806e-20	0.735254	0.167	0.007	1.23227e-15
PPIC	6.46599e-20	0.80018	0.167	0.007	1.48084e-15
VCAM1	7.11251e-20	1.25734	0.148	0.005	1.62891e-15
CRIM1	8.51829e-20	0.605605	0.148	0.005	1.95086e-15
IGFBP4	1.12074e-19	0.985027	0.333	0.04	2.56672e-15
CD63	1.14339e-19	1.10456	0.741	0.205	2.61859e-15
SDPR	2.13245e-19	1.27556	0.222	0.017	4.88374e-15
ATP5E	3.8705e-19	-1.45473	0.611	0.883	8.86423e-15
CFH	5.22788e-19	0.881923	0.204	0.013	1.19729e-14
IGFBP2	6.97929e-19	1.28133	0.259	0.025	1.5984e-14
ADM	1.02691e-18	0.784435	0.111	0.002	2.35182e-14
STEAP1	2.65607e-18	0.90035	0.148	0.006	6.08293e-14
TIMP3	3.00444e-18	0.982299	0.204	0.015	6.88076e-14
PTPRS	4.02537e-18	0.936022	0.13	0.004	9.21891e-14
SOCS2	4.21764e-18	0.875518	0.13	0.004	9.65923e-14
SLC9A3R2	4.41896e-18	0.926905	0.13	0.004	1.01203e-13
CCL2	4.63412e-18	1.62614	0.463	0.09	1.06131e-13
HEG1	5.44878e-18	0.607172	0.13	0.004	1.24788e-13
EIF4A1	1.0901e-17	1.20316	0.481	0.101	2.49655e-13
SELENBP1	2.13357e-17	0.619124	0.241	0.023	4.8863e-13
CAV1	3.49194e-17	1.17674	0.481	0.101	7.99723e-13
EGR1	5.06208e-17	1.10017	0.222	0.02	1.15932e-12
DUSP14	1.33112e-16	0.593963	0.13	0.005	3.04854e-12
ESYT2	1.41242e-16	0.646764	0.111	0.003	3.23471e-12
SPTAN1	1.55403e-16	0.716246	0.185	0.013	3.55904e-12
HSPA1B	1.5582e-16	1.36108	0.111	0.003	3.56858e-12
CSRP2	1.5969e-16	0.602057	0.111	0.003	3.65722e-12
XIST	1.61243e-16	1.20532	0.13	0.005	3.69278e-12
C11orf96	1.71879e-16	0.6862	0.111	0.003	3.93637e-12
TRIB1	2.24986e-16	0.895227	0.185	0.013	5.15262e-12
CALD1	3.35298e-16	1.05556	0.5	0.106	7.67899e-12
EMP1	4.21091e-16	1.1759	0.278	0.035	9.64382e-12
PRNP	7.48022e-16	0.882615	0.222	0.022	1.71312e-11
MAFF	8.09053e-16	0.749246	0.148	0.008	1.85289e-11
PLSCR4	9.6872e-16	0.82091	0.148	0.008	2.21856e-11
SLC39A8	1.30569e-15	0.586045	0.167	0.011	2.99029e-11
SDC4	1.47653e-15	1.0865	0.204	0.019	3.38154e-11
BCHE	1.56798e-15	1.03573	0.278	0.036	3.59099e-11
FXYD1	2.13249e-15	1.05991	0.278	0.036	4.88384e-11
CYBRD1	2.24825e-15	0.588043	0.167	0.011	5.14893e-11
ARID5B	2.27779e-15	1.04978	0.296	0.042	5.21659e-11
IFI27	2.64907e-15	1.15456	0.667	0.198	6.06691e-11
TSHZ2	3.19659e-15	1.04429	0.13	0.006	7.32083e-11
HBEGF	3.4567e-15	0.86007	0.13	0.006	7.91654e-11
ATP1A1	3.71876e-15	1.07288	0.296	0.044	8.5167e-11
FGF7	3.88641e-15	0.785174	0.13	0.006	8.90065e-11
RPL10	5.49534e-15	-0.638575	1	0.991	1.25854e-10
UPK3B	6.80297e-15	0.945843	0.278	0.037	1.55802e-10
MT-ND4	9.0367e-15	1.27693	0.722	0.262	2.06959e-10
MMP2	9.07086e-15	1.0847	0.111	0.004	2.07741e-10
TMSB4X	9.47418e-15	-0.620348	1	1	2.16978e-10
NR2F2	9.90149e-15	0.843874	0.111	0.004	2.26764e-10
LAMA4	1.01374e-14	0.871851	0.204	0.02	2.32168e-10
NFIB	1.60506e-14	1.01174	0.259	0.034	3.6759e-10
IGFBP6	1.81569e-14	1.37933	0.481	0.118	4.15829e-10
TMEM176B	2.27651e-14	0.763982	0.185	0.017	5.21366e-10
TYROBP	2.8218e-14	-3.12636	0.019	0.597	6.46248e-10
CARHSP1	5.23939e-14	1.04178	0.426	0.093	1.19992e-09
LMNA	6.46563e-14	0.995408	0.444	0.105	1.48076e-09
GFPT2	7.25588e-14	0.603005	0.148	0.01	1.66174e-09
GPX1	1.61305e-13	-1.81844	0.37	0.751	3.69421e-09
GPX3	1.91321e-13	0.851688	0.111	0.005	4.38162e-09
BAG3	2.03067e-13	0.707152	0.111	0.005	4.65065e-09
PTRF	2.03538e-13	0.736007	0.407	0.086	4.66142e-09
CDK5RAP3	2.06387e-13	0.781099	0.167	0.015	4.72667e-09
BST1	2.19838e-13	0.584651	0.111	0.005	5.03473e-09
PDIA3	2.35495e-13	1.13348	0.352	0.072	5.39331e-09
MAT2A	2.8821e-13	0.935001	0.185	0.019	6.60059e-09
MT-ND2	3.3219e-13	1.11278	0.648	0.221	7.60783e-09
CD200	3.34667e-13	0.837771	0.185	0.019	7.66454e-09
AQP1	5.18938e-13	0.869635	0.148	0.011	1.18847e-08
PRKCDBP	5.41105e-13	0.808985	0.333	0.062	1.23924e-08
ARMCX1	6.01612e-13	0.691661	0.13	0.008	1.37781e-08
PMP22	6.11745e-13	0.800434	0.13	0.008	1.40102e-08
MT-ND3	6.28875e-13	1.11772	0.593	0.193	1.44025e-08
YBX3	6.3271e-13	0.875128	0.352	0.069	1.44903e-08
ADAM15	6.43161e-13	0.705924	0.13	0.008	1.47297e-08
CLDN1	7.30485e-13	0.606389	0.148	0.011	1.67296e-08
TNFRSF12A	9.78155e-13	0.88358	0.259	0.039	2.24017e-08
PIM1	1.07659e-12	1.13256	0.204	0.025	2.4656e-08
TMEM14A	1.65514e-12	0.835092	0.296	0.052	3.79061e-08
APP	2.86324e-12	1.13367	0.167	0.017	6.55739e-08
DDX5	3.03997e-12	1.06777	0.574	0.193	6.96213e-08
PDLIM1	3.25772e-12	1.27007	0.37	0.085	7.46084e-08
HYAL2	3.56237e-12	0.863254	0.111	0.006	8.15854e-08
KDM6B	3.96901e-12	0.617229	0.111	0.006	9.08982e-08
PER1	4.42105e-12	0.634202	0.111	0.006	1.01251e-07
ADH5	4.59548e-12	0.889361	0.241	0.036	1.05246e-07
LGALS3BP	5.19348e-12	0.663986	0.204	0.026	1.18941e-07
ANXA1	6.03284e-12	0.972986	0.63	0.218	1.38164e-07
PRMT1	6.09214e-12	0.855645	0.315	0.061	1.39522e-07
AIF1	6.27471e-12	-2.82376	0.019	0.531	1.43703e-07
MT1M	6.32946e-12	1.03601	0.296	0.054	1.44957e-07
TM2D1	9.61428e-12	0.831837	0.185	0.022	2.20186e-07
SLPI	1.07709e-11	1.75479	0.407	0.111	2.46675e-07
TMEM59	1.19365e-11	1.14746	0.463	0.13	2.73369e-07
THY1	1.4235e-11	0.715359	0.167	0.018	3.2601e-07
RPL36A	1.46807e-11	-1.05585	0.648	0.833	3.36217e-07
IFITM2	1.65373e-11	0.823422	0.741	0.311	3.78737e-07
METTL7A	1.79152e-11	0.681166	0.148	0.013	4.10293e-07
SH3BGRL3	1.7987e-11	-1.62034	0.389	0.706	4.11938e-07
FSTL1	1.94925e-11	0.785147	0.185	0.023	4.46418e-07
IGHG4	2.07227e-11	-0.660285	0.148	0.013	4.74591e-07
NUPR1	3.02391e-11	0.693122	0.37	0.083	6.92537e-07
COL8A1	3.13603e-11	0.732179	0.111	0.007	7.18215e-07
IGKC	3.63996e-11	-1.08661	0.111	0.007	8.33625e-07
RPL28	3.96163e-11	-0.607161	0.963	0.96	9.07293e-07
ITM2A	5.57178e-11	1.37005	0.167	0.02	1.27605e-06
RBP7	6.30871e-11	1.42211	0.185	0.024	1.44482e-06
TBPL1	1.0298e-10	0.606944	0.167	0.02	2.35844e-06
FOS	1.06551e-10	0.786665	0.426	0.11	2.44023e-06
NXT1	1.07134e-10	0.628575	0.13	0.011	2.45359e-06
FHL1	1.13398e-10	0.632428	0.185	0.024	2.59703e-06
SEC62	1.19841e-10	0.657659	0.444	0.12	2.74459e-06
UFSP2	1.62709e-10	0.794658	0.185	0.025	3.72636e-06
MT1X	1.62717e-10	1.34578	0.5	0.166	3.72654e-06
ZFP36L1	1.68763e-10	0.677195	0.37	0.09	3.86501e-06
ID3	1.72527e-10	1.07438	0.204	0.03	3.95122e-06
RB1CC1	1.77485e-10	0.627606	0.148	0.016	4.06477e-06
HNRNPA2B1	1.89632e-10	0.939101	0.5	0.168	4.34296e-06
KLF6	1.8972e-10	0.633415	0.315	0.069	4.34496e-06
MT2A	2.47106e-10	1.3557	0.833	0.477	5.65922e-06
ITM2B	2.73271e-10	0.841448	0.722	0.297	6.25845e-06
MYH9	2.77437e-10	0.754278	0.204	0.031	6.35385e-06
HLA-DPB1	2.90036e-10	-2.4393	0.13	0.559	6.64242e-06
MEDAG	3.01517e-10	0.587022	0.167	0.021	6.90535e-06
PIM3	3.14619e-10	0.796844	0.167	0.021	7.2054e-06
YIPF3	3.53581e-10	0.617285	0.167	0.021	8.09772e-06
SPTBN1	3.77902e-10	0.964882	0.148	0.017	8.65472e-06
PRSS23	3.88929e-10	0.682869	0.167	0.021	8.90726e-06
LAPTM4A	3.94766e-10	1.05541	0.444	0.138	9.04093e-06
CD81	4.00918e-10	0.772923	0.204	0.031	9.18183e-06
COL6A1	4.49589e-10	1.1316	0.148	0.017	1.02965e-05
FLNA	5.06667e-10	0.925467	0.204	0.032	1.16037e-05
GSTM3	5.35028e-10	0.785513	0.259	0.05	1.22532e-05
MYL9	5.49066e-10	1.02065	0.407	0.11	1.25747e-05
LTBP4	5.5303e-10	0.696339	0.13	0.012	1.26655e-05
N4BP2L2	5.95832e-10	1.00275	0.259	0.053	1.36458e-05
PECAM1	6.05193e-10	1.0178	0.13	0.012	1.38601e-05
IER2	6.10022e-10	0.760016	0.278	0.056	1.39707e-05
GSN	6.21156e-10	1.56853	0.426	0.136	1.42257e-05
TMEM165	9.00297e-10	0.692836	0.185	0.027	2.06186e-05
RPS10	1.13561e-09	-0.974168	0.667	0.763	2.60078e-05
XBP1	1.20813e-09	0.820876	0.204	0.033	2.76685e-05
ETS2	1.22765e-09	1.21411	0.185	0.028	2.81156e-05
TSPAN3	1.36055e-09	0.718298	0.111	0.009	3.11593e-05
NCOA7	1.73525e-09	0.949905	0.167	0.023	3.97407e-05
ELK3	1.80357e-09	0.768426	0.13	0.013	4.13055e-05
GADD45B	1.8316e-09	1.03216	0.185	0.028	4.19473e-05
ANXA2	1.88263e-09	0.640716	0.778	0.345	4.31161e-05
FKBP4	2.08189e-09	0.7022	0.167	0.023	4.76795e-05
CRYAB	2.51629e-09	0.622864	0.296	0.066	5.76281e-05
FGF1	2.57913e-09	0.599051	0.185	0.028	5.90671e-05
FAM3C	2.6206e-09	0.615766	0.167	0.023	6.00169e-05
AC090498.1	2.76414e-09	0.611297	0.333	0.084	6.33044e-05
SOD2	3.37178e-09	1.08079	0.352	0.097	7.72205e-05
HSPA1A	3.64293e-09	2.17106	0.148	0.019	8.34304e-05
TMEM98	4.8882e-09	0.600362	0.148	0.019	0.00011195
CD99	4.89862e-09	0.742599	0.352	0.094	0.000112188
CAV2	5.51617e-09	0.623886	0.259	0.055	0.000126331
JUN	6.0141e-09	1.24538	0.204	0.036	0.000137735
B4GALT1	6.1811e-09	0.676957	0.167	0.024	0.00014156
IMPDH2	6.4596e-09	0.72077	0.259	0.056	0.000147938
TPM2	6.58214e-09	0.710836	0.389	0.111	0.000150744
UBA52	6.68089e-09	-0.766511	0.741	0.83	0.000153006
LY6E	6.70089e-09	1.01874	0.352	0.102	0.000153464
WSB1	7.03078e-09	0.870181	0.167	0.025	0.000161019
SORBS2	7.36956e-09	0.63077	0.111	0.01	0.000168778
DDX17	7.67619e-09	0.652443	0.204	0.036	0.0001758
KHDRBS1	1.07813e-08	0.715561	0.259	0.058	0.000246914
IFI16	1.1229e-08	0.817596	0.352	0.099	0.000257168
PRCP	1.49066e-08	1.20279	0.185	0.032	0.000341392
MALAT1	1.5468e-08	0.728237	0.889	0.56	0.000354247
PPIB	1.56523e-08	0.755363	0.37	0.109	0.000358469
CYSTM1	1.7686e-08	0.741491	0.426	0.139	0.000405044
AKAP9	1.90742e-08	0.611025	0.148	0.021	0.000436838
PDIA6	2.12528e-08	0.684979	0.241	0.052	0.000486732
NOP16	2.22732e-08	0.598841	0.148	0.021	0.000510101
MT-ATP6	2.2484e-08	0.985587	0.5	0.184	0.000514929
A2M	2.28587e-08	0.911602	0.111	0.011	0.000523511
VMP1	2.38193e-08	0.739696	0.185	0.032	0.000545509
KRT8	2.82338e-08	0.874299	0.574	0.226	0.00064661
NFKBIZ	2.92265e-08	0.673882	0.111	0.011	0.000669345
S100A4	3.0078e-08	-1.31456	0.241	0.631	0.000688847
PNISR	4.34563e-08	0.700648	0.185	0.033	0.000995237
HNRNPA3	4.68017e-08	0.753534	0.389	0.125	0.00107185
ARHGAP29	5.20184e-08	0.765561	0.13	0.017	0.00119133
VIMP	5.9942e-08	0.69701	0.167	0.028	0.00137279
FCER1G	6.45599e-08	-2.21105	0.056	0.426	0.00147855
NME3	6.53946e-08	0.664098	0.204	0.04	0.00149767
IER3	7.76874e-08	0.746385	0.278	0.069	0.0017792
HLA-A	7.79472e-08	0.938093	0.537	0.22	0.00178515
LRP1	8.55903e-08	0.628074	0.111	0.012	0.00196019
MPZL1	8.65816e-08	0.587389	0.111	0.012	0.00198289
SON	1.00317e-07	0.70346	0.333	0.101	0.00229746
CALB2	1.09478e-07	0.721833	0.315	0.088	0.00250727
GTF2I	1.11556e-07	0.587239	0.148	0.023	0.00255485
GAS6	1.12027e-07	1.09486	0.13	0.018	0.00256564
FUS	1.19487e-07	0.696208	0.259	0.065	0.00273649
SELM	1.34517e-07	0.651485	0.278	0.072	0.0030807
NFIA	1.36518e-07	0.638493	0.13	0.018	0.00312654
CHIC2	1.4811e-07	0.58353	0.148	0.023	0.00339202
CRIP2	1.49953e-07	0.814948	0.296	0.082	0.00343423
BTG2	1.66959e-07	0.607535	0.167	0.029	0.00382369
CFD	1.67761e-07	2.8348	0.167	0.03	0.00384207
ANXA3	1.93179e-07	0.616524	0.241	0.057	0.0044242
S100A13	2.202e-07	0.915834	0.296	0.083	0.00504301
NAMPT	2.25623e-07	0.719241	0.352	0.11	0.00516721
C10orf54	2.27976e-07	0.692683	0.185	0.036	0.00522111
PALMD	2.44386e-07	0.715491	0.111	0.013	0.00559693
NGFRAP1	2.49854e-07	0.598726	0.37	0.119	0.00572216
TGOLN2	2.54404e-07	0.797944	0.13	0.019	0.00582637
ARHGAP5	2.76982e-07	0.713454	0.13	0.019	0.00634345
KLF10	2.98666e-07	0.668128	0.13	0.019	0.00684006
TXNIP	3.42764e-07	1.18639	0.333	0.112	0.00784998
BTG3	3.65698e-07	0.846941	0.148	0.025	0.00837521
APLP2	3.92169e-07	0.755438	0.204	0.044	0.00898146
KRTCAP2	4.25002e-07	0.596433	0.296	0.084	0.0097334
DHX15	4.34183e-07	0.581745	0.167	0.031	0.00994366
STOM	4.56409e-07	1.08957	0.167	0.032	0.0104527
SLC2A3	4.76075e-07	0.753352	0.111	0.015	0.0109031
LST1	5.4631e-07	-2.11243	0	0.334	0.0125116
RSL1D1	5.9124e-07	0.770506	0.333	0.108	0.0135406
NUDT4	6.03075e-07	0.722532	0.111	0.015	0.0138116
COMT	6.09686e-07	0.595643	0.13	0.02	0.013963
AHNAK	6.17427e-07	0.720137	0.204	0.047	0.0141403
SP3	8.26604e-07	0.596303	0.13	0.02	0.0189309
WBP5	9.17015e-07	0.617518	0.352	0.116	0.0210015
ACTN4	9.37155e-07	0.819196	0.185	0.04	0.0214627
CCNL1	1.01032e-06	0.650952	0.13	0.021	0.0231384
KRT18	1.1341e-06	0.912241	0.556	0.244	0.0259732
RTN4	1.147e-06	0.601242	0.296	0.088	0.0262686
ARL4A	1.42004e-06	0.717851	0.111	0.016	0.0325218
MT-CYB	1.46448e-06	0.708361	0.481	0.196	0.0335396
LMO4	1.47697e-06	0.634458	0.222	0.056	0.0338255
MT-CO3	1.67218e-06	0.661239	0.685	0.369	0.0382963
CDKN1A	1.76464e-06	0.790076	0.241	0.065	0.0404138
HLA-B	1.76785e-06	0.675268	0.593	0.273	0.0404873
HLA-DRA	1.96341e-06	-1.51868	0.278	0.578	0.0449661

## Sheet: st.vs.lt
Gene_symbol	p_val	avg_logFC	pct.hc	pct.st	p_val_adj
RPS4Y1	9.5433e-104	1.82543	0.706	0.108	2.18561e-99
ITLN1	4.84834e-84	2.58054	0.479	0.031	1.11037e-79
RARRES2	1.22069e-57	1.31945	0.362	0.027	2.79562e-53
SEPP1	1.69732e-54	0.899827	0.468	0.067	3.8872e-50
RPL7	2.22777e-44	0.697778	0.992	0.812	5.10203e-40
EEF1A1	4.09795e-43	0.651284	0.992	0.886	9.38513e-39
TPT1	2.7007e-40	0.63353	0.992	0.831	6.18515e-36
AC090498.1	3.90534e-40	0.741729	0.423	0.084	8.94402e-36
SLC39A8	9.74716e-39	1.00317	0.219	0.011	2.23229e-34
MGP	5.96335e-38	0.930663	0.457	0.099	1.36573e-33
HP	3.25268e-36	1.26309	0.174	0.003	7.44929e-32
SLPI	1.61321e-34	0.932612	0.449	0.111	3.69458e-30
PTGDS	1.50747e-32	0.849704	0.147	0.001	3.45241e-28
LY6E	3.38084e-32	0.995435	0.4	0.102	7.74281e-28
TPM1	4.31917e-31	0.906357	0.408	0.102	9.89176e-27
C1R	2.8205e-30	0.639213	0.147	0.003	6.45951e-26
PRG4	9.94771e-29	0.784481	0.192	0.017	2.27822e-24
TPM2	4.96618e-27	0.597975	0.411	0.111	1.13735e-22
PROCR	1.50512e-26	0.675258	0.223	0.03	3.44702e-22
TAGLN	1.23096e-24	0.838859	0.294	0.064	2.81915e-20
SERPING1	1.75882e-24	0.701006	0.23	0.038	4.02805e-20
CFHR1	2.18453e-21	0.965482	0.128	0.008	5.00301e-17
PLA2G2A	2.19575e-20	0.89916	0.211	0.039	5.02872e-16
MT1E	3.2355e-19	0.615253	0.445	0.159	7.40994e-15
TM4SF1	3.41684e-19	0.606191	0.449	0.171	7.82525e-15
TIMP1	1.54539e-18	0.675926	0.691	0.369	3.53924e-14
ANXA3	2.13397e-18	0.587589	0.238	0.057	4.88721e-14
GPX1	1.19875e-16	-0.835042	0.732	0.751	2.74538e-12
SH3BGRL3	1.03174e-10	-0.660057	0.736	0.706	2.3629e-06
TYROBP	1.7973e-10	-0.670286	0.426	0.597	4.11617e-06
AIF1	8.88125e-08	-0.722654	0.419	0.531	0.00203398
